# Supplementary material for: An Integrated Systems Pharmacology Approach Combining Bioinformatics, Untargeted Metabolomics and Molecular Dynamics to Unveil the Anti-Aging Mechanisms of Tephroseris flammea
Source: Biomolecules. 2025 Dec 15;15(12):1740. doi: 10.3390/biom15121740 (PMC12730562; doi:10.3390/biom15121740)
Supplement: Supplementary file 1 [file biomolecules-15-01740-s001.zip]

Archive with 3 entries (2 files):
- biomolecules-4015384-supplementary/
- biomolecules-4015384-supplementary/Biomolecules_CHO_article_supplementary_material.pdf
- biomolecules-4015384-supplementary/Biomolecules_CHO_article_supplementary_tables.xlsx
