# Supplementary material for: An Integrated Systems Pharmacology Approach Combining Bioinformatics, Untargeted Metabolomics and Molecular Dynamics to Unveil the Anti-Aging Mechanisms of Tephroseris flammea
Source: Biomolecules. 2025 Dec 15;15(12):1740. doi: 10.3390/biom15121740 (PMC12730562; doi:10.3390/biom15121740)
Supplement: Supplementary file 1 [file biomolecules-15-01740-s001.zip › biomolecules-4015384-supplementary/Biomolecules_CHO_article_supplementary_tables.xlsx]

## Sheet: S1
Peak No.	RT	Precursor ion (m/z)	Molecular formula	Identification	Molecule_image	PubChem_CID	SMILES	Description
1	1.37	118.0861 [M+H]+	C5H11NO2	Valine		6287	CC(C)[C@@H](C(=O)O)N	[Primary metabolite]
2	1.39	191.0561 [M-H]-	C7H12O6	Quinic acid		6508	C1[C@H](C([C@@H](CC1(C(=O)O)O)O)O)O
3	1.75	142.1225 [M+H]+	C8H15NO	Pyrrolizidine alkaloid (Lindelofidine)		544380	C1CC2C(CCN2C1)CO
4	1.96	115.0033 [M-H]-	C4H4O4	Fumaric acid		444972	C(=C/C(=O)O)\C(=O)O	[Primary metabolite]
5	6.66	137.0239 [M-H]-	C7H6O3	Hydroxybenzoic acid		135	C1=CC(=CC=C1C(=O)O)O
6	8.43	355.1024 [M+H]+ 353.0874 [M-H]-	C16H18O9	Chlorogenic acid		1794427	C1[C@H]([C@H]([C@@H](C[C@@]1(C(=O)O)O)OC(=O)/C=C/C2=CC(=C(C=C2)O)O)O)O
7	8.71	240.1592 [M+H]+	C13H21NO3	Angeloylplatinecine		12314977	C/C=C(/C)\C(=O)O[C@@H]1CCN2[C@@H]1[C@H](CC2)CO
8	8.78	238.1436 [M+H]+	C13H19NO3	Rivularine		5281721	C/C=C(/C)\C(=O)O[C@H]1CCN2[C@@H]1C(=CC2)CO
9	9.32	445.2072 [M-H]- 491.2127 [M+FA-H]-	C21H34O10	[Exact identity not certain] (likely norsesquiterpene glycoside)	(N/A)	(N/A)	(N/A)	(N/A)
10	10.33	431.1904 [M-H]-	C20H32O10	[Exact identity not certain] (likely norsesquiterpene glycoside)	(N/A)	(N/A)	(N/A)	(N/A)
11	11	431.1904 [M-H]-	C20H32O10	[Exact identity not certain] (likely norsesquiterpene glycoside)	(N/A)	(N/A)	(N/A)	(N/A)
12	12.28	304.1543 [M+H]+ 302.1384 [M-H]-	C17H21NO4	Pyrrolizidine alkaloid (hydroxy derivative of thesinine)	(N/A)	(N/A)	(N/A)	(N/A)
13	15.43	288.1592 [M+2H]+ 575.3113 [M+H]+	C34H42N2O6	Thesin (thesinine dimer)		3083617	C1C[C@@H]2[C@@H](CCN2C1)COC(=O)C3C(C(C3C4=CC=C(C=C4)O)C(=O)OC[C@@H]5CCN6[C@@H]5CCC6)C7=CC=C(C=C7)O
14	17.17	288.1593 [M+H]+ 286.1436 [M-H]-	C17N21NO3	Thesinine		6452120	C1C[C@@H]2[C@@H](CCN2C1)COC(=O)/C=C/C3=CC=C(C=C3)O
15	17.81	288.1592 [M+H]+	C17N21NO3	Pyrrolizidine alkaloid (isomer of thesinine)	(N/A)	(N/A)	(N/A)	(N/A)
16	18.18	611.1606 [M+H]+ 609.1436 [M-H]-	C27H30O16	Rutin		5280805	C[C@H]1[C@@H]([C@H]([C@H]([C@@H](O1)OC[C@@H]2[C@H]([C@@H]([C@H]([C@@H](O2)OC3=C(OC4=CC(=CC(=C4C3=O)O)O)C5=CC(=C(C=C5)O)O)O)O)O)O)O)O
17	18.75	304.1543 [M+H]+	C17H21NO4	Pyrrolizidine alkaloid (hydroxy derivative of thesinine)	(N/A)	(N/A)	(N/A)	(N/A)
18	19.64	595.1661 [M+H]+ 593.1490 [M-H]-	C27H30O15	Luteolin rutinoside		10461109	C[C@H]1[C@@H]([C@H]([C@H]([C@@H](O1)OC[C@@H]2[C@H]([C@@H]([C@H]([C@@H](O2)OC3=CC(=C4C(=C3)OC(=CC4=O)C5=CC(=C(C=C5)O)O)O)O)O)O)O)O)O
19	20.96	595.1655 [M+H]+ 593.1503 [M-H]-	C27H30O15	Nicotiflorin		5318767	C[C@H]1[C@@H]([C@H]([C@H]([C@@H](O1)OC[C@@H]2[C@H]([C@@H]([C@H]([C@@H](O2)OC3=C(OC4=CC(=CC(=C4C3=O)O)O)C5=CC=C(C=C5)O)O)O)O)O)O)O
20	21.41	193.0498 [M-H]-	C10H10O4	Ferulic acid		445858	COC1=C(C=CC(=C1)/C=C/C(=O)O)O
21	21.57	625.1764 [M+H]+ 623.1595 [M-H]-	C28H32O16	Isorhamnetin rutinoside		5481663	C[C@H]1[C@@H]([C@H]([C@H]([C@@H](O1)OC[C@@H]2[C@H]([C@@H]([C@H]([C@@H](O2)OC3=C(OC4=CC(=CC(=C4C3=O)O)O)C5=CC(=C(C=C5)O)OC)O)O)O)O)O)O
22	22.83	417.2114 [M-H]-	C20H34O9	[Exact identity not certain] (likely monoterpene glycoside)	(N/A)	(N/A)	(N/A)	(N/A)
23	23.3	515.1175 [M-H]-	C25H24O12	Dicaffeoylquinic acid		6474310	C1C(C[C@H](C([C@@H]1OC(=O)/C=C/C2=CC(=C(C=C2)O)O)O)OC(=O)/C=C/C3=CC(=C(C=C3)O)O)(O)C(=O)O
24	25.43	461.2375 [M-H]-	C22H38O10	[Exact identity not certain] (likely monoterpene glycoside)	(N/A)	(N/A)	(N/A)	(N/A)
25	28.02	447.1285 [M+H]+ 491.1180 [M+FA-H]-	C22H22O10	Acacetin glucoside		5321954	COC1=CC=C(C=C1)C2=CC(=O)C3=C(C=C(C=C3O2)O[C@H]4[C@@H]([C@H]([C@@H]([C@H](O4)CO)O)O)O)O
26	28.38	269.0446 [M-H]-	C15H10O5	Apigenin		5280443	C1=CC(=CC=C1C2=CC(=O)C3=C(C=C(C=C3O2)O)O)O
27	28.47	285.0394 [M-H]-	C15H10O6	Luteolin		5280445	C1=CC(=C(C=C1C2=CC(=O)C3=C(C=C(C=C3O2)O)O)O)O
28	28.54	787.3698 [M+H]+ 785.3545 [M-H]-	C46H50N4O8	[Exact identity not certain] (likely chlorophyll metabolite)	(N/A)	(N/A)	(N/A)	(N/A)
29	28.65	327.2166 [M-H]-	C18H32O5	Oxylipin (Likely artifact)		44559173	CC/C=C\CC(C(/C=C/C(CCCCCCCC(=O)O)O)O)O	[likely artifact]
30	28.96	329.2323 [M-H]-	C18H34O5	Pinellic acid (Likely artifact)		9858729	CCCCC[C@@H]([C@H](/C=C/[C@H](CCCCCCCC(=O)O)O)O)O	[likely artifact]

## Sheet: S2
Uniprot ID	Gene symbol	Genecards_occurrence	OpenTargets_occurrence	SenSkin (PMC12181445)	STRING_node_degree (Confidence >= 0.7)	Occurrence
P01100	FOS	1	1	1	84	3
P05231	IL6	1	1	1	126	3
P05412	JUN	1	1	1	110	3
O15230	LAMA5	1	1	1	9	3
P28300	LOX	1	1	1	25	3
P23396	RPS3	1	1	1	16	3
P04179	SOD2	1	1	1	19	3
P01033	TIMP1	1	1	1	46	3
P04637	TP53	1	1	1	159	3
P15692	VEGFA	1	1	1	0	3
Q15109	AGER	1	1	0	11	2
P35869	AHR	1	1	0	5	2
P02649	APOE	0	1	1	43	2
P05067	APP	1	1	0	51	2
P29972	AQP1	0	1	1	1	2
Q92482	AQP3	1	1	0	4	2
P55064	AQP5	1	1	0	2	2
P10275	AR	1	1	0	32	2
Q07812	BAX	1	1	0	14	2
P23560	BDNF	1	1	0	32	2
P21810	BGN	1	1	0	36	2
P35613	BSG	1	1	0	12	2
P42574	CASP3	1	1	0	68	2
P04040	CAT	1	1	0	5	2
Q03135	CAV1	1	1	0	43	2
O00622	CCN1	1	1	0	7	2
P29279	CCN2	1	1	0	43	2
P38936	CDKN1A	1	1	0	42	2
Q8N726	CDKN2A	1	1	0	43	2
P02452	COL1A1	1	1	0	51	2
P08123	COL1A2	1	1	0	41	2
P02461	COL3A1	1	1	0	32	2
P02462	COL4A1	1	1	0	23	2
P20908	COL5A1	1	1	0	18	2
P29373	CRABP2	1	1	0	5	2
P43155	CRAT	1	1	0	1	2
P07858	CTSB	1	0	1	17	2
P99999	CYCS	1	1	0	35	2
P07585	DCN	1	1	0	42	2
O60879	DIAPH2	1	1	0	0	2
P26358	DNMT1	1	1	0	23	2
P00533	EGFR	1	1	0	131	2
P18146	EGR1	1	0	1	35	2
P15502	ELN	1	1	0	36	2
Q9UJA9	ENPP5	1	1	0	0	2
Q09472	EP300	1	1	0	93	2
P03372	ESR1	1	1	0	78	2
Q92731	ESR2	1	1	0	24	2
Q15910	EZH2	1	1	0	36	2
Q9UBX5	FBLN5	1	1	0	13	2
Q08050	FOXM1	1	1	0	11	2
O43524	FOXO3	1	1	0	55	2
O95390	GDF11	1	1	0	1	2
Q99988	GDF15	1	1	0	3	2
P36969	GPX4	1	1	0	9	2
P00390	GSR	1	1	0	13	2
P10144	GZMB	1	1	0	19	2
Q92819	HAS2	1	1	0	5	2
P56524	HDAC4	1	1	0	16	2
Q16665	HIF1A	1	1	0	76	2
P09601	HMOX1	1	1	0	27	2
P28845	HSD11B1	1	1	0	4	2
P37059	HSD17B2	1	1	0	6	2
P05362	ICAM1	1	0	1	51	2
P05019	IGF1	1	1	0	68	2
P18065	IGFBP2	0	1	1	5	2
P40933	IL15	1	1	0	26	2
Q13478	IL18R1	1	1	0	4	2
P01583	IL1A	1	1	0	58	2
P01584	IL1B	1	1	0	116	2
P14778	IL1R1	1	0	1	23	2
Q15306	IRF4	1	1	0	15	2
P17275	JUNB	0	1	1	22	2
Q99612	KLF6	0	1	1	5	2
P19012	KRT15	0	1	1	2	2
P20700	LMNB1	1	0	1	6	2
P28482	MAPK1	1	1	0	65	2
Q16539	MAPK14	1	1	0	48	2
P45983	MAPK8	1	1	0	55	2
Q01726	MC1R	1	1	0	6	2
P55001	MFAP2	1	1	0	10	2
P14174	MIF	1	1	0	11	2
O75030	MITF	1	1	0	10	2
P03956	MMP1	1	1	0	35	2
P39900	MMP12	1	1	0	13	2
P45452	MMP13	1	1	0	22	2
P50281	MMP14	1	1	0	17	2
P08253	MMP2	1	1	0	61	2
P08254	MMP3	1	1	0	42	2
P14780	MMP9	1	1	0	96	2
Q9UBG0	MRC2	1	1	0	2	2
P04731	MT1A	0	1	1	0	2
Q8N339	MT1M	0	1	1	5	2
P80297	MT1X	0	1	1	6	2
P48039	MTNR1A	1	1	0	0	2
P01106	MYC	1	0	1	86	2
Q16236	NFE2L2	1	1	0	38	2
P19838	NFKB1	1	1	0	84	2
P01138	NGF	1	1	0	32	2
P35228	NOS2	1	1	0	13	2
P15559	NQO1	1	1	0	12	2
P04150	NR3C1	1	1	0	31	2
P11926	ODC1	1	1	0	4	2
Q96D31	ORAI1	1	1	0	1	2
P19957	PI3	1	1	0	7	2
P42336	PIK3CA	1	1	0	42	2
Q15063	POSTN	1	1	0	20	2
Q07869	PPARA	1	1	0	32	2
Q03181	PPARD	1	1	0	11	2
P37231	PPARG	1	1	0	63	2
Q9UBK2	PPARGC1A	1	1	0	45	2
P62937	PPIA	1	1	0	4	2
Q13131	PRKAA1	1	1	0	12	2
Q9Y478	PRKAB1	1	1	0	11	2
P07225	PROS1	0	1	1	1	2
P35354	PTGS2	1	1	0	49	2
P05109	S100A8	1	1	0	6	2
P05121	SERPINE1	0	1	1	43	2
P31947	SFN	1	0	1	17	2
Q6FHJ7	SFRP4	1	1	0	0	2
P29353	SHC1	1	0	1	45	2
Q96EB6	SIRT1	1	1	0	61	2
Q8N6T7	SIRT6	1	1	0	15	2
Q15796	SMAD2	1	1	0	41	2
P84022	SMAD3	1	1	0	64	2
P00441	SOD1	1	1	0	19	2
P09486	SPARC	1	1	0	22	2
O43609	SPRY1	1	1	0	2	2
P40763	STAT3	0	1	1	128	2
Q01995	TAGLN	1	1	0	5	2
O14746	TERT	1	1	0	13	2
O43151	TET3	1	1	0	2	2
P01137	TGFB1	1	1	0	89	2
P37173	TGFBR2	1	1	0	18	2
P07996	THBS1	1	0	1	41	2
P24821	TNC	1	1	0	3	2
P01375	TNF	1	1	0	111	2
P19438	TNFRSF1A	0	1	1	37	2
Q9HCX4	TRPC7	1	1	0	1	2
Q8NER1	TRPV1	1	1	0	9	2
P10599	TXN	1	1	0	22	2
P14679	TYR	1	1	0	6	2
P49767	VEGFC	1	0	1	14	2
P08670	VIM	1	1	0	15	2
Q15007	WTAP	1	1	0	6	2
P01023	A2M	0	0	1	28	1
O95477	ABCA1	1	0	0	10	1
O15439	ABCC4	0	1	0	0	1
O60706	ABCC9	1	0	0	0	1
Q13085	ACACA	1	0	0	8	1
P16112	ACAN	1	0	0	30	1
P24666	ACP1	1	0	0	0	1
P63261	ACTG1	1	0	0	7	1
Q9UHI8	ADAMTS1	0	0	1	2	1
O75173	ADAMTS4	0	0	1	11	1
Q9UNA0	ADAMTS5	0	1	0	7	1
Q9P2N4	ADAMTS9	0	0	1	1	1
Q6UY14	ADAMTSL4	0	0	1	1	1
Q15848	ADIPOQ	0	1	0	21	1
O95433	AHSA1	0	1	0	3	1
O95831	AIFM1	0	1	0	4	1
Q13155	AIMP2	0	1	0	4	1
P31749	AKT1	0	1	0	125	1
P31751	AKT2	0	1	0	30	1
P02768	ALB	0	1	0	76	1
Q9BT22	ALG1	0	1	0	2	1
Q9BVK2	ALG8	1	0	0	1	1
P09917	ALOX5	0	1	0	2	1
Q15389	ANGPT1	1	0	0	15	1
Q9BY76	ANGPTL4	0	0	1	4	1
P15144	ANPEP	0	0	1	12	1
P07355	ANXA2	0	0	1	15	1
Q8N6M6	AOPEP	0	1	0	0	1
O14727	APAF1	0	1	0	9	1
P27695	APEX1	1	0	0	13	1
P35414	APLNR	0	1	0	2	1
P05090	APOD	1	0	0	4	1
Q96LR9	APOLD1	0	0	1	0	1
O94778	AQP8	0	1	0	1	1
P52565	ARHGDIA	0	1	0	2	1
Q03989	ARID5A	0	0	1	0	1
P27540	ARNT	1	0	0	11	1
Q93070	ART4	0	1	0	0	1
Q5T4W7	ARTN	0	1	0	1	1
Q13510	ASAH1	0	1	0	2	1
P42127	ASIP	1	0	0	4	1
Q53RT3	ASPRV1	0	1	0	0	1
P15336	ATF2	1	0	0	24	1
P18848	ATF4	0	1	0	20	1
O95352	ATG7	0	1	0	13	1
P54707	ATP12A	0	1	0	3	1
P20648	ATP4A	0	1	0	3	1
Q9Y487	ATP6V0A2	1	0	0	6	1
P38606	ATP6V1A	1	0	0	2	1
Q13535	ATR	1	0	0	10	1
P25311	AZGP1	0	1	0	3	1
P61769	B2M	0	0	1	15	1
P56817	BACE1	0	1	0	7	1
P51572	BCAP31	0	1	0	4	1
P06276	BCHE	0	1	0	4	1
P10415	BCL2	0	1	0	85	1
P20749	BCL3	0	0	1	10	1
P41182	BCL6	0	0	1	19	1
P02818	BGLAP	0	1	0	18	1
O14503	BHLHE40	0	0	1	6	1
O00327	BMAL1	0	1	0	0	1
P35226	BMI1	0	1	0	15	1
P13497	BMP1	0	1	0	13	1
P22004	BMP6	1	0	0	5	1
Q6ZN30	BNC2	1	0	0	0	1
P78543	BTG2	0	0	1	4	1
Q06187	BTK	0	1	0	13	1
Q9NTK1	C10orf10	0	0	1	0	1
Q7Z7L8	C11orf96	0	0	1	0	1
Q9BXJ1	C1QTNF1	0	0	1	0	1
Q9NZP8	C1RL	0	0	1	0	1
P09871	C1S	0	0	1	4	1
P01024	C3	0	0	1	19	1
P27708	CAD	0	1	0	2	1
Q05682	CALD1	0	1	0	5	1
Q9NZT1	CALML5	1	0	0	31	1
P49662	CASP4	0	0	1	2	1
P22681	CBL	0	1	0	27	1
P13500	CCL2	0	1	0	72	1
O00585	CCL21	0	1	0	14	1
P13501	CCL5	1	0	0	49	1
P24385	CCND1	1	0	0	61	1
Q9UK58	CCNL1	0	0	1	0	1
P08571	CD14	0	0	1	3	1
Q8N6Q3	CD177	0	1	0	2	1
P16671	CD36	1	0	0	34	1
P01730	CD4	0	1	0	63	1
P16070	CD44	1	0	0	91	1
P13987	CD59	0	0	1	6	1
P08962	CD63	0	0	1	14	1
P04233	CD74	1	0	0	13	1
P12830	CDH1	0	1	0	50	1
P24941	CDK2	0	0	1	30	1
P42772	CDKN2B	0	1	0	13	1
P17676	CEBPB	0	0	1	43	1
P49716	CEBPD	0	0	1	10	1
Q9UNI1	CELA1	1	0	0	0	1
Q8WUJ3	CEMIP	1	0	0	0	1
P00751	CFB	0	0	1	4	1
P13569	CFTR	1	0	0	9	1
O14757	CHEK1	1	0	0	15	1
P35790	CHKA	0	1	0	3	1
Q9Y259	CHKB	0	1	0	1	1
P32297	CHRNA3	1	0	0	1	1
Q86X52	CHSY1	0	0	1	1	1
O15111	CHUK	0	1	0	32	1
Q8N5K1	CISD2	0	1	0	1	1
Q9UQC9	CLCA2	0	1	0	1	1
P57739	CLDN2	0	1	0	0	1
P05452	CLEC3B	0	0	1	1	1
O15516	CLOCK	0	1	0	15	1
P10909	CLU	1	0	0	21	1
P30085	CMPK1	0	1	0	0	1
P21554	CNR1	1	0	0	3	1
Q7Z7A1	CNTRL	0	1	0	0	1
Q03692	COL10A1	1	0	0	10	1
Q9UMD9	COL17A1	0	1	0	4	1
P05997	COL5A2	1	0	0	15	1
P12109	COL6A1	0	1	0	20	1
Q02388	COL7A1	1	0	0	4	1
P20674	COX5A	0	1	0	5	1
P10176	COX8A	0	1	0	5	1
P00450	CP	0	1	0	9	1
P36551	CPOX	0	1	0	0	1
Q6UXH1	CRELD2	0	1	0	0	1
Q03060	CREM	0	0	1	5	1
P06850	CRH	1	0	0	13	1
P24387	CRHBP	1	0	0	3	1
P34998	CRHR1	1	0	0	8	1
Q13324	CRHR2	1	0	0	3	1
Q9H0B8	CRISPLD2	0	0	1	0	1
P46108	CRK	0	1	0	21	1
Q14194	CRMP1	0	1	0	2	1
P09603	CSF1	0	0	1	30	1
P09919	CSF3	1	0	0	41	1
P48729	CSNK1A1	0	1	0	6	1
Q8N752	CSNK1A1L	0	1	0	1	1
Q6UVK1	CSPG4	1	0	0	5	1
Q96S65	CSRNP1	0	0	1	1	1
P01040	CSTA	1	0	0	9	1
P40313	CTRL	1	0	0	1	1
P07339	CTSD	1	0	0	12	1
Q9UBX1	CTSF	0	1	0	2	1
P43235	CTSK	1	0	0	14	1
P07711	CTSL	0	0	1	9	1
P25774	CTSS	1	0	0	16	1
O60911	CTSV	1	0	0	4	1
Q9UBR2	CTSZ	0	0	1	2	1
P09341	CXCL1	0	1	0	36	1
P02778	CXCL10	1	0	0	39	1
P48061	CXCL12	0	1	0	50	1
Q9H2A7	CXCL16	1	0	0	11	1
P19876	CXCL3	0	1	0	16	1
P10145	CXCL8	0	1	0	80	1
P25025	CXCR2	0	1	0	25	1
O00574	CXCR6	1	0	0	15	1
P05108	CYP11A1	0	1	0	0	1
P19099	CYP11B2	0	1	0	4	1
P04798	CYP1A1	0	1	0	12	1
Q16678	CYP1B1	1	0	0	7	1
Q9UIK4	DAPK2	0	1	0	3	1
Q9UJW0	DCTN4	0	1	0	0	1
Q08345	DDR1	0	0	1	4	1
P59665	DEFA1B	0	1	0	2	1
P81534	DEFB103A	1	0	0	3	1
Q9P2X7	DELEC1	0	0	1	0	1
O43583	DENR	0	1	0	4	1
P09622	DLD	0	1	0	0	1
Q9NR61	DLL4	1	0	0	1	1
Q8NFW5	DMBX1	0	1	0	0	1
O00429	DNM1L	0	1	0	7	1
Q9Y6K1	DNMT3A	1	0	0	10	1
P27487	DPP4	0	1	0	12	1
P28562	DUSP1	0	0	1	17	1
Q9BY84	DUSP16	1	0	0	6	1
Q16690	DUSP5	0	0	1	7	1
Q96AV8	E2F7	0	1	0	2	1
Q14213	EBI3	0	1	0	1	1
Q16610	ECM1	1	0	0	4	1
Q92838	EDA	1	0	0	0	1
Q92611	EDEM1	1	0	0	0	1
P01133	EGF	1	0	0	77	1
Q9UHF1	EGFL7	0	0	1	0	1
P19525	EIF2AK2	1	0	0	12	1
Q9NZJ5	EIF2AK3	1	0	0	9	1
P05198	EIF2S1	1	0	0	10	1
P60842	EIF4A1	0	0	1	4	1
P08246	ELANE	1	0	0	16	1
P78545	ELF3	1	0	0	2	1
P54849	EMP1	0	0	1	1	1
Q16206	ENOX2	1	0	0	0	1
Q13822	ENPP2	0	1	0	0	1
P29323	EPHB2	0	1	0	3	1
P04626	ERBB2	1	0	0	65	1
P28715	ERCC5	1	0	0	9	1
Q03468	ERCC6	1	0	0	11	1
Q13216	ERCC8	1	0	0	5	1
P14921	ETS1	0	1	0	16	1
P15036	ETS2	0	0	1	7	1
P00488	F13A1	1	0	0	2	1
P55085	F2RL1	1	0	0	1	1
P13726	F3	0	0	1	20	1
A6NFH5	FABP12	1	0	0	0	1
Q01469	FABP5	1	0	0	5	1
Q9BXW9	FANCD2	1	0	0	14	1
P25445	FAS	1	0	0	16	1
P48023	FASLG	1	0	0	27	1
P49327	FASN	1	0	0	11	1
P98095	FBLN2	1	0	0	13	1
P35555	FBN1	1	0	0	33	1
P35556	FBN2	1	0	0	7	1
Q9UH90	FBXO40	1	0	0	0	1
Q9BQL6	FERMT1	1	0	0	2	1
Q96AC1	FERMT2	1	0	0	3	1
Q86UX7	FERMT3	1	0	0	3	1
P09038	FGF2	1	0	0	63	1
P21781	FGF7	1	0	0	32	1
P21802	FGFR2	1	0	0	32	1
P22607	FGFR3	1	0	0	29	1
P20930	FLG	1	0	0	9	1
Q06828	FMOD	0	1	0	10	1
P02751	FN1	1	0	0	124	1
P53539	FOSB	0	1	0	20	1
P15407	FOSL1	0	0	1	16	1
P15408	FOSL2	0	0	1	16	1
Q12778	FOXO1	0	1	0	59	1
A8MYZ6	FOXO6	0	1	0	2	1
Q9C0B1	FTO	0	1	0	5	1
Q06546	GABPA	0	1	0	3	1
P24522	GADD45A	0	0	1	10	1
O75293	GADD45B	0	0	1	7	1
P23769	GATA2	0	1	0	7	1
P50440	GATM	0	1	0	1	1
Q9Y2T3	GDA	1	0	0	3	1
Q6KF10	GDF6	0	1	0	0	1
Q92820	GGH	0	1	0	0	1
P01241	GH1	0	1	0	6	1
P16278	GLB1	1	0	0	2	1
P10070	GLI2	0	1	0	4	1
P48060	GLIPR1	0	0	1	0	1
Q04760	GLO1	1	0	0	2	1
P17174	GOT1	0	1	0	5	1
Q99527	GPER1	1	0	0	6	1
P46093	GPR4	0	0	1	0	1
O75791	GRAP2	0	1	0	8	1
Q4ZG55	GREB1	1	0	0	2	1
Q8TAX9	GSDMB	0	1	0	0	1
P49841	GSK3B	0	1	0	44	1
P32780	GTF2H1	0	1	0	8	1
P16104	H2AX	1	0	0	25	1
P62805	H4C1	1	0	0	9	1
Q16775	HAGH	1	0	0	1	1
Q96S86	HAPLN3	0	0	1	0	1
Q99075	HBEGF	1	0	0	15	1
Q96DB2	HDAC11	0	1	0	6	1
O15379	HDAC3	0	1	0	26	1
Q9UKV0	HDAC9	0	1	0	9	1
Q14469	HES1	0	1	0	4	1
P14210	HGF	1	0	0	37	1
Q9Y5L2	HILPDA	0	0	1	0	1
P01903	HLA-DRA	0	1	0	9	1
O75330	HMMR	1	0	0	5	1
P15428	HPGD	0	1	0	1	1
P35367	HRH1	1	0	0	1	1
P51659	HSD17B4	1	0	0	4	1
Q92506	HSD17B8	1	0	0	6	1
P0DMV8	HSPA1A	0	1	0	5	1
P34932	HSPA4	0	1	0	47	1
P11142	HSPA8	1	0	0	29	1
P98160	HSPG2	1	0	0	30	1
Q12794	HYAL1	1	0	0	2	1
Q12891	HYAL2	1	0	0	4	1
O43820	HYAL3	1	0	0	0	1
Q9BTL4	IER2	0	0	1	6	1
P46695	IER3	0	0	1	3	1
Q16666	IFI16	0	0	1	4	1
P40305	IFI27	0	1	0	2	1
P01579	IFNG	0	1	0	73	1
Q9HBG6	IFT122	0	1	0	1	1
P08069	IGF1R	1	0	0	50	1
P01344	IGF2	1	0	0	25	1
Q9Y6M1	IGF2BP2	0	1	0	9	1
P17936	IGFBP3	0	0	1	18	1
P22692	IGFBP4	0	0	1	2	1
Q16270	IGFBP7	0	0	1	9	1
P20809	IL11	1	0	0	16	1
Q16552	IL17A	0	1	0	37	1
Q9NPF7	IL23A	0	1	0	7	1
Q13007	IL24	0	1	0	6	1
Q9NZH6	IL37	0	1	0	5	1
P24394	IL4R	0	0	1	19	1
P05113	IL5	0	1	0	23	1
P08887	IL6R	1	0	0	30	1
P15248	IL9	0	1	0	23	1
P09529	INHBB	0	0	1	1	1
P51617	IRAK1	1	0	0	15	1
Q02556	IRF8	1	0	0	12	1
Q9NPH2	ISYNA1	0	1	0	0	1
P11215	ITGAM	0	1	0	46	1
P05556	ITGB1	1	0	0	62	1
P16144	ITGB4	1	0	0	25	1
Q96DU7	ITPKC	0	0	1	0	1
Q8IWB1	ITPRIP	0	0	1	0	1
P07476	IVL	1	0	0	11	1
Q9Y6Y0	IVNS1ABP	0	1	0	0	1
P78504	JAG1	1	0	0	6	1
P23458	JAK1	1	0	0	33	1
O60674	JAK2	0	1	0	55	1
P17535	JUND	0	1	0	18	1
Q5T7N3	KANK4	1	0	0	0	1
Q9H7Z6	KAT8	0	1	0	3	1
P16389	KCNA2	1	0	0	0	1
Q9NZV8	KCND2	1	0	0	0	1
P48544	KCNJ5	1	0	0	1	1
Q14145	KEAP1	1	0	0	18	1
Q07666	KHDRBS1	0	1	0	4	1
Q15053	KIAA0040	0	0	1	0	1
P21583	KITLG	0	1	0	26	1
Q9UEF7	KL	1	0	0	7	1
Q13118	KLF10	0	0	1	1	1
O43474	KLF4	1	0	0	17	1
Q92876	KLK6	1	0	0	2	1
P49862	KLK7	1	0	0	4	1
P04264	KRT1	0	1	0	6	1
P13645	KRT10	1	0	0	7	1
P02533	KRT14	1	0	0	10	1
P08779	KRT16	1	0	0	4	1
Q04695	KRT17	1	0	0	5	1
P05783	KRT18	0	0	1	4	1
P13647	KRT5	1	0	0	15	1
P55268	LAMB2	0	1	0	4	1
Q13751	LAMB3	1	0	0	8	1
P17931	LGALS3	0	0	1	25	1
P02545	LMNA	1	0	0	4	1
P23490	LORICRIN	1	0	0	0	1
Q08397	LOXL1	1	0	0	9	1
P02750	LRG1	1	0	0	2	1
Q14766	LTBP1	0	0	1	6	1
Q9P0M6	MACROH2A2	1	0	0	2	1
Q9ULX9	MAFF	0	0	1	3	1
O00754	MAN2B1	0	0	1	0	1
Q9GZQ8	MAP1LC3B	0	1	0	10	1
Q02750	MAP2K1	1	0	0	24	1
P45985	MAP2K4	1	0	0	10	1
P53779	MAPK10	1	0	0	0	1
Q15759	MAPK11	0	0	1	30	1
P27361	MAPK3	0	1	0	76	1
P45984	MAPK9	0	1	0	32	1
Q14703	MBTPS1	0	1	0	1	1
Q07820	MCL1	0	0	1	27	1
P33993	MCM7	1	0	0	9	1
Q00987	MDM2	1	0	0	49	1
Q9HCE5	METTL14	1	0	0	6	1
P55083	MFAP4	1	0	0	5	1
O94851	MICAL2	0	1	0	1	1
Q504T8	MIDN	0	0	1	0	1
P30301	MIP	1	0	0	2	1
P08473	MME	1	0	0	11	1
P09237	MMP7	1	0	0	22	1
P22894	MMP8	1	0	0	8	1
Q9UQ07	MOK	0	1	0	1	1
Q9HCE1	MOV10	0	0	1	2	1
Q6UVY6	MOXD1	0	1	0	0	1
P05164	MPO	1	0	0	21	1
Q9UJ68	MSRA	1	0	0	2	1
Q9NZV6	MSRB1	1	0	0	3	1
P07438	MT1B	0	1	0	0	1
P04732	MT1E	0	1	0	10	1
P04733	MT1F	0	1	0	6	1
P13640	MT1G	0	1	0	6	1
P80294	MT1H	0	1	0	6	1
P02795	MT2A	0	1	0	6	1
P00403	MT-CO2	0	1	0	5	1
P03886	MT-ND1	0	1	0	7	1
P03905	MT-ND4	0	1	0	6	1
P42345	MTOR	0	1	0	55	1
Q99836	MYD88	1	0	0	37	1
P43490	NAMPT	0	0	1	11	1
Q14511	NEDD9	0	0	1	5	1
Q16649	NFIL3	0	0	1	6	1
Q00653	NFKB2	0	0	1	14	1
Q9BYH8	NFKBIZ	0	0	1	6	1
Q9UM47	NOTCH3	0	1	0	10	1
P01160	NPPA	0	1	0	3	1
P20393	NR1D1	0	1	0	8	1
P55055	NR1H2	1	0	0	5	1
Q13133	NR1H3	1	0	0	11	1
P49116	NR2C2	1	0	0	1	1
P22736	NR4A1	0	0	1	15	1
P48552	NRIP1	0	1	0	14	1
P42857	NSG1	0	1	0	1	1
P20783	NTF3	0	1	0	9	1
Q16620	NTRK2	1	0	0	20	1
P30990	NTS	0	1	0	5	1
O60285	NUAK1	1	0	0	2	1
Q02818	NUCB1	0	0	1	0	1
Q9UKK6	NXT1	0	0	1	0	1
O15527	OGG1	1	0	0	4	1
P78380	OLR1	1	0	0	3	1
P03999	OPN1SW	1	0	0	1	1
Q9H1Y3	OPN3	1	0	0	0	1
Q9UHM6	OPN4	1	0	0	1	1
Q6U736	OPN5	1	0	0	0	1
P41143	OPRD1	1	0	0	2	1
P35372	OPRM1	1	0	0	7	1
P58181	OR10A3	1	0	0	0	1
Q9H339	OR51B5	1	0	0	0	1
Q99650	OSMR	0	0	1	12	1
P32243	OTX2	1	0	0	1	1
P30559	OXTR	1	0	0	3	1
Q13153	PAK1	0	1	0	5	1
Q6QHF9	PAOX	0	1	0	2	1
Q5QFB9	PAPPA-AS1	1	0	0	0	1
Q99497	PARK7	1	0	0	17	1
P26367	PAX6	1	0	0	7	1
P12004	PCNA	1	0	0	18	1
Q15113	PCOLCE	0	1	0	9	1
Q8NBP7	PCSK9	1	0	0	7	1
P04085	PDGFA	1	0	0	14	1
P01127	PDGFB	0	0	1	21	1
P09619	PDGFRB	1	0	0	47	1
O00151	PDLIM1	0	0	1	1	1
O15530	PDPK1	1	0	0	13	1
Q86YL7	PDPN	1	0	0	3	1
P01213	PDYN	1	0	0	6	1
P12955	PEPD	1	0	0	0	1
O15534	PER1	0	1	0	4	1
P02776	PF4	0	1	0	17	1
Q16875	PFKFB3	1	0	0	5	1
P78562	PHEX	0	1	0	4	1
Q92508	PIEZO1	1	0	0	0	1
P42338	PIK3CB	0	1	0	27	1
O00329	PIK3CD	0	1	0	26	1
P48736	PIK3CG	0	1	0	16	1
P11309	PIM1	0	0	1	2	1
Q9BXM7	PINK1	0	1	0	17	1
P00749	PLAU	0	1	0	27	1
Q03405	PLAUR	0	0	1	15	1
Q8NHP8	PLBD2	0	1	0	0	1
Q9H4B4	PLK3	0	0	1	1	1
O15162	PLSCR1	0	0	1	2	1
P55058	PLTP	0	0	1	7	1
P00491	PNP	0	0	1	7	1
Q12796	PNRC1	0	0	1	0	1
Q9Y2S7	POLDIP2	0	1	0	0	1
O75417	POLQ	1	0	0	1	1
Q86YN6	PPARGC1B	0	1	0	6	1
P30405	PPIF	1	0	0	10	1
Q6NYC8	PPP1R18	0	0	1	0	1
Q5VV67	PPRC1	0	0	1	1	1
P32119	PRDX2	0	1	0	5	1
P54646	PRKAA2	0	1	0	10	1
P17252	PRKCA	0	1	0	28	1
P05771	PRKCB	0	1	0	17	1
Q05655	PRKCD	0	1	0	17	1
P05129	PRKCG	0	1	0	9	1
Q9UMS4	PRPF19	0	1	0	4	1
Q7Z6L0	PRRT2	0	1	0	1	1
P11464	PSG1	1	0	0	1	1
P62333	PSMC6	1	0	0	5	1
Q14997	PSME4	1	0	0	1	1
P60484	PTEN	1	0	0	62	1
P43116	PTGER2	0	1	0	2	1
P43115	PTGER3	0	1	0	1	1
P01270	PTH	0	1	0	11	1
Q05397	PTK2	1	0	0	46	1
P18031	PTPN1	0	1	0	11	1
P08575	PTPRC	1	0	0	36	1
Q15262	PTPRK	1	0	0	1	1
Q92729	PTPRU	1	0	0	0	1
P32322	PYCR1	1	0	0	1	1
P06737	PYGL	0	1	0	1	1
P10276	RARA	1	0	0	24	1
P13631	RARG	1	0	0	4	1
P54136	RARS1	1	0	0	9	1
P20936	RASA1	0	1	0	10	1
Q9Y272	RASD1	0	0	1	1	1
Q9Y2V3	RAX	1	0	0	0	1
P50120	RBP2	0	1	0	2	1
O95980	RECK	1	0	0	5	1
Q04206	RELA	0	1	0	61	1
P51606	RENBP	0	1	0	0	1
Q15493	RGN	0	1	0	3	1
O15492	RGS16	0	0	1	0	1
P49758	RGS6	0	1	0	0	1
P08100	RHO	1	0	0	4	1
Q8WYP3	RIN2	1	0	0	1	1
O00584	RNASET2	0	0	1	0	1
P61587	RND3	0	0	1	1	1
Q9H9V4	RNF122	0	0	1	0	1
Q9NV58	RNF19A	0	1	0	1	1
P27694	RPA1	1	0	0	16	1
P62979	RPS27A	1	0	0	38	1
Q7LG56	RRM2B	1	0	0	5	1
Q06455	RUNX1T1	0	1	0	1	1
Q13950	RUNX2	0	1	0	50	1
P19793	RXRA	1	0	0	24	1
P04271	S100B	1	0	0	7	1
P0DJI8	SAA1	1	0	0	12	1
P21673	SAT1	0	0	1	3	1
Q9Y2G9	SBNO2	0	0	1	0	1
O00767	SCD	1	0	0	5	1
P16109	SELP	1	0	0	21	1
Q13275	SEMA3F	0	0	1	0	1
Q9NPR2	SEMA4B	0	0	1	0	1
P01011	SERPINA3	0	1	0	7	1
P30740	SERPINB1	0	0	1	2	1
P36955	SERPINF1	1	0	0	4	1
P05155	SERPING1	0	0	1	9	1
P50454	SERPINH1	1	0	0	13	1
Q9UHV2	SERTAD1	0	0	1	1	1
Q8IWX5	SGPP2	0	1	0	1	1
Q9Y6E7	SIRT4	1	0	0	4	1
Q9NRA2	SLC17A5	0	1	0	0	1
Q6KCM7	SLC25A25	0	0	1	2	1
Q6PCB7	SLC27A1	1	0	0	3	1
Q9Y2P4	SLC27A6	1	0	0	0	1
P11169	SLC2A3	0	0	1	2	1
Q9NY26	SLC39A1	0	0	1	1	1
Q15043	SLC39A14	0	0	1	2	1
Q96BD0	SLCO4A1	0	0	1	0	1
Q13485	SMAD4	1	0	0	53	1
O15105	SMAD7	1	0	0	16	1
Q96Q15	SMG1	0	1	0	1	1
O95863	SNAI1	0	0	1	36	1
P60880	SNAP25	0	1	0	3	1
P09234	SNRPC	0	0	1	0	1
O60493	SNX3	1	0	0	1	1
O14543	SOCS3	0	0	1	21	1
P08294	SOD3	0	1	0	4	1
P48431	SOX2	1	0	0	32	1
P48436	SOX9	0	1	0	13	1
P08047	SP1	0	1	0	31	1
P10451	SPP1	1	0	0	36	1
P22528	SPRR1B	1	0	0	9	1
P35326	SPRR2A	0	1	0	5	1
Q13501	SQSTM1	0	1	0	23	1
P12931	SRC	1	0	0	100	1
P42224	STAT1	1	0	0	79	1
P52823	STC1	0	0	1	0	1
Q15831	STK11	1	0	0	18	1
Q8N2I9	STK40	1	0	0	5	1
Q9BX79	STRA6	1	0	0	2	1
Q9Y2K9	STXBP5L	1	0	0	1	1
P50225	SULT1A1	1	0	0	2	1
P49888	SULT1E1	1	0	0	4	1
Q92537	SUSD6	0	0	1	0	1
P20366	TAC1	0	1	0	14	1
Q9NYW0	TAS2R10	0	1	0	0	1
Q9NYV7	TAS2R16	0	1	0	0	1
Q15170	TCEAL1	0	1	0	0	1
P54274	TERF1	0	1	0	1	1
P02787	TF	0	1	0	4	1
Q92734	TFG	1	0	0	0	1
P48307	TFPI2	0	1	0	1	1
P61812	TGFB2	1	0	0	27	1
Q15582	TGFBI	0	0	1	6	1
P36897	TGFBR1	1	0	0	19	1
Q15583	TGIF1	0	0	1	4	1
P22735	TGM1	1	0	0	7	1
P21980	TGM2	0	1	0	3	1
O43548	TGM5	1	0	0	1	1
P07204	THBD	0	0	1	8	1
P35442	THBS2	0	1	0	18	1
P35443	THBS4	1	0	0	6	1
P16035	TIMP2	1	0	0	16	1
P35625	TIMP3	0	0	1	17	1
O00206	TLR4	1	0	0	74	1
Q5SNT2	TMEM201	0	1	0	1	1
O60235	TMPRSS11D	0	1	0	0	1
Q8IU80	TMPRSS6	0	1	0	3	1
O14763	TNFRSF10B	0	0	1	12	1
Q9UBN6	TNFRSF10D	0	0	1	2	1
Q9NP84	TNFRSF12A	0	0	1	2	1
P20333	TNFRSF1B	0	1	0	12	1
Q9HBL0	TNS1	1	0	0	2	1
Q9H3D4	TP63	1	0	0	9	1
P20396	TRH	0	1	0	4	1
Q96RU8	TRIB1	0	0	1	7	1
Q9HCM9	TRIM39	0	1	0	0	1
Q96QT4	TRPM7	0	1	0	1	1
Q8WUA8	TSKU	0	0	1	0	1
Q9UNY4	TTF2	1	0	0	4	1
P68363	TUBA1B	1	0	0	5	1
Q13509	TUBB3	0	1	0	3	1
Q8NBS9	TXNDC5	0	1	0	0	1
P17643	TYRP1	1	0	0	5	1
P0CG48	UBC	0	0	1	30	1
P61081	UBE2M	0	1	0	4	1
P25874	UCP1	0	1	0	6	1
O94782	USP1	1	0	0	4	1
Q9UPU5	USP24	1	0	0	1	1
Q8NFA0	USP32	1	0	0	0	1
Q70CQ2	USP34	1	0	0	3	1
Q9P2H5	USP35	1	0	0	1	1
Q70EL1	USP54	1	0	0	0	1
O00507	USP9Y	1	0	0	0	1
P46939	UTRN	0	1	0	1	1
Q08AM6	VAC14	0	1	0	1	1
P19320	VCAM1	0	0	1	33	1
P13611	VCAN	1	0	0	13	1
P11473	VDR	1	0	0	0	1
Q69YN4	VIRMA	0	1	0	4	1
P58304	VSX2	1	0	0	1	1
P04004	VTN	1	0	0	38	1
Q8N5D0	WDTC1	0	1	0	0	1
Q9Y3S1	WNK2	0	1	0	0	1
Q9GZV5	WWTR1	1	0	0	9	1
P47989	XDH	1	0	0	5	1
P23025	XPA	1	0	0	14	1
Q01831	XPC	1	0	0	9	1
P46937	YAP1	1	0	0	25	1
P16989	YBX3	0	0	1	2	1
Q5D1E8	ZC3H12A	0	0	1	4	1
P37275	ZEB1	1	0	0	24	1
P16415	ZFP36	0	0	1	8	1
O15231	ZNF185	0	1	0	0	1

## Sheet: S3
#node1	node2	node1_string_id	node2_string_id	neighborhood_on_chromosome	gene_fusion	phylogenetic_cooccurrence	homology	coexpression	experimentally_determined_interaction	database_annotated	automated_textmining	combined_score
A2M	TIMP1	9606.ENSP00000323929	9606.ENSP00000218388	0	0	0	0	0.074	0	0	0.727	0.736
A2M	MMP2	9606.ENSP00000323929	9606.ENSP00000219070	0	0	0	0	0.113	0.6	0.5	0.768	0.953
A2M	TGFB1	9606.ENSP00000323929	9606.ENSP00000221930	0	0	0	0	0	0.045	0	0.91	0.91
A2M	SERPINE1	9606.ENSP00000323929	9606.ENSP00000223095	0	0	0	0	0.063	0	0	0.8	0.804
A2M	MMP8	9606.ENSP00000323929	9606.ENSP00000236826	0	0	0	0	0	0	0.5	0.724	0.856
A2M	APOE	9606.ENSP00000323929	9606.ENSP00000252486	0	0	0	0	0.27	0.292	0	0.957	0.975
A2M	SERPINF1	9606.ENSP00000323929	9606.ENSP00000254722	0	0	0	0	0.243	0	0	0.848	0.88
A2M	MMP13	9606.ENSP00000323929	9606.ENSP00000260302	0	0	0	0	0	0	0.5	0.591	0.786
A2M	IL1B	9606.ENSP00000323929	9606.ENSP00000263341	0	0	0	0	0.056	0.396	0	0.975	0.984
A2M	CP	9606.ENSP00000323929	9606.ENSP00000264613	0	0	0	0	0.122	0	0	0.879	0.889
A2M	SERPING1	9606.ENSP00000323929	9606.ENSP00000278407	0	0	0	0	0.17	0	0	0.89	0.905
A2M	APP	9606.ENSP00000323929	9606.ENSP00000284981	0	0	0	0	0.104	0.292	0	0.863	0.905
A2M	ALB	9606.ENSP00000323929	9606.ENSP00000295897	0	0	0	0	0.152	0.073	0	0.976	0.98
A2M	MMP3	9606.ENSP00000323929	9606.ENSP00000299855	0	0	0	0	0.044	0	0.5	0.765	0.877
A2M	CLU	9606.ENSP00000323929	9606.ENSP00000315130	0	0	0	0	0.098	0	0	0.89	0.896
A2M	MMP1	9606.ENSP00000323929	9606.ENSP00000322788	0	0	0	0	0.044	0	0.5	0.608	0.796
A2M	PLAU	9606.ENSP00000323929	9606.ENSP00000361850	0	0	0	0	0.042	0.127	0	0.687	0.715
A2M	NGF	9606.ENSP00000323929	9606.ENSP00000358525	0	0	0	0	0	0.292	0	0.62	0.719
A2M	CFB	9606.ENSP00000323929	9606.ENSP00000416561	0	0	0	0	0.135	0.126	0	0.666	0.726
A2M	ELANE	9606.ENSP00000323929	9606.ENSP00000466090	0	0	0	0	0.045	0.127	0	0.708	0.735
A2M	CTSB	9606.ENSP00000323929	9606.ENSP00000345672	0	0	0	0	0.084	0	0	0.758	0.768
A2M	B2M	9606.ENSP00000323929	9606.ENSP00000497910	0	0	0	0	0.084	0.292	0	0.68	0.774
A2M	TF	9606.ENSP00000323929	9606.ENSP00000385834	0	0	0	0	0.165	0	0	0.794	0.82
A2M	TNF	9606.ENSP00000323929	9606.ENSP00000398698	0	0	0	0	0	0	0	0.828	0.828
A2M	MMP9	9606.ENSP00000323929	9606.ENSP00000361405	0	0	0	0	0.062	0	0.5	0.695	0.845
A2M	FN1	9606.ENSP00000323929	9606.ENSP00000346839	0	0	0	0	0.176	0.065	0	0.823	0.851
A2M	SERPINA3	9606.ENSP00000323929	9606.ENSP00000450540	0	0	0	0	0.182	0	0	0.916	0.929
A2M	IL6	9606.ENSP00000323929	9606.ENSP00000385675	0	0	0	0	0	0	0	0.95	0.95
ABCA1	APOE	9606.ENSP00000363868	9606.ENSP00000252486	0	0	0	0	0.084	0	0	0.979	0.98
ABCA1	STAT3	9606.ENSP00000363868	9606.ENSP00000264657	0	0	0	0	0.05	0	0	0.813	0.815
ABCA1	PPARG	9606.ENSP00000363868	9606.ENSP00000287820	0	0	0	0	0.044	0.049	0	0.818	0.82
ABCA1	UTRN	9606.ENSP00000363868	9606.ENSP00000356515	0	0	0	0	0.045	0.51	0	0.424	0.706
ABCA1	PLTP	9606.ENSP00000363868	9606.ENSP00000417138	0	0	0	0	0.063	0	0	0.825	0.829
ABCA1	CD36	9606.ENSP00000363868	9606.ENSP00000415743	0	0	0	0	0.087	0	0	0.823	0.831
ABCA1	PPARA	9606.ENSP00000363868	9606.ENSP00000385523	0	0	0	0	0	0.049	0.5	0.762	0.877
ABCA1	RXRA	9606.ENSP00000363868	9606.ENSP00000419692	0	0	0	0	0.056	0.049	0.8	0.588	0.916
ABCA1	NR1H3	9606.ENSP00000363868	9606.ENSP00000477707	0	0	0	0	0.061	0.049	0.5	0.935	0.967
ABCA1	NR1H2	9606.ENSP00000363868	9606.ENSP00000499121	0	0	0	0	0	0.628	0.8	0.9	0.991
ACACA	PPARG	9606.ENSP00000483300	9606.ENSP00000287820	0	0	0	0	0.044	0	0	0.702	0.703
ACACA	FASN	9606.ENSP00000483300	9606.ENSP00000304592	0.055	0	0	0	0.572	0.073	0.9	0.964	0.998
ACACA	PRKAA1	9606.ENSP00000483300	9606.ENSP00000346148	0	0	0	0	0.042	0.473	0.9	0.675	0.981
ACACA	SCD	9606.ENSP00000483300	9606.ENSP00000359380	0	0	0	0	0.444	0	0	0.892	0.937
ACACA	PRKAA2	9606.ENSP00000483300	9606.ENSP00000360290	0	0	0	0	0.058	0.218	0.9	0.476	0.956
ACACA	PPARA	9606.ENSP00000483300	9606.ENSP00000385523	0	0	0	0	0	0	0	0.721	0.721
ACACA	ADIPOQ	9606.ENSP00000483300	9606.ENSP00000389814	0	0	0	0	0.091	0	0	0.725	0.739
ACACA	PRKAB1	9606.ENSP00000483300	9606.ENSP00000441369	0	0	0	0	0.042	0.292	0.9	0.435	0.956
ACAN	DCN	9606.ENSP00000387356	9606.ENSP00000052754	0	0	0	0	0.053	0.045	0	0.961	0.962
ACAN	MMP2	9606.ENSP00000387356	9606.ENSP00000219070	0	0	0	0	0.052	0	0.4	0.683	0.804
ACAN	TGFB1	9606.ENSP00000387356	9606.ENSP00000221930	0	0	0	0	0.042	0	0	0.724	0.725
ACAN	COL1A1	9606.ENSP00000387356	9606.ENSP00000225964	0	0	0	0	0.064	0.045	0	0.831	0.835
ACAN	SOX9	9606.ENSP00000387356	9606.ENSP00000245479	0	0	0	0	0	0	0	0.896	0.896
ACAN	MMP13	9606.ENSP00000387356	9606.ENSP00000260302	0	0	0	0	0.059	0	0.4	0.909	0.944
ACAN	IL1B	9606.ENSP00000387356	9606.ENSP00000263341	0	0	0	0	0.104	0	0	0.778	0.793
ACAN	VCAN	9606.ENSP00000387356	9606.ENSP00000265077	0	0	0	0.6	0.049	0.101	0.4	0.98	0.988
ACAN	TNC	9606.ENSP00000387356	9606.ENSP00000265131	0	0	0	0	0.116	0.507	0.5	0.572	0.894
ACAN	ADAMTS1	9606.ENSP00000387356	9606.ENSP00000284984	0	0	0	0	0	0	0.4	0.777	0.86
ACAN	ADAMTS5	9606.ENSP00000387356	9606.ENSP00000284987	0	0	0	0	0.055	0	0.4	0.954	0.972
ACAN	MMP3	9606.ENSP00000387356	9606.ENSP00000299855	0	0	0	0	0.045	0	0.4	0.842	0.902
ACAN	HAS2	9606.ENSP00000387356	9606.ENSP00000306991	0	0	0	0	0.048	0	0	0.734	0.736
ACAN	MMP1	9606.ENSP00000387356	9606.ENSP00000322788	0	0	0	0	0.045	0	0.4	0.704	0.815
ACAN	BGN	9606.ENSP00000387356	9606.ENSP00000327336	0	0	0	0	0.133	0.045	0	0.92	0.928
ACAN	COL10A1	9606.ENSP00000387356	9606.ENSP00000327368	0	0	0	0	0.091	0.045	0	0.848	0.857
ACAN	FN1	9606.ENSP00000387356	9606.ENSP00000346839	0	0	0	0	0.06	0	0	0.994	0.994
ACAN	FMOD	9606.ENSP00000387356	9606.ENSP00000347041	0	0	0	0	0.066	0.045	0.5	0.907	0.953
ACAN	ELN	9606.ENSP00000387356	9606.ENSP00000351807	0	0	0	0	0.128	0	0	0.909	0.917
ACAN	CCN2	9606.ENSP00000387356	9606.ENSP00000356954	0	0	0	0	0.049	0	0	0.709	0.712
ACAN	ADAMTS4	9606.ENSP00000387356	9606.ENSP00000356975	0	0	0	0	0.06	0	0.4	0.969	0.981
ACAN	BGLAP	9606.ENSP00000387356	9606.ENSP00000357255	0	0	0	0	0.055	0	0	0.809	0.812
ACAN	RUNX2	9606.ENSP00000387356	9606.ENSP00000360493	0	0	0	0	0.056	0	0	0.797	0.8
ACAN	MMP9	9606.ENSP00000387356	9606.ENSP00000361405	0	0	0	0	0.062	0	0.4	0.677	0.802
ACAN	HSPG2	9606.ENSP00000387356	9606.ENSP00000363827	0	0	0	0	0.063	0	0	0.889	0.891
ACAN	SPP1	9606.ENSP00000387356	9606.ENSP00000378517	0	0	0	0	0	0	0	0.736	0.736
ACAN	HLA-DRA	9606.ENSP00000387356	9606.ENSP00000378786	0	0	0	0	0.047	0.797	0	0.044	0.798
ACAN	FBLN2	9606.ENSP00000387356	9606.ENSP00000384169	0	0	0	0	0.064	0.336	0	0.898	0.931
ACAN	CD44	9606.ENSP00000387356	9606.ENSP00000398632	0	0	0	0	0.044	0	0	0.761	0.761
ACAN	ADAMTS9	9606.ENSP00000387356	9606.ENSP00000418735	0	0	0	0	0.047	0	0.4	0.775	0.86
ACTG1	ITGB4	9606.ENSP00000458162	9606.ENSP00000200181	0	0	0	0	0.042	0.07	0.9	0.163	0.915
ACTG1	PPARG	9606.ENSP00000458162	9606.ENSP00000287820	0	0	0	0	0	0.047	0.9	0.098	0.906
ACTG1	CASP3	9606.ENSP00000458162	9606.ENSP00000311032	0	0	0	0	0.049	0.095	0.9	0.209	0.922
ACTG1	TUBA1B	9606.ENSP00000458162	9606.ENSP00000336799	0	0	0.2	0	0.332	0.136	0	0.476	0.726
ACTG1	FN1	9606.ENSP00000458162	9606.ENSP00000346839	0	0	0	0	0.049	0.067	0	0.76	0.768
ACTG1	ITGB1	9606.ENSP00000458162	9606.ENSP00000379350	0	0	0	0	0.102	0.077	0.9	0.53	0.955
ACTG1	PRKCA	9606.ENSP00000458162	9606.ENSP00000408695	0	0	0	0	0.049	0.161	0.9	0.095	0.918
ADAMTS1	CCN1	9606.ENSP00000284984	9606.ENSP00000398736	0	0	0	0	0.447	0.363	0	0.352	0.752
ADAMTS4	TIMP1	9606.ENSP00000356975	9606.ENSP00000218388	0	0	0	0	0.112	0	0	0.757	0.775
ADAMTS4	COL1A1	9606.ENSP00000356975	9606.ENSP00000225964	0	0	0	0	0.064	0.068	0	0.802	0.812
ADAMTS4	MMP13	9606.ENSP00000356975	9606.ENSP00000260302	0	0	0	0	0.052	0.053	0	0.9	0.902
ADAMTS4	TIMP3	9606.ENSP00000356975	9606.ENSP00000266085	0	0	0	0	0.049	0	0	0.781	0.782
ADAMTS4	COL1A2	9606.ENSP00000356975	9606.ENSP00000297268	0	0	0	0	0.056	0.068	0	0.798	0.807
ADAMTS4	MMP3	9606.ENSP00000356975	9606.ENSP00000299855	0	0	0	0	0.059	0.053	0	0.858	0.863
ADAMTS4	BGN	9606.ENSP00000356975	9606.ENSP00000327336	0	0	0	0	0.049	0	0	0.705	0.708
ADAMTS4	COL10A1	9606.ENSP00000356975	9606.ENSP00000327368	0	0	0	0	0.053	0.068	0	0.837	0.844
ADAMTS4	FBLN5	9606.ENSP00000356975	9606.ENSP00000345008	0	0	0	0	0.049	0	0	0.705	0.707
ADAMTS4	FN1	9606.ENSP00000356975	9606.ENSP00000346839	0	0	0	0	0	0.045	0	0.8	0.8
ADAMTS5	TIMP1	9606.ENSP00000284987	9606.ENSP00000218388	0	0	0	0	0	0	0	0.731	0.731
ADAMTS5	MMP13	9606.ENSP00000284987	9606.ENSP00000260302	0	0	0	0	0.059	0.045	0	0.897	0.899
ADAMTS5	IL1B	9606.ENSP00000284987	9606.ENSP00000263341	0	0	0	0	0	0	0	0.737	0.737
ADAMTS5	TIMP3	9606.ENSP00000284987	9606.ENSP00000266085	0	0	0	0	0.11	0.292	0	0.836	0.888
ADAMTS5	RUNX2	9606.ENSP00000284987	9606.ENSP00000360493	0	0	0	0	0.044	0	0	0.74	0.741
ADAMTS5	MMP3	9606.ENSP00000284987	9606.ENSP00000299855	0	0	0	0	0.097	0.045	0	0.883	0.89
ADAMTSL4	FBN1	9606.ENSP00000358035	9606.ENSP00000325527	0	0	0	0	0.042	0.045	0	0.939	0.94
ADIPOQ	SIRT1	9606.ENSP00000389814	9606.ENSP00000212015	0	0	0	0	0	0	0	0.862	0.862
ADIPOQ	NAMPT	9606.ENSP00000389814	9606.ENSP00000222553	0	0	0	0	0	0	0	0.876	0.876
ADIPOQ	SERPINE1	9606.ENSP00000389814	9606.ENSP00000223095	0	0	0	0	0	0	0	0.789	0.789
ADIPOQ	CCL2	9606.ENSP00000389814	9606.ENSP00000225831	0	0	0	0	0.056	0	0	0.773	0.776
ADIPOQ	HBEGF	9606.ENSP00000389814	9606.ENSP00000230990	0	0	0	0	0	0	0	0.767	0.767
ADIPOQ	APOE	9606.ENSP00000389814	9606.ENSP00000252486	0	0	0	0	0.047	0	0	0.794	0.795
ADIPOQ	UCP1	9606.ENSP00000389814	9606.ENSP00000262999	0	0	0	0	0.19	0	0	0.802	0.832
ADIPOQ	IL1B	9606.ENSP00000389814	9606.ENSP00000263341	0	0	0	0	0	0	0	0.833	0.833
ADIPOQ	PPARGC1A	9606.ENSP00000389814	9606.ENSP00000264867	0	0	0	0	0	0	0.5	0.892	0.944
ADIPOQ	PPARG	9606.ENSP00000389814	9606.ENSP00000287820	0	0	0	0	0.138	0	0.5	0.926	0.965
ADIPOQ	ALB	9606.ENSP00000389814	9606.ENSP00000295897	0	0	0	0	0	0	0	0.854	0.854
ADIPOQ	FASN	9606.ENSP00000389814	9606.ENSP00000304592	0	0	0	0	0.103	0.138	0	0.654	0.709
ADIPOQ	CEBPB	9606.ENSP00000389814	9606.ENSP00000305422	0	0	0	0	0	0	0.75	0.634	0.904
ADIPOQ	IGF1	9606.ENSP00000389814	9606.ENSP00000376637	0	0	0	0	0.085	0	0	0.769	0.779
ADIPOQ	PPARA	9606.ENSP00000389814	9606.ENSP00000385523	0	0	0	0	0.069	0	0	0.912	0.914
ADIPOQ	IL6	9606.ENSP00000389814	9606.ENSP00000385675	0	0	0	0	0	0	0	0.89	0.89
ADIPOQ	AKT1	9606.ENSP00000389814	9606.ENSP00000451828	0	0	0	0	0	0	0	0.712	0.712
ADIPOQ	RXRA	9606.ENSP00000389814	9606.ENSP00000419692	0	0	0	0	0	0	0.5	0.553	0.766
ADIPOQ	CD36	9606.ENSP00000389814	9606.ENSP00000415743	0	0	0	0	0.21	0	0	0.765	0.806
ADIPOQ	TNF	9606.ENSP00000389814	9606.ENSP00000398698	0	0	0	0	0.047	0	0	0.871	0.871
AGER	NFKB1	9606.ENSP00000364210	9606.ENSP00000226574	0	0	0	0	0	0.05	0.4	0.64	0.776
AGER	MAPK3	9606.ENSP00000364210	9606.ENSP00000263025	0	0	0	0	0.06	0	0.5	0.435	0.711
AGER	IL1B	9606.ENSP00000364210	9606.ENSP00000263341	0	0	0	0	0.102	0	0	0.781	0.794
AGER	APP	9606.ENSP00000364210	9606.ENSP00000284981	0	0	0	0	0	0.07	0.5	0.766	0.881
AGER	S100B	9606.ENSP00000364210	9606.ENSP00000291700	0	0	0	0	0.05	0.971	0.5	0.995	0.999
AGER	ALB	9606.ENSP00000364210	9606.ENSP00000295897	0	0	0	0	0	0	0	0.797	0.797
AGER	HSPA4	9606.ENSP00000364210	9606.ENSP00000302961	0	0	0	0	0	0.047	0	0.806	0.807
AGER	TLR4	9606.ENSP00000364210	9606.ENSP00000363089	0	0	0	0	0	0	0	0.94	0.94
AGER	CD36	9606.ENSP00000364210	9606.ENSP00000415743	0	0	0	0	0.105	0	0	0.716	0.734
AGER	SAA1	9606.ENSP00000364210	9606.ENSP00000384906	0	0	0	0	0	0	0.5	0.684	0.835
AGER	JAK2	9606.ENSP00000364210	9606.ENSP00000371067	0	0	0	0	0	0.053	0.9	0.224	0.92
AHR	CYP1B1	9606.ENSP00000242057	9606.ENSP00000478561	0	0	0	0	0.094	0.226	0	0.69	0.763
AHR	ARNTL	9606.ENSP00000242057	9606.ENSP00000384517	0	0	0	0.578	0.098	0.485	0.54	0.141	0.792
AHR	ESR1	9606.ENSP00000242057	9606.ENSP00000405330	0	0	0	0	0.059	0.833	0	0.45	0.906
AHR	CYP1A1	9606.ENSP00000242057	9606.ENSP00000378488	0	0	0	0	0.055	0	0.4	0.957	0.973
AHR	ARNT	9606.ENSP00000242057	9606.ENSP00000351407	0	0	0	0.554	0.109	0.996	0.8	0.495	0.999
AHSA1	CFTR	9606.ENSP00000216479	9606.ENSP00000003084	0	0	0	0	0	0.335	0	0.808	0.867
AHSA1	HSPA8	9606.ENSP00000216479	9606.ENSP00000437125	0	0	0	0	0.511	0.533	0	0.717	0.93
AHSA1	HSPA4	9606.ENSP00000216479	9606.ENSP00000302961	0	0	0	0	0.368	0.125	0	0.952	0.971
AIFM1	GSR	9606.ENSP00000287295	9606.ENSP00000221130	0.057	0	0	0	0.137	0.614	0.265	0.194	0.78
AIFM1	H2AX	9606.ENSP00000287295	9606.ENSP00000434024	0	0	0	0	0.047	0.294	0.65	0.175	0.78
AIFM1	BAX	9606.ENSP00000287295	9606.ENSP00000293288	0	0	0	0	0.06	0	0.9	0.312	0.929
AIFM1	PPIA	9606.ENSP00000287295	9606.ENSP00000419425	0	0	0	0	0.049	0.331	0.8	0.518	0.93
AIMP2	HSPA4	9606.ENSP00000223029	9606.ENSP00000302961	0	0	0	0	0.129	0.625	0	0.175	0.707
AIMP2	HSD17B4	9606.ENSP00000223029	9606.ENSP00000411960	0	0	0	0	0.067	0	0	0.742	0.748
AIMP2	TP53	9606.ENSP00000223029	9606.ENSP00000269305	0	0	0	0	0	0.51	0	0.545	0.767
AIMP2	RARS1	9606.ENSP00000223029	9606.ENSP00000231572	0	0	0	0	0.328	0.911	0.9	0.729	0.998
AKT1	CD4	9606.ENSP00000451828	9606.ENSP00000011653	0	0	0	0	0.042	0.081	0	0.832	0.839
AKT1	TNFRSF1A	9606.ENSP00000451828	9606.ENSP00000162749	0	0	0	0	0.1	0.315	0	0.727	0.817
AKT1	SIRT1	9606.ENSP00000451828	9606.ENSP00000212015	0	0	0	0	0.049	0.294	0	0.827	0.873
AKT1	MAPK1	9606.ENSP00000451828	9606.ENSP00000215832	0	0	0	0.593	0.118	0.11	0.9	0.872	0.988
AKT1	HMOX1	9606.ENSP00000451828	9606.ENSP00000216117	0	0	0	0	0.042	0.087	0	0.786	0.796
AKT1	MMP2	9606.ENSP00000451828	9606.ENSP00000219070	0	0	0	0	0.055	0	0	0.844	0.846
AKT1	TGFB1	9606.ENSP00000451828	9606.ENSP00000221930	0	0	0	0	0.104	0.126	0	0.845	0.868
AKT1	HGF	9606.ENSP00000451828	9606.ENSP00000222390	0	0	0	0	0	0.096	0.5	0.761	0.882
AKT1	CCL2	9606.ENSP00000451828	9606.ENSP00000225831	0	0	0	0	0	0	0	0.72	0.72
AKT1	NFKB1	9606.ENSP00000451828	9606.ENSP00000226574	0	0	0	0	0.087	0.095	0	0.885	0.896
AKT1	CCND1	9606.ENSP00000451828	9606.ENSP00000227507	0	0	0	0	0.088	0	0	0.919	0.923
AKT1	IFNG	9606.ENSP00000451828	9606.ENSP00000229135	0	0	0	0	0.049	0	0	0.816	0.817
AKT1	MAPK14	9606.ENSP00000451828	9606.ENSP00000229795	0	0	0.119	0.621	0.246	0.739	0.9	0.535	0.99
AKT1	NR3C1	9606.ENSP00000451828	9606.ENSP00000231509	0	0	0	0	0.09	0.314	0	0.692	0.791
AKT1	EGR1	9606.ENSP00000451828	9606.ENSP00000239938	0	0	0	0	0	0.071	0	0.827	0.833
AKT1	PI3	9606.ENSP00000451828	9606.ENSP00000243924	0	0	0	0	0	0	0	0.991	0.991
AKT1	SNAI1	9606.ENSP00000451828	9606.ENSP00000244050	0	0	0	0	0.055	0.292	0	0.794	0.85
AKT1	RARA	9606.ENSP00000451828	9606.ENSP00000254066	0	0	0	0	0.134	0.525	0	0.475	0.765
AKT1	MDM2	9606.ENSP00000451828	9606.ENSP00000258149	0	0	0	0	0	0.891	0.9	0.98	0.999
AKT1	LMNB1	9606.ENSP00000451828	9606.ENSP00000261366	0	0	0	0	0.067	0.11	0	0.737	0.763
AKT1	CDH1	9606.ENSP00000451828	9606.ENSP00000261769	0	0	0	0	0	0.165	0	0.889	0.903
AKT1	SMAD7	9606.ENSP00000451828	9606.ENSP00000262158	0	0	0	0	0.081	0.328	0	0.727	0.817
AKT1	SMAD2	9606.ENSP00000451828	9606.ENSP00000262160	0	0	0	0	0.069	0.45	0	0.853	0.918
AKT1	MAPK3	9606.ENSP00000451828	9606.ENSP00000263025	0	0	0	0.587	0.266	0.11	0.9	0.432	0.957
AKT1	EP300	9606.ENSP00000451828	9606.ENSP00000263253	0	0	0	0	0.066	0.821	0	0.749	0.954
AKT1	IL1B	9606.ENSP00000451828	9606.ENSP00000263341	0	0	0	0	0	0	0	0.864	0.864
AKT1	PIK3CA	9606.ENSP00000451828	9606.ENSP00000263967	0	0	0	0	0.06	0.738	0.9	0.951	0.998
AKT1	CBL	9606.ENSP00000451828	9606.ENSP00000264033	0	0	0	0	0.049	0.13	0	0.75	0.775
AKT1	ATF2	9606.ENSP00000451828	9606.ENSP00000264110	0	0	0	0	0.06	0.096	0.65	0.404	0.799
AKT1	FGF2	9606.ENSP00000451828	9606.ENSP00000264498	0	0	0	0	0	0	0.5	0.859	0.926
AKT1	STAT3	9606.ENSP00000451828	9606.ENSP00000264657	0	0	0	0	0.118	0.096	0.5	0.925	0.966
AKT1	ICAM1	9606.ENSP00000451828	9606.ENSP00000264832	0	0	0	0	0.074	0	0	0.693	0.704
AKT1	PPARGC1A	9606.ENSP00000451828	9606.ENSP00000264867	0	0	0	0	0	0.095	0	0.741	0.756
AKT1	EGF	9606.ENSP00000451828	9606.ENSP00000265171	0	0	0	0	0	0	0	0.933	0.933
AKT1	TP53	9606.ENSP00000451828	9606.ENSP00000269305	0	0	0	0	0.049	0.184	0.9	0.934	0.994
AKT1	RASA1	9606.ENSP00000451828	9606.ENSP00000274376	0	0	0	0	0.06	0	0	0.901	0.902
AKT1	EGFR	9606.ENSP00000451828	9606.ENSP00000275493	0	0	0	0.559	0.042	0.64	0	0.445	0.792
AKT1	PAK1	9606.ENSP00000451828	9606.ENSP00000278568	0	0	0	0.642	0.07	0.715	0	0.981	0.994
AKT1	PPARG	9606.ENSP00000451828	9606.ENSP00000287820	0	0	0	0	0.084	0.071	0	0.773	0.79
AKT1	BAX	9606.ENSP00000451828	9606.ENSP00000293288	0	0	0	0	0.16	0.292	0	0.631	0.761
AKT1	ALB	9606.ENSP00000451828	9606.ENSP00000295897	0	0	0	0	0	0	0	0.795	0.795
AKT1	CRK	9606.ENSP00000451828	9606.ENSP00000300574	0	0	0	0	0.085	0.05	0	0.794	0.806
AKT1	HSPA4	9606.ENSP00000451828	9606.ENSP00000302961	0	0	0	0	0.049	0.331	0	0.948	0.964
AKT1	HDAC3	9606.ENSP00000451828	9606.ENSP00000302967	0	0	0	0	0.067	0.523	0	0.609	0.811
AKT1	FOS	9606.ENSP00000451828	9606.ENSP00000306245	0	0	0	0	0.069	0.096	0	0.722	0.746
AKT1	CXCL8	9606.ENSP00000451828	9606.ENSP00000306512	0	0	0	0	0	0	0	0.72	0.72
AKT1	CYCS	9606.ENSP00000451828	9606.ENSP00000307786	0	0	0	0	0.044	0.045	0	0.811	0.812
AKT1	TERT	9606.ENSP00000451828	9606.ENSP00000309572	0	0	0	0	0.05	0.612	0	0.758	0.903
AKT1	CASP3	9606.ENSP00000451828	9606.ENSP00000311032	0	0	0	0	0.044	0.311	0	0.923	0.945
AKT1	NQO1	9606.ENSP00000451828	9606.ENSP00000319788	0	0	0	0	0.042	0.292	0	0.602	0.706
AKT1	EZH2	9606.ENSP00000451828	9606.ENSP00000320147	0	0	0	0	0.062	0.318	0	0.809	0.867
AKT1	SOX2	9606.ENSP00000451828	9606.ENSP00000323588	0	0	0	0	0	0.516	0	0.668	0.833
AKT1	GSK3B	9606.ENSP00000451828	9606.ENSP00000324806	0	0	0	0.579	0.138	0.929	0.9	0.428	0.996
AKT1	STK11	9606.ENSP00000451828	9606.ENSP00000324856	0	0	0.103	0.628	0.213	0.26	0	0.575	0.748
AKT1	NOS2	9606.ENSP00000451828	9606.ENSP00000327251	0	0	0	0	0	0.045	0.9	0.775	0.976
AKT1	SOCS3	9606.ENSP00000451828	9606.ENSP00000330341	0	0	0	0	0	0.091	0.4	0.732	0.841
AKT1	PDGFB	9606.ENSP00000451828	9606.ENSP00000330382	0	0	0	0	0.042	0	0	0.782	0.782
AKT1	SMAD3	9606.ENSP00000451828	9606.ENSP00000332973	0	0	0	0	0.117	0.618	0	0.989	0.996
AKT1	MAPK11	9606.ENSP00000451828	9606.ENSP00000333685	0	0	0.125	0.596	0.087	0.11	0.9	0.286	0.94
AKT1	ATF4	9606.ENSP00000451828	9606.ENSP00000336790	0	0	0	0	0	0	0.65	0.523	0.826
AKT1	CAV1	9606.ENSP00000451828	9606.ENSP00000339191	0	0	0	0	0.074	0.046	0.5	0.875	0.937
AKT1	FOXO3	9606.ENSP00000451828	9606.ENSP00000339527	0	0	0	0	0.103	0.853	0.9	0.928	0.998
AKT1	SFN	9606.ENSP00000451828	9606.ENSP00000340989	0	0	0	0	0.067	0.368	0	0.73	0.827
AKT1	PTK2	9606.ENSP00000451828	9606.ENSP00000341189	0	0	0	0.572	0.044	0.268	0	0.841	0.879
AKT1	SMAD4	9606.ENSP00000451828	9606.ENSP00000341551	0	0	0	0	0.085	0.636	0	0.763	0.914
AKT1	PDPK1	9606.ENSP00000451828	9606.ENSP00000344220	0	0	0.082	0.744	0.095	0.918	0.9	0.926	0.999
AKT1	ATG7	9606.ENSP00000451828	9606.ENSP00000346437	0	0	0	0	0.087	0.065	0	0.714	0.735
AKT1	FN1	9606.ENSP00000451828	9606.ENSP00000346839	0	0	0	0	0.055	0	0	0.844	0.846
AKT1	ARNT	9606.ENSP00000451828	9606.ENSP00000351407	0	0	0	0	0.098	0.421	0	0.598	0.771
AKT1	DNMT1	9606.ENSP00000451828	9606.ENSP00000352516	0	0	0	0	0.105	0.31	0	0.735	0.822
AKT1	STAT1	9606.ENSP00000451828	9606.ENSP00000354394	0	0	0	0	0.106	0.096	0.4	0.93	0.961
AKT1	ZEB1	9606.ENSP00000451828	9606.ENSP00000354487	0	0	0	0	0	0.046	0	0.7	0.701
AKT1	MTOR	9606.ENSP00000451828	9606.ENSP00000354558	0	0	0	0	0.06	0.925	0.9	0.954	0.999
AKT1	PTGS2	9606.ENSP00000451828	9606.ENSP00000356438	0	0	0	0	0.078	0	0	0.767	0.775
AKT1	CCN2	9606.ENSP00000451828	9606.ENSP00000356954	0	0	0	0	0	0	0	0.802	0.802
AKT1	MCL1	9606.ENSP00000451828	9606.ENSP00000358022	0	0	0	0	0.099	0	0.4	0.775	0.867
AKT1	NGF	9606.ENSP00000451828	9606.ENSP00000358525	0	0	0	0	0	0	0	0.818	0.818
AKT1	CHUK	9606.ENSP00000451828	9606.ENSP00000359424	0	0	0	0.594	0.11	0.835	0.9	0.814	0.996
AKT1	JUN	9606.ENSP00000451828	9606.ENSP00000360266	0	0	0	0	0.049	0.085	0.9	0.915	0.991
AKT1	RUNX2	9606.ENSP00000451828	9606.ENSP00000360493	0	0	0	0	0.087	0	0.4	0.639	0.785
AKT1	PTEN	9606.ENSP00000451828	9606.ENSP00000361021	0	0	0	0	0	0.648	0	0.967	0.988
AKT1	MMP9	9606.ENSP00000451828	9606.ENSP00000361405	0	0	0	0	0.086	0	0	0.819	0.827
AKT1	SRC	9606.ENSP00000451828	9606.ENSP00000362680	0	0	0.171	0.566	0.088	0.601	0.5	0.977	0.995
AKT1	TLR4	9606.ENSP00000451828	9606.ENSP00000363089	0	0	0	0	0.074	0.1	0	0.745	0.769
AKT1	TXN	9606.ENSP00000451828	9606.ENSP00000363641	0	0	0	0	0.047	0.138	0	0.737	0.765
AKT1	KLF4	9606.ENSP00000451828	9606.ENSP00000363804	0	0	0	0	0.074	0.071	0	0.769	0.784
AKT1	AR	9606.ENSP00000451828	9606.ENSP00000363822	0	0	0	0	0.055	0.636	0	0.721	0.895
AKT1	PIK3CD	9606.ENSP00000451828	9606.ENSP00000366563	0	0	0	0	0.042	0.098	0.9	0.757	0.976
AKT1	FOXO1	9606.ENSP00000451828	9606.ENSP00000368880	0	0	0	0	0	0.881	0.9	0.94	0.999
AKT1	CALML5	9606.ENSP00000451828	9606.ENSP00000369689	0	0	0	0	0.042	0.099	0	0.701	0.719
AKT1	JAK2	9606.ENSP00000451828	9606.ENSP00000371067	0	0	0	0.57	0.062	0	0	0.726	0.732
AKT1	AKT2	9606.ENSP00000451828	9606.ENSP00000375892	0	0	0.05	0.981	0.131	0.787	0.9	0.569	0.991
AKT1	IGF1	9606.ENSP00000451828	9606.ENSP00000376637	0	0	0	0	0	0.063	0	0.934	0.935
AKT1	KEAP1	9606.ENSP00000451828	9606.ENSP00000377245	0	0	0	0	0.164	0	0	0.684	0.724
AKT1	MAPK8	9606.ENSP00000451828	9606.ENSP00000378974	0	0	0	0.576	0.053	0.326	0	0.576	0.706
AKT1	CXCL12	9606.ENSP00000451828	9606.ENSP00000379140	0	0	0	0	0	0	0	0.722	0.722
AKT1	ITGB1	9606.ENSP00000451828	9606.ENSP00000379350	0	0	0	0	0.052	0.052	0	0.721	0.728
AKT1	NFE2L2	9606.ENSP00000451828	9606.ENSP00000380252	0	0	0	0	0.049	0.317	0.4	0.825	0.923
AKT1	BCL2	9606.ENSP00000451828	9606.ENSP00000381185	0	0	0	0	0	0	0.9	0.934	0.993
AKT1	RELA	9606.ENSP00000451828	9606.ENSP00000384273	0	0	0	0	0.063	0.098	0	0.761	0.78
AKT1	CDKN1A	9606.ENSP00000451828	9606.ENSP00000384849	0	0	0	0	0	0.776	0.9	0.833	0.995
AKT1	PPARA	9606.ENSP00000451828	9606.ENSP00000385523	0	0	0	0	0.084	0.071	0	0.676	0.7
AKT1	IL6	9606.ENSP00000451828	9606.ENSP00000385675	0	0	0	0	0	0	0	0.872	0.872
AKT1	CD44	9606.ENSP00000451828	9606.ENSP00000398632	0	0	0	0	0.103	0.184	0	0.72	0.777
AKT1	TNF	9606.ENSP00000451828	9606.ENSP00000398698	0	0	0	0	0.074	0.057	0	0.903	0.907
AKT1	SHC1	9606.ENSP00000451828	9606.ENSP00000401303	0	0	0	0	0.06	0.073	0	0.758	0.771
AKT1	ESR1	9606.ENSP00000451828	9606.ENSP00000405330	0	0	0	0	0.055	0.314	0	0.877	0.913
AKT1	MAP2K4	9606.ENSP00000451828	9606.ENSP00000410402	0	0	0	0.593	0.103	0.542	0.9	0.257	0.965
AKT1	BDNF	9606.ENSP00000451828	9606.ENSP00000414303	0	0	0	0	0	0.044	0	0.835	0.835
AKT1	CDKN2A	9606.ENSP00000451828	9606.ENSP00000418915	0	0	0	0	0.042	0.229	0	0.834	0.866
AKT1	PIK3CG	9606.ENSP00000451828	9606.ENSP00000419260	0	0	0	0	0	0.098	0.9	0.947	0.994
AKT1	ANGPT1	9606.ENSP00000451828	9606.ENSP00000428340	0	0	0	0	0	0	0	0.729	0.729
AKT1	HSPA8	9606.ENSP00000451828	9606.ENSP00000437125	0	0	0	0	0.049	0.521	0	0.697	0.85
AKT1	HIF1A	9606.ENSP00000451828	9606.ENSP00000437955	0	0	0	0	0	0.229	0	0.916	0.932
AKT1	NR4A1	9606.ENSP00000451828	9606.ENSP00000440864	0	0	0	0	0	0.294	0.9	0.433	0.956
AKT1	VIM	9606.ENSP00000451828	9606.ENSP00000446007	0	0	0	0	0.042	0.351	0.4	0.477	0.779
AKT1	CCL5	9606.ENSP00000451828	9606.ENSP00000474412	0	0	0	0	0.083	0	0	0.712	0.725
AKT1	KITLG	9606.ENSP00000451828	9606.ENSP00000495951	0	0	0	0	0	0	0	0.733	0.733
AKT1	MAP1LC3B	9606.ENSP00000451828	9606.ENSP00000498476	0	0	0	0	0.049	0.07	0	0.727	0.738
AKT1	MYD88	9606.ENSP00000451828	9606.ENSP00000498321	0	0	0	0	0.054	0.095	0	0.81	0.823
AKT1	FOXO6	9606.ENSP00000451828	9606.ENSP00000493184	0	0	0	0	0	0.312	0.5	0.628	0.861
AKT1	MYC	9606.ENSP00000451828	9606.ENSP00000478887	0	0	0	0	0	0.169	0	0.918	0.928
AKT1	ARHGDIA	9606.ENSP00000451828	9606.ENSP00000463939	0	0	0	0	0.152	0.045	0	0.982	0.984
AKT1	PIK3CB	9606.ENSP00000451828	9606.ENSP00000501150	0	0	0	0	0.049	0.334	0.9	0.901	0.992
AKT2	MAPK1	9606.ENSP00000375892	9606.ENSP00000215832	0	0	0	0.592	0.083	0.11	0.9	0.24	0.929
AKT2	CCND1	9606.ENSP00000375892	9606.ENSP00000227507	0	0	0	0	0.081	0	0	0.705	0.717
AKT2	MAPK14	9606.ENSP00000375892	9606.ENSP00000229795	0	0	0.118	0.63	0.089	0.11	0.9	0.194	0.932
AKT2	MDM2	9606.ENSP00000375892	9606.ENSP00000258149	0	0	0	0	0.049	0.05	0.9	0.491	0.947
AKT2	MAPK3	9606.ENSP00000375892	9606.ENSP00000263025	0	0	0	0.587	0.062	0.11	0.9	0.604	0.962
AKT2	PIK3CA	9606.ENSP00000375892	9606.ENSP00000263967	0	0	0	0	0.042	0.098	0.9	0.841	0.984
AKT2	ATF2	9606.ENSP00000375892	9606.ENSP00000264110	0	0	0	0	0.062	0.096	0.65	0.108	0.7
AKT2	TP53	9606.ENSP00000375892	9606.ENSP00000269305	0	0	0	0	0.072	0	0.9	0.734	0.973
AKT2	GSK3B	9606.ENSP00000375892	9606.ENSP00000324806	0	0	0	0.582	0.067	0.532	0.9	0.536	0.977
AKT2	NOS2	9606.ENSP00000375892	9606.ENSP00000327251	0	0	0	0	0	0.045	0.9	0.443	0.942
AKT2	MAPK11	9606.ENSP00000375892	9606.ENSP00000333685	0	0	0.125	0.607	0.053	0.11	0.9	0.167	0.927
AKT2	FOXO3	9606.ENSP00000375892	9606.ENSP00000339527	0	0	0	0	0.049	0.312	0.9	0.74	0.98
AKT2	PDPK1	9606.ENSP00000375892	9606.ENSP00000344220	0	0	0.089	0.753	0.162	0.464	0.9	0.213	0.962
AKT2	MTOR	9606.ENSP00000375892	9606.ENSP00000354558	0	0	0	0	0.06	0.073	0.9	0.668	0.967
AKT2	CHUK	9606.ENSP00000375892	9606.ENSP00000359424	0	0	0	0.6	0.086	0	0.9	0.162	0.916
AKT2	JUN	9606.ENSP00000375892	9606.ENSP00000360266	0	0	0	0	0	0.085	0.9	0.677	0.967
AKT2	PTEN	9606.ENSP00000375892	9606.ENSP00000361021	0	0	0	0	0	0.287	0	0.767	0.826
AKT2	SRC	9606.ENSP00000375892	9606.ENSP00000362680	0	0	0.175	0.567	0.063	0.045	0.5	0.608	0.829
AKT2	PIK3CD	9606.ENSP00000375892	9606.ENSP00000366563	0	0	0	0	0.042	0.286	0.9	0.52	0.962
AKT2	FOXO1	9606.ENSP00000375892	9606.ENSP00000368880	0	0	0	0	0	0.312	0.9	0.816	0.986
AKT2	CALML5	9606.ENSP00000375892	9606.ENSP00000369689	0	0	0	0	0	0.099	0	0.695	0.713
AKT2	FOXO6	9606.ENSP00000375892	9606.ENSP00000493184	0	0	0	0	0	0.312	0.4	0.346	0.706
AKT2	IGF1	9606.ENSP00000375892	9606.ENSP00000376637	0	0	0	0	0	0.063	0	0.723	0.729
AKT2	NR4A1	9606.ENSP00000375892	9606.ENSP00000440864	0	0	0	0	0.042	0.045	0.9	0.136	0.91
AKT2	MAP2K4	9606.ENSP00000375892	9606.ENSP00000410402	0	0	0	0.594	0.049	0.105	0.9	0.159	0.918
AKT2	BCL2	9606.ENSP00000375892	9606.ENSP00000381185	0	0	0	0	0.047	0	0.9	0.517	0.95
AKT2	CDKN1A	9606.ENSP00000375892	9606.ENSP00000384849	0	0	0	0	0	0.296	0.9	0.415	0.955
AKT2	PIK3CG	9606.ENSP00000375892	9606.ENSP00000419260	0	0	0	0	0	0.098	0.9	0.739	0.974
AKT2	PIK3CB	9606.ENSP00000375892	9606.ENSP00000501150	0	0	0	0	0.048	0.276	0.9	0.783	0.983
ALB	CD4	9606.ENSP00000295897	9606.ENSP00000011653	0	0	0	0	0	0	0	0.817	0.817
ALB	TIMP1	9606.ENSP00000295897	9606.ENSP00000218388	0	0	0	0	0	0	0.4	0.58	0.737
ALB	ATP12A	9606.ENSP00000295897	9606.ENSP00000218548	0	0	0	0	0	0	0	0.773	0.773
ALB	TGFB1	9606.ENSP00000295897	9606.ENSP00000221930	0	0	0	0	0	0	0	0.784	0.784
ALB	HGF	9606.ENSP00000295897	9606.ENSP00000222390	0	0	0	0	0.06	0.051	0	0.775	0.782
ALB	MPO	9606.ENSP00000295897	9606.ENSP00000225275	0	0	0	0	0.074	0.162	0	0.867	0.887
ALB	CSF3	9606.ENSP00000295897	9606.ENSP00000225474	0	0	0	0	0	0	0	0.75	0.75
ALB	CCL2	9606.ENSP00000295897	9606.ENSP00000225831	0	0	0	0	0	0	0	0.739	0.739
ALB	VTN	9606.ENSP00000295897	9606.ENSP00000226218	0	0	0	0	0.301	0.069	0	0.983	0.988
ALB	IFNG	9606.ENSP00000295897	9606.ENSP00000229135	0	0	0	0	0.104	0	0	0.856	0.866
ALB	SPARC	9606.ENSP00000295897	9606.ENSP00000231061	0	0	0	0	0.062	0	0	0.991	0.991
ALB	C3	9606.ENSP00000295897	9606.ENSP00000245907	0	0	0	0	0.127	0.094	0	0.953	0.959
ALB	APOE	9606.ENSP00000295897	9606.ENSP00000252486	0	0	0	0	0.129	0.071	0	0.947	0.953
ALB	LGALS3	9606.ENSP00000295897	9606.ENSP00000254301	0	0	0	0	0.055	0	0	0.766	0.77
ALB	SERPINF1	9606.ENSP00000295897	9606.ENSP00000254722	0	0	0	0	0.096	0.063	0	0.837	0.849
ALB	CDH1	9606.ENSP00000295897	9606.ENSP00000261769	0	0	0	0	0	0	0	0.735	0.735
ALB	ATP4A	9606.ENSP00000295897	9606.ENSP00000262623	0	0	0	0	0	0	0	0.776	0.776
ALB	IL1A	9606.ENSP00000295897	9606.ENSP00000263339	0	0	0	0	0	0	0	0.725	0.725
ALB	IL1B	9606.ENSP00000295897	9606.ENSP00000263341	0	0	0	0	0	0	0	0.836	0.836
ALB	SELP	9606.ENSP00000295897	9606.ENSP00000263686	0	0	0	0	0	0	0	0.72	0.72
ALB	BCHE	9606.ENSP00000295897	9606.ENSP00000264381	0	0	0	0	0.134	0	0	0.903	0.912
ALB	FGF2	9606.ENSP00000295897	9606.ENSP00000264498	0	0	0	0	0	0	0	0.842	0.842
ALB	CP	9606.ENSP00000295897	9606.ENSP00000264613	0	0	0	0	0.113	0	0	0.931	0.936
ALB	ICAM1	9606.ENSP00000295897	9606.ENSP00000264832	0	0	0	0	0	0	0	0.709	0.709
ALB	EGF	9606.ENSP00000295897	9606.ENSP00000265171	0	0	0	0	0	0	0	0.889	0.889
ALB	FGF7	9606.ENSP00000295897	9606.ENSP00000267843	0	0	0	0	0	0	0	0.763	0.763
ALB	TP53	9606.ENSP00000295897	9606.ENSP00000269305	0	0	0	0	0	0	0	0.722	0.722
ALB	EGFR	9606.ENSP00000295897	9606.ENSP00000275493	0	0	0	0	0	0	0	0.808	0.808
ALB	SERPING1	9606.ENSP00000295897	9606.ENSP00000278407	0	0	0	0	0.057	0.051	0	0.786	0.791
ALB	APP	9606.ENSP00000295897	9606.ENSP00000284981	0	0	0	0	0	0.292	0.4	0.787	0.901
ALB	AZGP1	9606.ENSP00000295897	9606.ENSP00000292401	0	0	0	0	0.212	0	0	0.66	0.72
ALB	SAA1	9606.ENSP00000295897	9606.ENSP00000384906	0	0	0	0	0	0	0	0.705	0.705
ALB	PLAU	9606.ENSP00000295897	9606.ENSP00000361850	0	0	0	0	0.059	0.052	0	0.699	0.708
ALB	MT1E	9606.ENSP00000295897	9606.ENSP00000328137	0	0	0	0	0.044	0	0	0.707	0.708
ALB	HSPA8	9606.ENSP00000295897	9606.ENSP00000437125	0	0	0	0	0	0.161	0	0.671	0.712
ALB	IGF2	9606.ENSP00000295897	9606.ENSP00000391826	0	0	0	0	0.163	0	0	0.671	0.713
ALB	PCSK9	9606.ENSP00000295897	9606.ENSP00000303208	0	0	0	0	0.101	0	0	0.702	0.72
ALB	ITGAM	9606.ENSP00000295897	9606.ENSP00000496959	0	0	0	0	0	0	0	0.727	0.727
ALB	CD63	9606.ENSP00000295897	9606.ENSP00000447730	0	0	0	0	0	0	0	0.739	0.739
ALB	CD44	9606.ENSP00000295897	9606.ENSP00000398632	0	0	0	0	0	0	0	0.739	0.739
ALB	HSPA4	9606.ENSP00000295897	9606.ENSP00000302961	0	0	0	0	0.056	0	0	0.738	0.742
ALB	CAV1	9606.ENSP00000295897	9606.ENSP00000339191	0	0	0	0	0.06	0	0	0.738	0.743
ALB	MMP9	9606.ENSP00000295897	9606.ENSP00000361405	0	0	0	0	0.053	0.069	0	0.734	0.745
ALB	BCL2	9606.ENSP00000295897	9606.ENSP00000381185	0	0	0	0	0	0	0	0.748	0.748
ALB	PPARA	9606.ENSP00000295897	9606.ENSP00000385523	0	0	0	0	0	0.115	0	0.73	0.751
ALB	MYC	9606.ENSP00000295897	9606.ENSP00000478887	0	0	0	0	0.057	0.161	0	0.72	0.759
ALB	NGF	9606.ENSP00000295897	9606.ENSP00000358525	0	0	0	0	0	0	0	0.763	0.763
ALB	PF4	9606.ENSP00000295897	9606.ENSP00000296029	0	0	0	0	0	0	0	0.766	0.766
ALB	PTGS2	9606.ENSP00000295897	9606.ENSP00000356438	0	0	0	0	0.055	0	0	0.769	0.772
ALB	PTPRC	9606.ENSP00000295897	9606.ENSP00000411355	0	0	0	0	0	0	0	0.773	0.773
ALB	DPP4	9606.ENSP00000295897	9606.ENSP00000353731	0	0	0	0	0.062	0	0	0.772	0.778
ALB	CXCL8	9606.ENSP00000295897	9606.ENSP00000306512	0	0	0	0	0.044	0	0	0.782	0.782
ALB	ELN	9606.ENSP00000295897	9606.ENSP00000351807	0	0	0	0	0	0	0	0.783	0.783
ALB	CALML5	9606.ENSP00000295897	9606.ENSP00000369689	0	0	0	0	0.06	0	0	0.79	0.794
ALB	ESR1	9606.ENSP00000295897	9606.ENSP00000405330	0	0	0	0	0.042	0.045	0	0.795	0.796
ALB	F3	9606.ENSP00000295897	9606.ENSP00000334145	0	0	0	0	0	0	0	0.799	0.799
ALB	IL17A	9606.ENSP00000295897	9606.ENSP00000497968	0	0	0	0	0	0	0	0.8	0.8
ALB	SPP1	9606.ENSP00000295897	9606.ENSP00000378517	0	0	0	0	0.075	0	0	0.798	0.805
ALB	CASP3	9606.ENSP00000295897	9606.ENSP00000311032	0	0	0	0	0	0	0	0.815	0.815
ALB	TLR4	9606.ENSP00000295897	9606.ENSP00000363089	0	0	0	0	0	0	0	0.821	0.821
ALB	IGF1	9606.ENSP00000295897	9606.ENSP00000376637	0	0	0	0	0	0	0	0.83	0.83
ALB	CLU	9606.ENSP00000295897	9606.ENSP00000315130	0	0	0	0	0.063	0	0	0.828	0.831
ALB	ANPEP	9606.ENSP00000295897	9606.ENSP00000300060	0	0	0	0	0.049	0	0	0.865	0.866
ALB	TNF	9606.ENSP00000295897	9606.ENSP00000398698	0	0	0	0	0	0	0	0.87	0.87
ALB	PTH	9606.ENSP00000295897	9606.ENSP00000433208	0	0	0	0	0.042	0	0	0.881	0.881
ALB	TF	9606.ENSP00000295897	9606.ENSP00000385834	0	0	0	0	0.322	0.077	0	0.854	0.9
ALB	SERPINA3	9606.ENSP00000295897	9606.ENSP00000450540	0	0	0	0	0.154	0.065	0	0.9	0.914
ALB	IL6	9606.ENSP00000295897	9606.ENSP00000385675	0	0	0	0	0	0	0	0.926	0.926
ALB	GH1	9606.ENSP00000295897	9606.ENSP00000312673	0	0	0	0	0	0.9	0	0.39	0.936
ALB	CYCS	9606.ENSP00000295897	9606.ENSP00000307786	0	0	0	0	0.056	0	0	0.986	0.986
ALB	B2M	9606.ENSP00000295897	9606.ENSP00000497910	0	0	0	0	0	0.9	0	0.881	0.987
ALB	FN1	9606.ENSP00000295897	9606.ENSP00000346839	0	0	0	0	0.089	0.103	0.4	0.997	0.998
ALG1	PLTP	9606.ENSP00000262374	9606.ENSP00000417138	0	0	0	0	0.042	0	0	0.762	0.762
ALG1	ALG8	9606.ENSP00000262374	9606.ENSP00000299626	0	0	0	0	0.067	0.052	0	0.793	0.801
ALOX5	LOX	9606.ENSP00000363512	9606.ENSP00000231004	0	0	0	0	0.043	0.091	0	0.775	0.788
ALOX5	PTGS2	9606.ENSP00000363512	9606.ENSP00000356438	0	0	0	0	0.072	0	0.9	0.741	0.973
ANGPT1	THBS1	9606.ENSP00000428340	9606.ENSP00000260356	0	0	0	0	0.06	0.069	0	0.702	0.716
ANGPT1	PDGFRB	9606.ENSP00000428340	9606.ENSP00000261799	0	0	0	0	0.067	0.115	0.65	0.745	0.916
ANGPT1	IL1B	9606.ENSP00000428340	9606.ENSP00000263341	0	0	0	0	0	0	0	0.701	0.701
ANGPT1	FGF2	9606.ENSP00000428340	9606.ENSP00000264498	0	0	0	0	0.058	0	0	0.819	0.822
ANGPT1	EGF	9606.ENSP00000428340	9606.ENSP00000265171	0	0	0	0	0.043	0	0	0.729	0.729
ANGPT1	FGF7	9606.ENSP00000428340	9606.ENSP00000267843	0	0	0	0	0.097	0	0	0.687	0.705
ANGPT1	ERBB2	9606.ENSP00000428340	9606.ENSP00000269571	0	0	0	0	0.049	0	0.65	0.272	0.736
ANGPT1	EGFR	9606.ENSP00000428340	9606.ENSP00000275493	0	0	0	0	0.049	0	0.65	0.588	0.85
ANGPT1	NTRK2	9606.ENSP00000428340	9606.ENSP00000277120	0	0	0	0	0.048	0	0.65	0.225	0.719
ANGPT1	PDGFB	9606.ENSP00000428340	9606.ENSP00000330382	0	0	0	0	0	0	0	0.766	0.766
ANGPT1	FGFR3	9606.ENSP00000428340	9606.ENSP00000339824	0	0	0	0	0	0.115	0.65	0.205	0.732
ANGPT1	CXCL12	9606.ENSP00000428340	9606.ENSP00000379140	0	0	0	0	0.044	0	0	0.703	0.704
ANGPT1	FGFR2	9606.ENSP00000428340	9606.ENSP00000410294	0	0	0	0	0	0.115	0.65	0.224	0.738
ANGPT1	IGF1R	9606.ENSP00000428340	9606.ENSP00000497069	0	0	0	0	0	0	0.65	0.268	0.732
ANGPTL4	PPARG	9606.ENSP00000301455	9606.ENSP00000287820	0	0	0	0	0.054	0.045	0.5	0.756	0.875
ANGPTL4	HIF1A	9606.ENSP00000301455	9606.ENSP00000437955	0	0	0	0	0.062	0	0	0.724	0.73
ANGPTL4	PPARA	9606.ENSP00000301455	9606.ENSP00000385523	0	0	0	0	0	0.045	0.4	0.749	0.843
ANGPTL4	ITGB1	9606.ENSP00000301455	9606.ENSP00000379350	0	0	0	0	0.044	0.405	0	0.755	0.848
ANPEP	CD4	9606.ENSP00000300060	9606.ENSP00000011653	0	0	0	0	0.083	0	0	0.752	0.762
ANPEP	MPO	9606.ENSP00000300060	9606.ENSP00000225275	0	0	0	0	0.067	0	0	0.733	0.74
ANPEP	CD36	9606.ENSP00000300060	9606.ENSP00000415743	0	0	0	0	0.111	0	0	0.714	0.735
ANPEP	CD44	9606.ENSP00000300060	9606.ENSP00000398632	0	0	0	0	0.12	0	0	0.752	0.772
ANPEP	PTPRC	9606.ENSP00000300060	9606.ENSP00000411355	0	0	0	0	0.103	0	0	0.774	0.788
ANPEP	ITGB1	9606.ENSP00000300060	9606.ENSP00000379350	0	0	0	0	0.047	0	0	0.802	0.804
ANPEP	GOT1	9606.ENSP00000300060	9606.ENSP00000359539	0.042	0	0	0	0.042	0.097	0.8	0.13	0.829
ANPEP	MME	9606.ENSP00000300060	9606.ENSP00000418525	0.043	0	0	0	0.089	0	0	0.893	0.898
ANPEP	ITGAM	9606.ENSP00000300060	9606.ENSP00000496959	0	0	0	0	0.083	0	0	0.913	0.916
ANPEP	DPP4	9606.ENSP00000300060	9606.ENSP00000353731	0	0	0	0	0.153	0.053	0	0.921	0.931
ANPEP	SFN	9606.ENSP00000300060	9606.ENSP00000340989	0	0	0	0	0.121	0.856	0	0.711	0.96
ANXA2	MMP2	9606.ENSP00000346032	9606.ENSP00000219070	0	0	0	0	0.1	0.292	0	0.75	0.826
ANXA2	SERPINE1	9606.ENSP00000346032	9606.ENSP00000223095	0	0	0	0	0.178	0	0	0.755	0.79
ANXA2	LGALS3	9606.ENSP00000346032	9606.ENSP00000254301	0	0	0	0	0.524	0	0	0.662	0.832
ANXA2	TP53	9606.ENSP00000346032	9606.ENSP00000269305	0	0	0	0	0	0.937	0	0.652	0.977
ANXA2	EGFR	9606.ENSP00000346032	9606.ENSP00000275493	0	0	0	0	0.083	0.544	0	0.908	0.958
ANXA2	PCSK9	9606.ENSP00000346032	9606.ENSP00000303208	0	0	0	0	0.042	0.292	0.72	0.342	0.858
ANXA2	GSK3B	9606.ENSP00000346032	9606.ENSP00000324806	0	0	0	0	0.044	0.162	0	0.713	0.75
ANXA2	CAV1	9606.ENSP00000346032	9606.ENSP00000339191	0	0	0	0	0.207	0	0	0.906	0.922
ANXA2	CTSB	9606.ENSP00000346032	9606.ENSP00000345672	0	0	0	0	0.146	0.52	0	0.952	0.978
ANXA2	CD44	9606.ENSP00000346032	9606.ENSP00000398632	0	0	0	0	0.302	0	0	0.596	0.706
ANXA2	FN1	9606.ENSP00000346032	9606.ENSP00000346839	0	0	0	0	0.146	0.071	0	0.679	0.723
ANXA2	PLAU	9606.ENSP00000346032	9606.ENSP00000361850	0	0	0	0	0.245	0	0	0.754	0.806
ANXA2	MYC	9606.ENSP00000346032	9606.ENSP00000478887	0	0	0	0	0.085	0.422	0	0.915	0.951
ANXA2	TLR4	9606.ENSP00000346032	9606.ENSP00000363089	0	0	0	0	0.083	0	0	0.966	0.968
ANXA2	CD63	9606.ENSP00000346032	9606.ENSP00000447730	0	0	0	0	0.243	0	0	0.981	0.985
APAF1	TP53	9606.ENSP00000448165	9606.ENSP00000269305	0	0	0	0	0.067	0.164	0.75	0.885	0.974
APAF1	BAX	9606.ENSP00000448165	9606.ENSP00000293288	0	0	0	0	0.06	0.294	0	0.892	0.922
APAF1	HSPA4	9606.ENSP00000448165	9606.ENSP00000302961	0	0	0	0	0.068	0.625	0	0.992	0.997
APAF1	CYCS	9606.ENSP00000448165	9606.ENSP00000307786	0	0	0	0	0.056	0.964	0.9	0.999	0.999
APAF1	CASP3	9606.ENSP00000448165	9606.ENSP00000311032	0	0	0	0	0.056	0.794	0.9	0.986	0.999
APAF1	FASLG	9606.ENSP00000448165	9606.ENSP00000356694	0	0	0	0	0.045	0.095	0	0.767	0.781
APAF1	MCL1	9606.ENSP00000448165	9606.ENSP00000358022	0	0	0	0	0.049	0.294	0	0.744	0.813
APAF1	BCL2	9606.ENSP00000448165	9606.ENSP00000381185	0	0	0	0	0.049	0.294	0	0.991	0.993
APAF1	CASP4	9606.ENSP00000448165	9606.ENSP00000388566	0	0	0	0	0.055	0.444	0	0.51	0.72
APEX1	SIRT1	9606.ENSP00000216714	9606.ENSP00000212015	0.061	0	0	0	0.044	0.311	0	0.71	0.797
APEX1	SIRT6	9606.ENSP00000216714	9606.ENSP00000337332	0.061	0	0	0	0	0.311	0	0.584	0.708
APEX1	STAT3	9606.ENSP00000216714	9606.ENSP00000264657	0	0	0	0	0.049	0.292	0	0.603	0.709
APEX1	RPA1	9606.ENSP00000216714	9606.ENSP00000254719	0	0	0	0	0.161	0.076	0.5	0.389	0.732
APEX1	HIF1A	9606.ENSP00000216714	9606.ENSP00000437955	0	0	0	0	0.049	0.292	0	0.703	0.782
APEX1	XPA	9606.ENSP00000216714	9606.ENSP00000364270	0	0	0	0	0	0.185	0	0.763	0.799
APEX1	H4C1	9606.ENSP00000216714	9606.ENSP00000479106	0	0	0	0	0	0.8	0	0	0.8
APEX1	PCNA	9606.ENSP00000216714	9606.ENSP00000368458	0	0	0	0	0.334	0.455	0.5	0.341	0.864
APEX1	GADD45A	9606.ENSP00000216714	9606.ENSP00000360025	0	0	0	0	0.049	0.301	0	0.911	0.935
APEX1	EP300	9606.ENSP00000216714	9606.ENSP00000263253	0	0	0	0	0.053	0.762	0	0.775	0.944
APEX1	TP53	9606.ENSP00000216714	9606.ENSP00000269305	0	0	0	0	0.104	0.51	0	0.884	0.944
APEX1	TXN	9606.ENSP00000216714	9606.ENSP00000363641	0	0	0	0	0.062	0.94	0	0.732	0.983
APEX1	OGG1	9606.ENSP00000216714	9606.ENSP00000306561	0.115	0	0	0	0.056	0.134	0.5	0.969	0.986
APLNR	F13A1	9606.ENSP00000475344	9606.ENSP00000264870	0	0	0	0	0.074	0	0	0.777	0.784
APLNR	JAK1	9606.ENSP00000475344	9606.ENSP00000499900	0	0	0	0	0	0.195	0	0.9	0.916
APOD	MT2A	9606.ENSP00000345179	9606.ENSP00000245185	0	0	0	0	0.057	0	0	0.742	0.746
APOD	APOE	9606.ENSP00000345179	9606.ENSP00000252486	0	0	0	0	0.109	0	0	0.932	0.936
APOD	AZGP1	9606.ENSP00000345179	9606.ENSP00000292401	0	0	0	0	0.116	0	0	0.683	0.707
APOD	CLU	9606.ENSP00000345179	9606.ENSP00000315130	0	0	0	0	0.108	0	0	0.934	0.939
APOE	CD4	9606.ENSP00000252486	9606.ENSP00000011653	0	0	0	0	0.054	0	0	0.697	0.701
APOE	CCL2	9606.ENSP00000252486	9606.ENSP00000225831	0	0	0	0	0.125	0	0	0.721	0.746
APOE	VTN	9606.ENSP00000252486	9606.ENSP00000226218	0	0	0	0	0.139	0.045	0	0.988	0.989
APOE	IFNG	9606.ENSP00000252486	9606.ENSP00000229135	0	0	0	0	0	0	0	0.838	0.838
APOE	CTSD	9606.ENSP00000252486	9606.ENSP00000236671	0	0	0	0	0.182	0	0	0.722	0.763
APOE	C3	9606.ENSP00000252486	9606.ENSP00000245907	0	0	0	0	0.196	0	0	0.681	0.732
APOE	CFB	9606.ENSP00000252486	9606.ENSP00000416561	0	0	0	0	0.13	0	0	0.67	0.7
APOE	GSK3B	9606.ENSP00000252486	9606.ENSP00000324806	0	0	0	0	0	0	0	0.703	0.703
APOE	FN1	9606.ENSP00000252486	9606.ENSP00000346839	0	0	0	0	0.081	0.045	0	0.699	0.712
APOE	FTO	9606.ENSP00000252486	9606.ENSP00000418823	0	0	0	0	0	0	0	0.713	0.713
APOE	BGN	9606.ENSP00000252486	9606.ENSP00000327336	0	0	0	0	0.178	0	0	0.677	0.723
APOE	EP300	9606.ENSP00000252486	9606.ENSP00000263253	0	0	0	0	0	0	0	0.724	0.724
APOE	PCSK9	9606.ENSP00000252486	9606.ENSP00000303208	0	0	0	0	0.063	0	0	0.722	0.729
APOE	STAT1	9606.ENSP00000252486	9606.ENSP00000354394	0	0	0	0	0.045	0	0	0.732	0.733
APOE	PPARG	9606.ENSP00000252486	9606.ENSP00000287820	0	0	0	0	0.054	0	0	0.737	0.74
APOE	SAA1	9606.ENSP00000252486	9606.ENSP00000384906	0	0	0	0	0	0	0.54	0.506	0.763
APOE	MMP9	9606.ENSP00000252486	9606.ENSP00000361405	0	0	0	0	0.14	0.045	0	0.741	0.769
APOE	TLR4	9606.ENSP00000252486	9606.ENSP00000363089	0	0	0	0	0.044	0	0	0.776	0.777
APOE	BACE1	9606.ENSP00000252486	9606.ENSP00000318585	0	0	0	0	0.074	0	0	0.777	0.785
APOE	ICAM1	9606.ENSP00000252486	9606.ENSP00000264832	0	0	0	0	0.054	0	0	0.786	0.789
APOE	NR1H2	9606.ENSP00000252486	9606.ENSP00000499121	0	0	0	0	0.042	0	0.5	0.604	0.793
APOE	CD36	9606.ENSP00000252486	9606.ENSP00000415743	0	0	0	0	0.081	0	0	0.786	0.795
APOE	VCAM1	9606.ENSP00000252486	9606.ENSP00000294728	0	0	0	0	0.113	0.046	0	0.782	0.799
APOE	CAV1	9606.ENSP00000252486	9606.ENSP00000339191	0	0	0	0	0	0	0	0.801	0.801
APOE	B2M	9606.ENSP00000252486	9606.ENSP00000497910	0	0	0	0	0.044	0	0.5	0.621	0.803
APOE	TNF	9606.ENSP00000252486	9606.ENSP00000398698	0	0	0	0	0	0	0	0.806	0.806
APOE	MMP3	9606.ENSP00000252486	9606.ENSP00000299855	0	0	0	0	0.056	0.688	0	0.441	0.821
APOE	BDNF	9606.ENSP00000252486	9606.ENSP00000414303	0	0	0	0	0	0	0	0.831	0.831
APOE	IL6	9606.ENSP00000252486	9606.ENSP00000385675	0	0	0	0	0	0	0	0.835	0.835
APOE	BCHE	9606.ENSP00000252486	9606.ENSP00000264381	0	0	0	0	0.076	0	0	0.829	0.835
APOE	IL1B	9606.ENSP00000252486	9606.ENSP00000263341	0	0	0	0	0.087	0	0	0.839	0.846
APOE	NR1H3	9606.ENSP00000252486	9606.ENSP00000477707	0	0	0	0	0.138	0	0.5	0.681	0.85
APOE	SERPINA3	9606.ENSP00000252486	9606.ENSP00000450540	0	0	0	0	0.143	0	0	0.907	0.916
APOE	CD44	9606.ENSP00000252486	9606.ENSP00000398632	0	0	0	0	0	0	0	0.937	0.937
APOE	HSPG2	9606.ENSP00000252486	9606.ENSP00000363827	0	0	0	0	0.075	0	0.8	0.774	0.954
APOE	PLTP	9606.ENSP00000252486	9606.ENSP00000417138	0	0	0	0	0.223	0.292	0.72	0.822	0.968
APOE	CLU	9606.ENSP00000252486	9606.ENSP00000315130	0	0	0	0	0.241	0	0.72	0.997	0.999
APOE	APP	9606.ENSP00000252486	9606.ENSP00000284981	0	0	0	0	0.068	0.837	0.72	0.999	0.999
APP	CD74	9606.ENSP00000284981	9606.ENSP00000009530	0	0	0	0	0.055	0	0	0.985	0.985
APP	MAPK1	9606.ENSP00000284981	9606.ENSP00000215832	0	0	0	0	0.082	0.073	0.5	0.643	0.827
APP	TGFB1	9606.ENSP00000284981	9606.ENSP00000221930	0	0	0	0	0.044	0.627	0	0.73	0.895
APP	NFKB1	9606.ENSP00000284981	9606.ENSP00000226574	0	0	0	0	0.042	0.071	0.4	0.785	0.87
APP	CTSD	9606.ENSP00000284981	9606.ENSP00000236671	0	0	0	0	0.063	0.338	0	0.607	0.735
APP	C3	9606.ENSP00000284981	9606.ENSP00000245907	0	0	0	0	0.077	0	0.5	0.775	0.887
APP	VAC14	9606.ENSP00000284981	9606.ENSP00000261776	0	0	0	0	0.042	0.292	0	0.702	0.78
APP	MAPK3	9606.ENSP00000284981	9606.ENSP00000263025	0	0	0	0	0.082	0	0.5	0.505	0.753
APP	EP300	9606.ENSP00000284981	9606.ENSP00000263253	0	0	0	0	0.067	0	0	0.958	0.959
APP	IL1B	9606.ENSP00000284981	9606.ENSP00000263341	0	0	0	0	0.042	0	0	0.828	0.828
APP	BCHE	9606.ENSP00000284981	9606.ENSP00000264381	0	0	0	0	0.062	0	0	0.721	0.727
APP	STAT3	9606.ENSP00000284981	9606.ENSP00000264657	0	0	0	0	0.129	0.073	0	0.719	0.753
APP	TP53	9606.ENSP00000284981	9606.ENSP00000269305	0	0	0	0	0.043	0	0	0.714	0.714
APP	SOD1	9606.ENSP00000284981	9606.ENSP00000270142	0	0	0	0	0.042	0	0	0.802	0.802
APP	EGFR	9606.ENSP00000284981	9606.ENSP00000275493	0	0	0	0	0.106	0.621	0	0.701	0.889
APP	CTRL	9606.ENSP00000284981	9606.ENSP00000458537	0	0.001	0	0	0	0.336	0	0.574	0.705
APP	CYCS	9606.ENSP00000284981	9606.ENSP00000307786	0	0	0	0	0.042	0.063	0	0.702	0.709
APP	TGFB2	9606.ENSP00000284981	9606.ENSP00000355896	0	0	0	0	0.11	0.619	0	0.22	0.712
APP	MAPK8	9606.ENSP00000284981	9606.ENSP00000378974	0	0	0	0	0.049	0.292	0	0.615	0.718
APP	CAV1	9606.ENSP00000284981	9606.ENSP00000339191	0	0	0	0	0.1	0.322	0	0.586	0.725
APP	PARK7	9606.ENSP00000284981	9606.ENSP00000340278	0	0	0	0	0.048	0.074	0	0.72	0.731
APP	EPHB2	9606.ENSP00000284981	9606.ENSP00000383053	0	0	0	0	0.062	0.311	0	0.62	0.733
APP	BGN	9606.ENSP00000284981	9606.ENSP00000327336	0	0	0	0	0.085	0.51	0	0.463	0.738
APP	S100B	9606.ENSP00000284981	9606.ENSP00000291700	0	0	0	0	0	0.074	0.4	0.583	0.748
APP	ITGB1	9606.ENSP00000284981	9606.ENSP00000379350	0	0	0	0	0.143	0.07	0	0.724	0.761
APP	PLTP	9606.ENSP00000284981	9606.ENSP00000417138	0	0	0	0	0.06	0	0.72	0.165	0.761
APP	B2M	9606.ENSP00000284981	9606.ENSP00000497910	0	0	0	0	0.086	0	0.4	0.608	0.766
APP	FN1	9606.ENSP00000284981	9606.ENSP00000346839	0	0	0	0	0.094	0	0.4	0.631	0.782
APP	JUN	9606.ENSP00000284981	9606.ENSP00000360266	0	0	0	0	0.06	0.165	0	0.755	0.79
APP	TNF	9606.ENSP00000284981	9606.ENSP00000398698	0	0	0	0	0	0.126	0	0.78	0.799
APP	SERPINA3	9606.ENSP00000284981	9606.ENSP00000450540	0	0	0	0	0.083	0.071	0	0.785	0.8
APP	CD44	9606.ENSP00000284981	9606.ENSP00000398632	0	0	0	0	0.058	0	0	0.82	0.823
APP	HSPA8	9606.ENSP00000284981	9606.ENSP00000437125	0	0	0	0	0.049	0.555	0	0.623	0.826
APP	FOXO3	9606.ENSP00000284981	9606.ENSP00000339527	0	0	0	0	0.082	0	0.75	0.344	0.836
APP	HSPG2	9606.ENSP00000284981	9606.ENSP00000363827	0	0	0	0	0.112	0	0.5	0.671	0.841
APP	HSPA4	9606.ENSP00000284981	9606.ENSP00000302961	0	0	0	0	0.042	0.319	0	0.788	0.849
APP	NGF	9606.ENSP00000284981	9606.ENSP00000358525	0	0	0	0	0.06	0.077	0	0.842	0.85
APP	MME	9606.ENSP00000284981	9606.ENSP00000418525	0	0	0	0	0.042	0.093	0	0.848	0.857
APP	BDNF	9606.ENSP00000284981	9606.ENSP00000414303	0	0	0	0	0.067	0.042	0	0.854	0.858
APP	SRC	9606.ENSP00000284981	9606.ENSP00000362680	0	0	0	0	0.067	0.292	0.5	0.638	0.864
APP	GSK3B	9606.ENSP00000284981	9606.ENSP00000324806	0	0	0	0	0.108	0.606	0	0.73	0.897
APP	CTSB	9606.ENSP00000284981	9606.ENSP00000345672	0	0	0	0	0.091	0	0	0.897	0.902
APP	CASP3	9606.ENSP00000284981	9606.ENSP00000311032	0	0	0	0	0.06	0.603	0	0.774	0.908
APP	SHC1	9606.ENSP00000284981	9606.ENSP00000401303	0	0	0	0	0.075	0.515	0	0.863	0.933
APP	KLK6	9606.ENSP00000284981	9606.ENSP00000366047	0	0	0	0	0.081	0.937	0	0.467	0.967
APP	CLU	9606.ENSP00000284981	9606.ENSP00000315130	0	0	0	0	0.117	0.839	0.72	0.964	0.998
APP	BACE1	9606.ENSP00000284981	9606.ENSP00000318585	0	0	0	0	0.073	0.86	0.75	0.999	0.999
AQP1	AQP3	9606.ENSP00000311165	9606.ENSP00000297991	0	0	0.188	0.64	0.049	0	0.5	0.417	0.745
AQP3	AQP8	9606.ENSP00000297991	9606.ENSP00000219660	0	0	0.193	0.644	0	0	0.5	0.426	0.748
AQP3	AQP5	9606.ENSP00000297991	9606.ENSP00000293599	0	0	0.183	0.657	0.059	0	0.5	0.41	0.742
AQP3	MIP	9606.ENSP00000297991	9606.ENSP00000498622	0	0	0.194	0.633	0	0	0.5	0.417	0.744
AQP5	KRT5	9606.ENSP00000293599	9606.ENSP00000252242	0	0	0	0	0.075	0.061	0	0.703	0.72
AR	SIRT1	9606.ENSP00000363822	9606.ENSP00000212015	0	0	0	0	0	0.3	0	0.628	0.728
AR	CCND1	9606.ENSP00000363822	9606.ENSP00000227507	0	0	0	0	0.072	0.738	0	0.831	0.955
AR	NR3C1	9606.ENSP00000363822	9606.ENSP00000231509	0	0	0	0.809	0.042	0	0.5	0.607	0.795
AR	MDM2	9606.ENSP00000363822	9606.ENSP00000258149	0	0	0	0	0	0.92	0	0.979	0.998
AR	EP300	9606.ENSP00000363822	9606.ENSP00000263253	0	0	0	0	0.043	0.843	0	0.71	0.952
AR	STAT3	9606.ENSP00000363822	9606.ENSP00000264657	0	0	0	0	0.048	0.626	0	0.761	0.907
AR	EGF	9606.ENSP00000363822	9606.ENSP00000265171	0	0	0	0	0.063	0	0	0.737	0.743
AR	TP53	9606.ENSP00000363822	9606.ENSP00000269305	0	0	0	0	0	0.439	0	0.838	0.905
AR	ERBB2	9606.ENSP00000363822	9606.ENSP00000269571	0	0	0	0	0.058	0.092	0	0.772	0.788
AR	EGFR	9606.ENSP00000363822	9606.ENSP00000275493	0	0	0	0	0	0.536	0	0.72	0.864
AR	HSPA4	9606.ENSP00000363822	9606.ENSP00000302961	0	0	0	0	0	0.356	0	0.889	0.925
AR	HDAC3	9606.ENSP00000363822	9606.ENSP00000302967	0	0	0	0	0	0.366	0.5	0.216	0.73
AR	EZH2	9606.ENSP00000363822	9606.ENSP00000320147	0	0	0	0	0.054	0.635	0	0.941	0.978
AR	GSK3B	9606.ENSP00000363822	9606.ENSP00000324806	0	0	0	0	0	0.314	0	0.778	0.841
AR	SP1	9606.ENSP00000363822	9606.ENSP00000329357	0	0	0	0	0.043	0.635	0	0.572	0.837
AR	SMAD3	9606.ENSP00000363822	9606.ENSP00000332973	0	0	0	0	0	0.626	0	0.879	0.953
AR	CAV1	9606.ENSP00000363822	9606.ENSP00000339191	0	0	0	0	0.053	0.297	0	0.751	0.82
AR	SMAD4	9606.ENSP00000363822	9606.ENSP00000341551	0	0	0	0	0	0.294	0	0.809	0.859
AR	JUN	9606.ENSP00000363822	9606.ENSP00000360266	0	0	0	0	0.042	0.518	0	0.682	0.84
AR	RUNX2	9606.ENSP00000363822	9606.ENSP00000360493	0	0	0	0	0.056	0.071	0.7	0.602	0.881
AR	PTEN	9606.ENSP00000363822	9606.ENSP00000361021	0	0	0	0	0	0.295	0	0.853	0.892
AR	SRC	9606.ENSP00000363822	9606.ENSP00000362680	0	0	0	0	0	0.748	0	0.944	0.985
AR	MYC	9606.ENSP00000363822	9606.ENSP00000478887	0	0	0	0	0.053	0.045	0	0.695	0.7
AR	PRKCB	9606.ENSP00000363822	9606.ENSP00000496129	0	0	0	0	0	0.292	0	0.636	0.731
AR	IGF1	9606.ENSP00000363822	9606.ENSP00000376637	0	0	0	0	0.076	0	0	0.738	0.747
AR	ETS1	9606.ENSP00000363822	9606.ENSP00000376436	0	0	0	0	0	0.52	0	0.563	0.781
AR	IGF1R	9606.ENSP00000363822	9606.ENSP00000497069	0	0	0	0	0.085	0.071	0	0.792	0.808
AR	YAP1	9606.ENSP00000363822	9606.ENSP00000478927	0	0	0	0	0.067	0.298	0.5	0.589	0.847
AR	HIF1A	9606.ENSP00000363822	9606.ENSP00000437955	0	0	0	0	0.067	0.525	0	0.733	0.871
AR	FOXO1	9606.ENSP00000363822	9606.ENSP00000368880	0	0	0	0	0	0.516	0	0.843	0.921
AR	ESR1	9606.ENSP00000363822	9606.ENSP00000405330	0	0	0	0.651	0.172	0	0	0.978	0.981
ARHGDIA	NGF	9606.ENSP00000463939	9606.ENSP00000358525	0	0	0	0	0	0	0.5	0.453	0.714
ARNT	NAMPT	9606.ENSP00000351407	9606.ENSP00000222553	0	0	0	0	0.042	0	0.5	0.43	0.703
ARNT	EP300	9606.ENSP00000351407	9606.ENSP00000263253	0	0	0	0	0.147	0.535	0.8	0.992	0.999
ARNT	JUN	9606.ENSP00000351407	9606.ENSP00000360266	0	0	0	0	0	0.292	0	0.617	0.717
ARNT	MYC	9606.ENSP00000351407	9606.ENSP00000478887	0	0	0	0	0	0.187	0	0.695	0.741
ARNT	TGM2	9606.ENSP00000351407	9606.ENSP00000355330	0	0	0	0	0.042	0.292	0	0.663	0.751
ARNT	CYP1B1	9606.ENSP00000351407	9606.ENSP00000478561	0	0	0	0	0	0.226	0	0.706	0.763
ARNT	ESR1	9606.ENSP00000351407	9606.ENSP00000405330	0	0	0	0	0	0.582	0	0.703	0.87
ARNT	CYP1A1	9606.ENSP00000351407	9606.ENSP00000378488	0	0	0	0	0	0	0.4	0.853	0.908
ARNT	HIF1A	9606.ENSP00000351407	9606.ENSP00000437955	0	0	0	0.584	0.093	0.999	0.9	0.99	0.999
ARNTL	SIRT1	9606.ENSP00000384517	9606.ENSP00000212015	0	0	0	0	0.049	0.345	0.75	0.987	0.997
ARNTL	NAMPT	9606.ENSP00000384517	9606.ENSP00000222553	0	0	0	0	0.067	0	0.5	0.805	0.901
ARNTL	NR1D1	9606.ENSP00000384517	9606.ENSP00000246672	0	0	0	0	0.049	0	0.5	0.979	0.989
ARNTL	BHLHE40	9606.ENSP00000384517	9606.ENSP00000256495	0	0	0	0	0.058	0.232	0.5	0.964	0.985
ARNTL	EP300	9606.ENSP00000384517	9606.ENSP00000263253	0	0	0	0	0.058	0.329	0.5	0.962	0.986
ARNTL	PPARGC1A	9606.ENSP00000384517	9606.ENSP00000264867	0	0	0	0	0	0	0.5	0.587	0.785
ARNTL	NFIL3	9606.ENSP00000384517	9606.ENSP00000297689	0	0	0	0	0.108	0.071	0	0.945	0.951
ARNTL	FOS	9606.ENSP00000384517	9606.ENSP00000306245	0	0	0	0	0.044	0.089	0.5	0.639	0.821
ARNTL	PER1	9606.ENSP00000384517	9606.ENSP00000314420	0	0	0	0.569	0.044	0.954	0.5	0.403	0.985
ARNTL	EZH2	9606.ENSP00000384517	9606.ENSP00000320147	0	0	0	0	0	0.095	0	0.905	0.91
ARNTL	NRIP1	9606.ENSP00000384517	9606.ENSP00000327213	0	0	0	0	0.054	0.066	0.5	0.509	0.754
ARNTL	SIRT6	9606.ENSP00000384517	9606.ENSP00000337332	0	0	0	0	0	0.068	0	0.869	0.872
ARNTL	RXRA	9606.ENSP00000384517	9606.ENSP00000419692	0	0	0	0	0.044	0.396	0	0.648	0.779
ARNTL	PPARA	9606.ENSP00000384517	9606.ENSP00000385523	0	0	0	0	0	0.183	0.5	0.695	0.864
ARNTL	HIF1A	9606.ENSP00000384517	9606.ENSP00000437955	0	0	0	0.623	0	0.749	0	0.86	0.963
ARNTL	CLOCK	9606.ENSP00000384517	9606.ENSP00000426983	0	0	0	0.645	0.117	0.994	0.8	0.991	0.999
ARTN	NGF	9606.ENSP00000387435	9606.ENSP00000358525	0	0	0	0	0	0	0	0.75	0.75
ASAH1	GLB1	9606.ENSP00000371152	9606.ENSP00000306920	0	0	0	0	0.133	0.095	0	0.732	0.771
ASAH1	SGPP2	9606.ENSP00000371152	9606.ENSP00000315137	0	0	0	0	0	0.077	0.9	0.484	0.948
ASIP	TYR	9606.ENSP00000454804	9606.ENSP00000263321	0	0	0	0	0.09	0	0	0.781	0.793
ASIP	DEFB103A	9606.ENSP00000454804	9606.ENSP00000320951	0	0	0	0	0	0	0	0.8	0.8
ASIP	TYRP1	9606.ENSP00000454804	9606.ENSP00000373570	0	0	0	0	0	0	0	0.818	0.818
ASIP	MC1R	9606.ENSP00000454804	9606.ENSP00000451605	0	0	0	0	0.043	0	0.9	0.996	0.999
ATF2	MAPK1	9606.ENSP00000264110	9606.ENSP00000215832	0	0	0	0	0.116	0.811	0.65	0.596	0.973
ATF2	CCND1	9606.ENSP00000264110	9606.ENSP00000227507	0	0	0	0	0.055	0.292	0.5	0.327	0.744
ATF2	MAPK14	9606.ENSP00000264110	9606.ENSP00000229795	0	0	0	0	0.088	0.963	0.9	0.522	0.998
ATF2	DUSP1	9606.ENSP00000264110	9606.ENSP00000239223	0	0	0	0	0.057	0.331	0	0.619	0.739
ATF2	EGR1	9606.ENSP00000264110	9606.ENSP00000239938	0	0	0	0	0	0.311	0.5	0.316	0.744
ATF2	JUND	9606.ENSP00000264110	9606.ENSP00000252818	0	0	0	0.582	0.06	0.863	0	0.254	0.895
ATF2	MAPK3	9606.ENSP00000264110	9606.ENSP00000263025	0	0	0	0	0.074	0.579	0.65	0.377	0.903
ATF2	EP300	9606.ENSP00000264110	9606.ENSP00000263253	0	0	0	0	0.119	0.516	0.8	0.757	0.976
ATF2	PRKCA	9606.ENSP00000264110	9606.ENSP00000408695	0	0	0	0	0.056	0	0.65	0.187	0.708
ATF2	KAT8	9606.ENSP00000264110	9606.ENSP00000406037	0	0	0	0	0.055	0.091	0.72	0.056	0.742
ATF2	SMAD4	9606.ENSP00000264110	9606.ENSP00000341551	0	0	0	0	0.121	0.292	0	0.637	0.755
ATF2	TP53	9606.ENSP00000264110	9606.ENSP00000269305	0	0	0	0	0.053	0	0.5	0.622	0.805
ATF2	FOSL2	9606.ENSP00000264110	9606.ENSP00000264716	0	0	0	0.595	0.044	0.813	0	0.097	0.824
ATF2	PPARGC1A	9606.ENSP00000264110	9606.ENSP00000264867	0	0	0	0	0.055	0	0.75	0.432	0.854
ATF2	JUNB	9606.ENSP00000264110	9606.ENSP00000303315	0	0	0	0.574	0.06	0.861	0	0.2	0.886
ATF2	ATF4	9606.ENSP00000264110	9606.ENSP00000336790	0	0	0	0	0	0.198	0.9	0.222	0.932
ATF2	CREM	9606.ENSP00000264110	9606.ENSP00000265372	0	0	0	0	0.047	0	0.9	0.544	0.952
ATF2	MAPK9	9606.ENSP00000264110	9606.ENSP00000394560	0	0	0	0	0.043	0.846	0.4	0.722	0.972
ATF2	FOS	9606.ENSP00000264110	9606.ENSP00000306245	0	0	0	0.572	0	0.881	0.5	0.853	0.99
ATF2	MAPK11	9606.ENSP00000264110	9606.ENSP00000333685	0	0	0	0	0	0.811	0.9	0.682	0.993
ATF2	MAPK8	9606.ENSP00000264110	9606.ENSP00000378974	0	0	0	0	0.102	0.992	0.4	0.722	0.998
ATF2	JUN	9606.ENSP00000264110	9606.ENSP00000360266	0	0	0	0.579	0.061	0.993	0.9	0.989	0.999
ATF4	MAPK1	9606.ENSP00000336790	9606.ENSP00000215832	0	0	0	0	0	0	0.65	0.184	0.702
ATF4	HMOX1	9606.ENSP00000336790	9606.ENSP00000216117	0	0	0	0	0.048	0	0	0.759	0.76
ATF4	CCL2	9606.ENSP00000336790	9606.ENSP00000225831	0	0	0	0	0	0	0.75	0.29	0.814
ATF4	EIF2AK2	9606.ENSP00000336790	9606.ENSP00000233057	0	0	0	0	0	0	0	0.755	0.755
ATF4	EIF2S1	9606.ENSP00000336790	9606.ENSP00000256383	0	0	0	0	0.045	0	0.9	0.899	0.989
ATF4	MAPK3	9606.ENSP00000336790	9606.ENSP00000263025	0	0	0	0	0	0	0.65	0.317	0.75
ATF4	EP300	9606.ENSP00000336790	9606.ENSP00000263253	0	0	0	0	0	0.791	0.9	0.485	0.988
ATF4	CREM	9606.ENSP00000336790	9606.ENSP00000265372	0	0	0	0	0.042	0.047	0.9	0.235	0.92
ATF4	CEBPB	9606.ENSP00000336790	9606.ENSP00000305422	0	0	0	0	0.137	0.926	0.9	0.701	0.997
ATF4	FOS	9606.ENSP00000336790	9606.ENSP00000306245	0	0	0	0	0.055	0.725	0	0.401	0.831
ATF4	CXCL8	9606.ENSP00000336790	9606.ENSP00000306512	0	0	0	0	0.044	0	0.75	0.22	0.797
ATF4	EIF2AK3	9606.ENSP00000336790	9606.ENSP00000307235	0	0	0	0	0.057	0	0.9	0.927	0.992
ATF4	FOSL1	9606.ENSP00000336790	9606.ENSP00000310170	0	0	0	0	0	0.565	0	0.549	0.796
ATF4	GSK3B	9606.ENSP00000336790	9606.ENSP00000324806	0	0	0	0	0	0	0.9	0.348	0.932
ATF4	BGLAP	9606.ENSP00000336790	9606.ENSP00000357255	0	0	0	0	0	0	0	0.704	0.704
ATF4	RUNX2	9606.ENSP00000336790	9606.ENSP00000360493	0	0	0	0	0	0	0	0.842	0.842
ATF4	JUN	9606.ENSP00000336790	9606.ENSP00000360266	0	0	0	0	0.061	0.674	0	0.784	0.928
ATF4	NFE2L2	9606.ENSP00000336790	9606.ENSP00000380252	0	0	0	0	0.048	0.448	0.5	0.845	0.953
ATG7	SIRT1	9606.ENSP00000346437	9606.ENSP00000212015	0.055	0	0	0	0	0.516	0	0.987	0.993
ATG7	UBE2M	9606.ENSP00000346437	9606.ENSP00000253023	0	0	0	0	0.062	0.307	0.5	0.215	0.71
ATG7	TP53	9606.ENSP00000346437	9606.ENSP00000269305	0	0	0	0	0.048	0.292	0	0.874	0.907
ATG7	CASP3	9606.ENSP00000346437	9606.ENSP00000311032	0	0	0	0	0.055	0.067	0	0.799	0.807
ATG7	FOXO3	9606.ENSP00000346437	9606.ENSP00000339527	0	0	0	0	0.06	0.059	0	0.781	0.79
ATG7	KEAP1	9606.ENSP00000346437	9606.ENSP00000377245	0	0	0	0	0.05	0.088	0	0.69	0.708
ATG7	MTOR	9606.ENSP00000346437	9606.ENSP00000354558	0	0	0	0	0.054	0.046	0	0.767	0.772
ATG7	PINK1	9606.ENSP00000346437	9606.ENSP00000364204	0	0	0	0	0.049	0.064	0	0.772	0.78
ATG7	BCL2	9606.ENSP00000346437	9606.ENSP00000381185	0	0	0	0	0.057	0.051	0	0.802	0.807
ATG7	SQSTM1	9606.ENSP00000346437	9606.ENSP00000374455	0	0	0	0	0.062	0.292	0	0.915	0.938
ATG7	MAP1LC3B	9606.ENSP00000346437	9606.ENSP00000498476	0	0	0	0	0.114	0.913	0.5	0.954	0.998
ATG7	FOXO1	9606.ENSP00000346437	9606.ENSP00000368880	0	0	0	0	0.06	0.739	0	0.993	0.998
ATP12A	ATP6V0A2	9606.ENSP00000218548	9606.ENSP00000332247	0	0	0	0	0	0.093	0	0.825	0.834
ATP12A	ATP4A	9606.ENSP00000218548	9606.ENSP00000262623	0	0	0.056	0.968	0.044	0	0.9	0.045	0.902
ATP4A	ATP6V0A2	9606.ENSP00000262623	9606.ENSP00000332247	0	0	0	0	0	0.093	0	0.829	0.838
ATP6V0A2	LOX	9606.ENSP00000332247	9606.ENSP00000231004	0	0	0	0	0	0.058	0	0.703	0.708
ATP6V0A2	ATP6V1A	9606.ENSP00000332247	9606.ENSP00000273398	0.095	0	0	0	0.529	0.516	0.718	0.796	0.986
ATP6V0A2	PYCR1	9606.ENSP00000332247	9606.ENSP00000384949	0	0	0	0	0.047	0	0	0.808	0.809
ATP6V0A2	FBLN5	9606.ENSP00000332247	9606.ENSP00000345008	0	0	0	0	0	0.058	0	0.862	0.865
ATP6V1A	MTOR	9606.ENSP00000273398	9606.ENSP00000354558	0	0	0	0	0.058	0.071	0.5	0.542	0.772
ATR	RPA1	9606.ENSP00000343741	9606.ENSP00000254719	0	0	0	0	0.049	0.925	0.5	0.594	0.983
ATR	CDK2	9606.ENSP00000343741	9606.ENSP00000266970	0	0	0	0	0.054	0.473	0.5	0.549	0.872
ATR	TP53	9606.ENSP00000343741	9606.ENSP00000269305	0	0	0	0	0	0.838	0.9	0.781	0.996
ATR	XPC	9606.ENSP00000343741	9606.ENSP00000285021	0	0	0	0	0.108	0.469	0	0.533	0.759
ATR	FANCD2	9606.ENSP00000343741	9606.ENSP00000287647	0	0	0	0	0.102	0.621	0.5	0.639	0.93
ATR	MCM7	9606.ENSP00000343741	9606.ENSP00000307288	0	0	0	0	0.057	0.326	0.5	0.223	0.72
ATR	XPA	9606.ENSP00000343741	9606.ENSP00000364270	0	0	0	0	0.057	0.553	0	0.448	0.747
ATR	H2AX	9606.ENSP00000343741	9606.ENSP00000434024	0	0	0	0	0	0.498	0.5	0.687	0.914
ATR	SQSTM1	9606.ENSP00000343741	9606.ENSP00000374455	0	0	0	0	0.042	0	0.9	0.185	0.915
ATR	CHEK1	9606.ENSP00000343741	9606.ENSP00000391090	0	0	0	0	0.059	0.974	0.9	0.947	0.999
AZGP1	B2M	9606.ENSP00000292401	9606.ENSP00000497910	0	0	0	0	0	0.299	0	0.603	0.709
B2M	CD74	9606.ENSP00000497910	9606.ENSP00000009530	0	0	0	0	0.223	0	0.54	0.506	0.808
B2M	CD4	9606.ENSP00000497910	9606.ENSP00000011653	0	0	0	0	0.084	0.125	0	0.719	0.755
B2M	RPA1	9606.ENSP00000497910	9606.ENSP00000254719	0	0	0	0	0.295	0.777	0	0.31	0.882
B2M	CXCL8	9606.ENSP00000497910	9606.ENSP00000306512	0	0	0	0	0.144	0	0	0.689	0.722
B2M	GH1	9606.ENSP00000497910	9606.ENSP00000312673	0	0	0	0	0	0.8	0	0.117	0.815
B2M	STAT1	9606.ENSP00000497910	9606.ENSP00000354394	0	0	0	0	0.325	0	0.5	0.469	0.805
B2M	PCNA	9606.ENSP00000497910	9606.ENSP00000368458	0	0	0	0	0.604	0.305	0	0.23	0.77
B2M	HLA-DRA	9606.ENSP00000497910	9606.ENSP00000378786	0	0	0	0.75	0.335	0	0.72	0.457	0.89
B2M	TF	9606.ENSP00000497910	9606.ENSP00000385834	0	0	0	0	0.058	0	0.72	0.224	0.777
B2M	BTK	9606.ENSP00000497910	9606.ENSP00000483570	0	0	0	0	0.113	0	0.5	0.379	0.7
BACE1	BCHE	9606.ENSP00000318585	9606.ENSP00000264381	0	0	0	0	0.042	0	0	0.741	0.741
BACE1	SOD1	9606.ENSP00000318585	9606.ENSP00000270142	0	0	0	0	0.059	0	0	0.7	0.706
BACE1	PLSCR1	9606.ENSP00000318585	9606.ENSP00000345494	0	0	0	0	0	0	0	0.726	0.726
BACE1	CTSB	9606.ENSP00000318585	9606.ENSP00000345672	0	0	0	0	0.088	0.104	0	0.742	0.771
BACE1	MME	9606.ENSP00000318585	9606.ENSP00000418525	0	0	0	0	0	0.046	0	0.789	0.79
BAX	SIRT1	9606.ENSP00000293288	9606.ENSP00000212015	0	0	0	0	0.058	0	0.9	0.438	0.942
BAX	HMOX1	9606.ENSP00000293288	9606.ENSP00000216117	0	0	0	0	0.074	0	0	0.719	0.729
BAX	PPIF	9606.ENSP00000293288	9606.ENSP00000225174	0	0	0	0	0.047	0.045	0.72	0.763	0.931
BAX	TP53	9606.ENSP00000293288	9606.ENSP00000269305	0	0	0	0	0.08	0.782	0.9	0.774	0.994
BAX	RUNX2	9606.ENSP00000293288	9606.ENSP00000360493	0	0	0	0	0.046	0	0.75	0.212	0.795
BAX	SFN	9606.ENSP00000293288	9606.ENSP00000340989	0	0	0	0	0.044	0.292	0.7	0.223	0.821
BAX	CASP3	9606.ENSP00000293288	9606.ENSP00000311032	0	0	0	0	0.049	0.349	0	0.828	0.884
BAX	CLU	9606.ENSP00000293288	9606.ENSP00000315130	0	0	0	0	0.042	0.785	0	0.491	0.886
BAX	CYCS	9606.ENSP00000293288	9606.ENSP00000307786	0	0	0	0	0.055	0.287	0.9	0.91	0.993
BAX	BCL2	9606.ENSP00000293288	9606.ENSP00000381185	0	0	0	0.641	0	0.991	0.9	0.972	0.999
BAX	MCL1	9606.ENSP00000293288	9606.ENSP00000358022	0	0	0	0.618	0.049	0.987	0.9	0.915	0.999
BCAP31	CFTR	9606.ENSP00000392330	9606.ENSP00000003084	0	0	0	0	0.067	0.292	0	0.734	0.808
BCAP31	ESR2	9606.ENSP00000392330	9606.ENSP00000343925	0	0	0	0	0	0	0	0.733	0.733
BCAP31	BCL2	9606.ENSP00000392330	9606.ENSP00000381185	0	0	0	0	0.055	0.51	0	0.694	0.846
BCAP31	DNM1L	9606.ENSP00000392330	9606.ENSP00000449089	0	0	0	0	0.069	0	0.75	0.457	0.862
BCL2	CD4	9606.ENSP00000381185	9606.ENSP00000011653	0	0	0	0	0.068	0.125	0	0.816	0.837
BCL2	SIRT1	9606.ENSP00000381185	9606.ENSP00000212015	0	0	0	0	0.058	0	0	0.739	0.744
BCL2	MAPK1	9606.ENSP00000381185	9606.ENSP00000215832	0	0	0	0	0.086	0.292	0.9	0.586	0.969
BCL2	HMOX1	9606.ENSP00000381185	9606.ENSP00000216117	0	0	0	0	0	0	0	0.856	0.856
BCL2	CTSZ	9606.ENSP00000381185	9606.ENSP00000217131	0	0	0	0	0.077	0	0.9	0.127	0.912
BCL2	MMP2	9606.ENSP00000381185	9606.ENSP00000219070	0	0	0	0	0	0	0	0.716	0.716
BCL2	PPIF	9606.ENSP00000381185	9606.ENSP00000225174	0	0	0	0	0.042	0.254	0.72	0.831	0.961
BCL2	NFKB1	9606.ENSP00000381185	9606.ENSP00000226574	0	0	0	0	0.114	0.045	0	0.803	0.818
BCL2	CCND1	9606.ENSP00000381185	9606.ENSP00000227507	0	0	0	0	0.052	0	0	0.957	0.958
BCL2	IFNG	9606.ENSP00000381185	9606.ENSP00000229135	0	0	0	0	0.092	0	0	0.783	0.795
BCL2	MAPK14	9606.ENSP00000381185	9606.ENSP00000229795	0	0	0	0	0.062	0	0	0.694	0.701
BCL2	NR3C1	9606.ENSP00000381185	9606.ENSP00000231509	0	0	0	0	0.101	0.303	0	0.658	0.767
BCL2	CTSD	9606.ENSP00000381185	9606.ENSP00000236671	0	0	0	0	0	0	0.9	0.514	0.949
BCL2	LGALS3	9606.ENSP00000381185	9606.ENSP00000254301	0	0	0	0	0.052	0	0	0.915	0.915
BCL2	MDM2	9606.ENSP00000381185	9606.ENSP00000258149	0	0	0	0	0.056	0	0	0.953	0.953
BCL2	CTSV	9606.ENSP00000381185	9606.ENSP00000259470	0	0	0	0	0.073	0	0.9	0.27	0.926
BCL2	CDH1	9606.ENSP00000381185	9606.ENSP00000261769	0	0	0	0	0	0	0	0.736	0.736
BCL2	MAPK3	9606.ENSP00000381185	9606.ENSP00000263025	0	0	0	0	0.067	0	0.9	0.852	0.985
BCL2	EP300	9606.ENSP00000381185	9606.ENSP00000263253	0	0	0	0	0.049	0	0.5	0.747	0.869
BCL2	IL1B	9606.ENSP00000381185	9606.ENSP00000263341	0	0	0	0	0.055	0	0	0.805	0.808
BCL2	STAT3	9606.ENSP00000381185	9606.ENSP00000264657	0	0	0	0	0	0.056	0.75	0.84	0.959
BCL2	PPARGC1A	9606.ENSP00000381185	9606.ENSP00000264867	0	0	0	0	0.055	0	0	0.741	0.744
BCL2	CREM	9606.ENSP00000381185	9606.ENSP00000265372	0	0	0	0	0	0	0.9	0.253	0.922
BCL2	CDK2	9606.ENSP00000381185	9606.ENSP00000266970	0	0	0	0	0.047	0.301	0	0.741	0.812
BCL2	TP53	9606.ENSP00000381185	9606.ENSP00000269305	0	0	0	0	0.103	0.869	0.9	0.999	0.999
BCL2	ERBB2	9606.ENSP00000381185	9606.ENSP00000269571	0	0	0	0	0.048	0	0	0.848	0.849
BCL2	SOD1	9606.ENSP00000381185	9606.ENSP00000270142	0	0	0	0	0	0.329	0.9	0.976	0.998
BCL2	CTSK	9606.ENSP00000381185	9606.ENSP00000271651	0	0	0	0	0.079	0	0.9	0.285	0.928
BCL2	CISD2	9606.ENSP00000381185	9606.ENSP00000273986	0	0	0	0	0	0.292	0	0.62	0.719
BCL2	EGFR	9606.ENSP00000381185	9606.ENSP00000275493	0	0	0	0	0.048	0	0	0.838	0.839
BCL2	TNFRSF10B	9606.ENSP00000381185	9606.ENSP00000276431	0	0	0	0	0	0	0	0.739	0.739
BCL2	MAP2K1	9606.ENSP00000381185	9606.ENSP00000302486	0	0	0	0	0.083	0	0	0.738	0.749
BCL2	HSPA4	9606.ENSP00000381185	9606.ENSP00000302961	0	0	0	0	0	0	0	0.899	0.899
BCL2	FOS	9606.ENSP00000381185	9606.ENSP00000306245	0	0	0	0	0	0	0	0.784	0.784
BCL2	EIF2AK3	9606.ENSP00000381185	9606.ENSP00000307235	0	0	0	0	0.073	0	0	0.72	0.729
BCL2	CYCS	9606.ENSP00000381185	9606.ENSP00000307786	0	0	0	0	0	0	0.9	0.972	0.997
BCL2	CTSF	9606.ENSP00000381185	9606.ENSP00000310832	0	0	0	0	0	0	0.9	0.114	0.907
BCL2	CASP3	9606.ENSP00000381185	9606.ENSP00000311032	0	0	0	0	0.098	0.354	0	0.98	0.987
BCL2	GSK3B	9606.ENSP00000381185	9606.ENSP00000324806	0	0	0	0	0.049	0	0	0.729	0.731
BCL2	FOXO3	9606.ENSP00000381185	9606.ENSP00000339527	0	0	0	0	0	0	0	0.73	0.73
BCL2	CTSL	9606.ENSP00000381185	9606.ENSP00000345344	0	0	0	0	0.073	0	0.9	0.32	0.931
BCL2	CTSB	9606.ENSP00000381185	9606.ENSP00000345672	0	0	0	0	0.055	0	0.9	0.49	0.947
BCL2	FN1	9606.ENSP00000381185	9606.ENSP00000346839	0	0	0	0	0	0	0	0.785	0.785
BCL2	MTOR	9606.ENSP00000381185	9606.ENSP00000354558	0	0	0	0	0	0	0	0.765	0.765
BCL2	PTGS2	9606.ENSP00000381185	9606.ENSP00000356438	0	0	0	0	0	0	0	0.745	0.745
BCL2	FASLG	9606.ENSP00000381185	9606.ENSP00000356694	0	0	0	0	0.049	0	0	0.809	0.811
BCL2	CTSS	9606.ENSP00000381185	9606.ENSP00000357981	0	0	0	0	0.091	0	0.9	0.459	0.946
BCL2	MCL1	9606.ENSP00000381185	9606.ENSP00000358022	0	0	0	0.625	0	0.536	0	0.514	0.764
BCL2	CHUK	9606.ENSP00000381185	9606.ENSP00000359424	0	0	0	0	0.093	0.292	0	0.732	0.813
BCL2	JUN	9606.ENSP00000381185	9606.ENSP00000360266	0	0	0	0	0.047	0	0	0.927	0.927
BCL2	PTEN	9606.ENSP00000381185	9606.ENSP00000361021	0	0	0	0	0.049	0.057	0	0.81	0.815
BCL2	MMP9	9606.ENSP00000381185	9606.ENSP00000361405	0	0	0	0	0.087	0	0	0.794	0.804
BCL2	SRC	9606.ENSP00000381185	9606.ENSP00000362680	0	0	0	0	0.067	0	0	0.856	0.86
BCL2	TLR4	9606.ENSP00000381185	9606.ENSP00000363089	0	0	0	0	0.055	0	0	0.72	0.724
BCL2	BMI1	9606.ENSP00000381185	9606.ENSP00000365851	0	0	0	0	0.074	0	0	0.714	0.723
BCL2	FOXO1	9606.ENSP00000381185	9606.ENSP00000368880	0	0	0	0	0.058	0	0	0.694	0.7
BCL2	JAK2	9606.ENSP00000381185	9606.ENSP00000371067	0	0	0	0	0.085	0	0	0.707	0.72
BCL2	SQSTM1	9606.ENSP00000381185	9606.ENSP00000374455	0	0	0	0	0	0.51	0	0.633	0.812
BCL2	IGF1	9606.ENSP00000381185	9606.ENSP00000376637	0	0	0	0	0.056	0	0	0.762	0.765
BCL2	KEAP1	9606.ENSP00000381185	9606.ENSP00000377245	0	0	0	0	0	0.292	0	0.892	0.92
BCL2	MAPK8	9606.ENSP00000381185	9606.ENSP00000378974	0	0	0	0	0.094	0.287	0.9	0.713	0.979
BCL2	CXCL12	9606.ENSP00000381185	9606.ENSP00000379140	0	0	0	0	0.062	0	0	0.721	0.727
BCL2	CDKN2A	9606.ENSP00000381185	9606.ENSP00000418915	0	0	0	0	0	0.045	0	0.716	0.717
BCL2	FAS	9606.ENSP00000381185	9606.ENSP00000498466	0	0	0	0	0.068	0	0	0.72	0.728
BCL2	MAP1LC3B	9606.ENSP00000381185	9606.ENSP00000498476	0	0	0	0	0.052	0	0	0.727	0.73
BCL2	IGF1R	9606.ENSP00000381185	9606.ENSP00000497069	0	0	0	0	0.042	0	0	0.78	0.781
BCL2	BDNF	9606.ENSP00000381185	9606.ENSP00000414303	0	0	0	0	0	0	0	0.793	0.793
BCL2	MME	9606.ENSP00000381185	9606.ENSP00000418525	0	0	0	0	0.053	0	0	0.791	0.793
BCL2	CDKN1A	9606.ENSP00000381185	9606.ENSP00000384849	0	0	0	0	0.087	0	0	0.811	0.82
BCL2	IL6	9606.ENSP00000381185	9606.ENSP00000385675	0	0	0	0	0.057	0	0	0.866	0.868
BCL2	TNF	9606.ENSP00000381185	9606.ENSP00000398698	0	0	0	0	0.08	0.076	0	0.876	0.885
BCL2	ESR1	9606.ENSP00000381185	9606.ENSP00000405330	0	0	0	0	0.083	0.045	0.5	0.794	0.897
BCL2	RELA	9606.ENSP00000381185	9606.ENSP00000384273	0	0	0	0	0	0.292	0	0.862	0.898
BCL2	BCL6	9606.ENSP00000381185	9606.ENSP00000384371	0	0	0	0	0.049	0	0	0.906	0.906
BCL2	HIF1A	9606.ENSP00000381185	9606.ENSP00000437955	0	0	0	0	0	0.51	0	0.895	0.946
BCL2	MYC	9606.ENSP00000381185	9606.ENSP00000478887	0	0	0	0	0.065	0.3	0	0.937	0.955
BCL2	MAPK9	9606.ENSP00000381185	9606.ENSP00000394560	0	0	0	0	0.093	0.042	0.9	0.569	0.957
BCL2	NR4A1	9606.ENSP00000381185	9606.ENSP00000440864	0	0	0	0	0.063	0.698	0.9	0.985	0.999
BCL3	CHUK	9606.ENSP00000164227	9606.ENSP00000359424	0	0	0	0	0.056	0.366	0	0.54	0.701
BCL3	MYD88	9606.ENSP00000164227	9606.ENSP00000498321	0	0	0	0	0.201	0.078	0	0.628	0.702
BCL3	IL1B	9606.ENSP00000164227	9606.ENSP00000263341	0	0	0	0	0.213	0	0	0.657	0.719
BCL3	STAT1	9606.ENSP00000164227	9606.ENSP00000354394	0	0	0	0	0.107	0.294	0	0.635	0.75
BCL3	JUN	9606.ENSP00000164227	9606.ENSP00000360266	0	0	0	0	0.126	0.292	0	0.641	0.758
BCL3	IL6	9606.ENSP00000164227	9606.ENSP00000385675	0	0	0	0	0.176	0	0	0.721	0.761
BCL3	FOS	9606.ENSP00000164227	9606.ENSP00000306245	0	0	0	0	0.077	0.3	0	0.794	0.856
BCL3	RELA	9606.ENSP00000164227	9606.ENSP00000384273	0	0.137	0	0	0.187	0.188	0	0.925	0.951
BCL3	NFKB1	9606.ENSP00000164227	9606.ENSP00000226574	0	0	0	0.662	0.175	0.835	0.9	0.984	0.999
BCL3	NFKB2	9606.ENSP00000164227	9606.ENSP00000358983	0	0	0.099	0.689	0.282	0.784	0.9	0.985	0.999
BCL6	CD4	9606.ENSP00000384371	9606.ENSP00000011653	0	0	0	0	0.068	0	0	0.793	0.799
BCL6	SIRT1	9606.ENSP00000384371	9606.ENSP00000212015	0	0	0	0	0.042	0.301	0	0.767	0.83
BCL6	CCND1	9606.ENSP00000384371	9606.ENSP00000227507	0	0	0	0	0.069	0	0.4	0.787	0.87
BCL6	HDAC4	9606.ENSP00000384371	9606.ENSP00000264606	0	0	0	0	0.111	0.535	0	0.925	0.966
BCL6	STAT3	9606.ENSP00000384371	9606.ENSP00000264657	0	0	0	0	0.186	0.139	0.5	0.756	0.903
BCL6	TP53	9606.ENSP00000384371	9606.ENSP00000269305	0	0	0	0	0.057	0.295	0.75	0.776	0.957
BCL6	JUNB	9606.ENSP00000384371	9606.ENSP00000303315	0	0	0	0	0.196	0.328	0.4	0.26	0.728
BCL6	EZH2	9606.ENSP00000384371	9606.ENSP00000320147	0	0	0	0	0.067	0.331	0	0.698	0.795
BCL6	FOXO3	9606.ENSP00000384371	9606.ENSP00000339527	0	0	0	0	0.083	0.096	0.5	0.406	0.721
BCL6	STAT1	9606.ENSP00000384371	9606.ENSP00000354394	0	0	0	0	0.11	0.058	0	0.706	0.732
BCL6	JUN	9606.ENSP00000384371	9606.ENSP00000360266	0	0	0	0	0.127	0.328	0	0.708	0.814
BCL6	FOXO1	9606.ENSP00000384371	9606.ENSP00000368880	0	0	0	0	0.085	0.096	0.5	0.577	0.801
BCL6	IRF4	9606.ENSP00000384371	9606.ENSP00000370343	0	0	0	0	0	0.538	0	0.88	0.942
BCL6	FAS	9606.ENSP00000384371	9606.ENSP00000498466	0	0	0	0	0.1	0	0	0.703	0.721
BCL6	CEBPD	9606.ENSP00000384371	9606.ENSP00000386165	0	0	0	0	0.246	0.091	0.4	0.495	0.764
BCL6	HDAC9	9606.ENSP00000384371	9606.ENSP00000408617	0	0	0	0	0.1	0.535	0	0.753	0.888
BCL6	MYC	9606.ENSP00000384371	9606.ENSP00000478887	0	0	0	0	0.043	0.045	0.4	0.875	0.922
BCL6	MME	9606.ENSP00000384371	9606.ENSP00000418525	0	0	0	0	0.106	0	0	0.921	0.926
BDNF	MAPK1	9606.ENSP00000414303	9606.ENSP00000215832	0	0	0	0	0	0	0.75	0.407	0.845
BDNF	NR3C1	9606.ENSP00000414303	9606.ENSP00000231509	0	0	0	0	0.054	0	0	0.786	0.788
BDNF	PDGFRB	9606.ENSP00000414303	9606.ENSP00000261799	0	0	0	0	0.067	0	0.65	0.328	0.761
BDNF	MAPK3	9606.ENSP00000414303	9606.ENSP00000263025	0	0	0	0	0	0	0.75	0.779	0.942
BDNF	IL1B	9606.ENSP00000414303	9606.ENSP00000263341	0	0	0	0	0.042	0	0	0.844	0.844
BDNF	FGF2	9606.ENSP00000414303	9606.ENSP00000264498	0	0	0	0	0.174	0	0	0.814	0.84
BDNF	EGF	9606.ENSP00000414303	9606.ENSP00000265171	0	0	0	0	0	0	0	0.798	0.798
BDNF	FGF7	9606.ENSP00000414303	9606.ENSP00000267843	0	0	0	0	0.067	0	0	0.767	0.774
BDNF	ERBB2	9606.ENSP00000414303	9606.ENSP00000269571	0	0	0	0	0	0	0.65	0.305	0.746
BDNF	EGFR	9606.ENSP00000414303	9606.ENSP00000275493	0	0	0	0	0.107	0	0.65	0.639	0.877
BDNF	CRH	9606.ENSP00000414303	9606.ENSP00000276571	0	0	0	0	0.113	0	0	0.803	0.818
BDNF	NTRK2	9606.ENSP00000414303	9606.ENSP00000277120	0	0	0	0	0.06	0.691	0.9	0.999	0.999
BDNF	S100B	9606.ENSP00000414303	9606.ENSP00000291700	0	0	0	0	0	0	0	0.786	0.786
BDNF	FOS	9606.ENSP00000414303	9606.ENSP00000306245	0	0	0	0	0	0	0	0.748	0.748
BDNF	CXCL8	9606.ENSP00000414303	9606.ENSP00000306512	0	0	0	0	0.043	0	0	0.713	0.713
BDNF	CASP3	9606.ENSP00000414303	9606.ENSP00000311032	0	0	0	0	0	0	0	0.72	0.72
BDNF	TAC1	9606.ENSP00000414303	9606.ENSP00000321106	0	0	0	0	0.047	0	0	0.839	0.84
BDNF	FGFR3	9606.ENSP00000414303	9606.ENSP00000339824	0	0	0	0	0	0	0.65	0.307	0.747
BDNF	CNR1	9606.ENSP00000414303	9606.ENSP00000358513	0	0	0	0	0.074	0	0	0.777	0.784
BDNF	MMP9	9606.ENSP00000414303	9606.ENSP00000361405	0	0	0	0	0	0	0	0.74	0.74
BDNF	CALML5	9606.ENSP00000414303	9606.ENSP00000369689	0	0	0	0	0	0	0	0.748	0.748
BDNF	IGF1	9606.ENSP00000414303	9606.ENSP00000376637	0	0	0	0	0	0	0	0.859	0.859
BDNF	IL6	9606.ENSP00000414303	9606.ENSP00000385675	0	0	0	0	0.05	0	0	0.844	0.846
BDNF	NTF3	9606.ENSP00000414303	9606.ENSP00000397297	0	0	0.099	0.859	0.082	0.958	0	0.774	0.991
BDNF	TNF	9606.ENSP00000414303	9606.ENSP00000398698	0	0	0	0	0	0	0	0.739	0.739
BDNF	SHC1	9606.ENSP00000414303	9606.ENSP00000401303	0	0	0	0	0.082	0	0.5	0.678	0.839
BDNF	FGFR2	9606.ENSP00000414303	9606.ENSP00000410294	0	0	0	0	0	0	0.65	0.525	0.827
BDNF	IGF1R	9606.ENSP00000414303	9606.ENSP00000497069	0	0	0	0	0	0.044	0.65	0.745	0.907
BGLAP	DCN	9606.ENSP00000357255	9606.ENSP00000052754	0	0	0	0	0	0	0	0.731	0.731
BGLAP	COL1A1	9606.ENSP00000357255	9606.ENSP00000225964	0	0	0	0	0	0	0	0.889	0.889
BGLAP	SPARC	9606.ENSP00000357255	9606.ENSP00000231061	0	0	0	0	0	0	0	0.991	0.991
BGLAP	SOX9	9606.ENSP00000357255	9606.ENSP00000245479	0	0	0	0	0	0	0	0.725	0.725
BGLAP	CTSK	9606.ENSP00000357255	9606.ENSP00000271651	0	0	0	0	0	0	0	0.768	0.768
BGLAP	BMP6	9606.ENSP00000357255	9606.ENSP00000283147	0	0	0	0	0	0	0	0.786	0.786
BGLAP	PPARG	9606.ENSP00000357255	9606.ENSP00000287820	0	0	0	0	0	0	0	0.709	0.709
BGLAP	COL1A2	9606.ENSP00000357255	9606.ENSP00000297268	0	0	0	0	0	0	0	0.858	0.858
BGLAP	FN1	9606.ENSP00000357255	9606.ENSP00000346839	0	0	0	0	0	0	0	0.916	0.916
BGLAP	PROS1	9606.ENSP00000357255	9606.ENSP00000377783	0	0	0	0	0	0	0	0.741	0.741
BGLAP	PHEX	9606.ENSP00000357255	9606.ENSP00000368682	0	0	0	0	0.055	0	0	0.775	0.778
BGLAP	WWTR1	9606.ENSP00000357255	9606.ENSP00000419465	0	0	0	0	0	0	0.75	0.347	0.829
BGLAP	IGF1	9606.ENSP00000357255	9606.ENSP00000376637	0	0	0	0	0	0	0	0.839	0.839
BGLAP	PTH	9606.ENSP00000357255	9606.ENSP00000433208	0	0	0	0	0	0	0	0.941	0.941
BGLAP	SPP1	9606.ENSP00000357255	9606.ENSP00000378517	0	0	0	0	0	0	0	0.994	0.994
BGLAP	RUNX2	9606.ENSP00000357255	9606.ENSP00000360493	0	0	0	0	0	0.246	0.75	0.981	0.996
BGN	DCN	9606.ENSP00000327336	9606.ENSP00000052754	0	0	0.064	0.95	0.311	0	0.4	0.976	0.989
BGN	MMP2	9606.ENSP00000327336	9606.ENSP00000219070	0	0	0	0	0.375	0	0	0.663	0.781
BGN	TGFB1	9606.ENSP00000327336	9606.ENSP00000221930	0	0	0	0	0.122	0.292	0.5	0.94	0.978
BGN	PCOLCE	9606.ENSP00000327336	9606.ENSP00000223061	0	0	0	0	0.352	0.238	0	0.683	0.829
BGN	COL1A1	9606.ENSP00000327336	9606.ENSP00000225964	0	0	0	0	0.576	0.328	0	0.916	0.974
BGN	VTN	9606.ENSP00000327336	9606.ENSP00000226218	0	0	0	0	0.063	0	0	0.746	0.751
BGN	SPARC	9606.ENSP00000327336	9606.ENSP00000231061	0	0	0	0	0.332	0	0	0.603	0.724
BGN	THBS1	9606.ENSP00000327336	9606.ENSP00000260356	0	0	0	0	0.101	0.334	0	0.66	0.779
BGN	LOXL1	9606.ENSP00000327336	9606.ENSP00000261921	0	0	0	0	0.52	0.099	0	0.419	0.727
BGN	VCAN	9606.ENSP00000327336	9606.ENSP00000265077	0	0	0	0	0.082	0.099	0.4	0.912	0.951
BGN	BMP6	9606.ENSP00000327336	9606.ENSP00000283147	0	0	0	0	0.087	0	0	0.741	0.753
BGN	COL1A2	9606.ENSP00000327336	9606.ENSP00000297268	0	0	0	0	0.516	0.091	0	0.871	0.938
BGN	COL3A1	9606.ENSP00000327336	9606.ENSP00000304408	0	0	0	0	0.471	0.091	0	0.79	0.89
BGN	BMP1	9606.ENSP00000327336	9606.ENSP00000305714	0	0	0	0	0.153	0.095	0	0.67	0.725
BGN	FBN1	9606.ENSP00000327336	9606.ENSP00000325527	0	0	0	0	0.266	0.099	0	0.7	0.784
BGN	FBLN2	9606.ENSP00000327336	9606.ENSP00000384169	0	0	0	0	0.224	0.099	0	0.611	0.704
BGN	TGFB2	9606.ENSP00000327336	9606.ENSP00000355896	0	0	0	0	0.084	0	0.5	0.413	0.707
BGN	COL18A1	9606.ENSP00000327336	9606.ENSP00000352798	0	0	0	0	0.122	0.298	0	0.566	0.709
BGN	COL4A1	9606.ENSP00000327336	9606.ENSP00000364979	0	0	0	0	0.382	0.328	0	0.474	0.763
BGN	COL5A1	9606.ENSP00000327336	9606.ENSP00000360882	0	0	0	0	0.463	0.091	0	0.574	0.774
BGN	COL5A2	9606.ENSP00000327336	9606.ENSP00000364000	0	0	0	0	0.364	0.091	0	0.693	0.807
BGN	TGFBI	9606.ENSP00000327336	9606.ENSP00000416330	0	0	0	0	0.184	0.045	0	0.789	0.821
BGN	POSTN	9606.ENSP00000327336	9606.ENSP00000369071	0	0	0	0	0.386	0.045	0	0.734	0.83
BGN	COL6A1	9606.ENSP00000327336	9606.ENSP00000355180	0	0	0	0	0.305	0.328	0	0.723	0.86
BGN	MFAP2	9606.ENSP00000327336	9606.ENSP00000364685	0	0	0	0	0.286	0.292	0	0.794	0.886
BGN	CD44	9606.ENSP00000327336	9606.ENSP00000398632	0	0	0	0	0.054	0	0	0.898	0.899
BGN	TNF	9606.ENSP00000327336	9606.ENSP00000398698	0	0	0	0	0	0.292	0	0.919	0.94
BGN	FMOD	9606.ENSP00000327336	9606.ENSP00000347041	0	0	0.188	0.666	0.291	0	0	0.962	0.976
BGN	ELN	9606.ENSP00000327336	9606.ENSP00000351807	0	0	0	0	0.213	0.292	0	0.984	0.99
BGN	TLR4	9606.ENSP00000327336	9606.ENSP00000363089	0	0	0	0	0.042	0.287	0	0.992	0.994
BGN	FN1	9606.ENSP00000327336	9606.ENSP00000346839	0	0	0	0	0.23	0	0	0.994	0.995
BGN	HSPG2	9606.ENSP00000327336	9606.ENSP00000363827	0	0	0	0	0.222	0	0.5	0.994	0.997
BHLHE40	NR1D1	9606.ENSP00000256495	9606.ENSP00000246672	0	0	0	0	0.067	0.046	0	0.927	0.929
BHLHE40	CEBPB	9606.ENSP00000256495	9606.ENSP00000305422	0	0	0	0	0.189	0.095	0	0.724	0.78
BHLHE40	RXRA	9606.ENSP00000256495	9606.ENSP00000419692	0	0	0	0	0.086	0.592	0	0.477	0.788
BHLHE40	NFIL3	9606.ENSP00000256495	9606.ENSP00000297689	0	0	0	0	0.105	0.34	0	0.901	0.936
BHLHE40	CLOCK	9606.ENSP00000256495	9606.ENSP00000426983	0	0	0	0	0	0.279	0.5	0.844	0.939
BMI1	SNAI1	9606.ENSP00000365851	9606.ENSP00000244050	0	0	0	0	0	0	0.5	0.632	0.808
BMI1	RARA	9606.ENSP00000365851	9606.ENSP00000254066	0	0	0	0	0.047	0	0	0.72	0.722
BMI1	MDM2	9606.ENSP00000365851	9606.ENSP00000258149	0	0	0	0	0	0	0	0.775	0.775
BMI1	TP53	9606.ENSP00000365851	9606.ENSP00000269305	0	0	0	0	0	0.625	0.5	0.787	0.956
BMI1	EZH2	9606.ENSP00000365851	9606.ENSP00000320147	0	0	0	0	0.042	0.61	0.9	0.984	0.999
BMI1	SOX2	9606.ENSP00000365851	9606.ENSP00000323588	0	0	0	0	0	0.294	0	0.762	0.825
BMI1	DNMT1	9606.ENSP00000365851	9606.ENSP00000352516	0	0	0	0	0.083	0	0	0.781	0.791
BMI1	ZEB1	9606.ENSP00000365851	9606.ENSP00000354487	0	0	0	0	0.049	0	0	0.75	0.752
BMI1	PTEN	9606.ENSP00000365851	9606.ENSP00000361021	0	0	0	0	0.135	0.363	0	0.601	0.761
BMI1	CD44	9606.ENSP00000365851	9606.ENSP00000398632	0	0	0	0	0	0	0	0.719	0.719
BMI1	MOV10	9606.ENSP00000365851	9606.ENSP00000399797	0	0	0	0	0	0.51	0.5	0.054	0.748
BMI1	H2AX	9606.ENSP00000365851	9606.ENSP00000434024	0	0	0	0	0	0.634	0.5	0.37	0.874
BMI1	MYC	9606.ENSP00000365851	9606.ENSP00000478887	0	0	0	0	0.042	0.054	0	0.877	0.878
BMI1	CDKN2A	9606.ENSP00000365851	9606.ENSP00000418915	0	0	0	0	0	0	0.5	0.835	0.913
BMP1	PCOLCE	9606.ENSP00000305714	9606.ENSP00000223061	0	0	0	0.719	0.117	0.6	0.4	0.535	0.888
BMP1	COL1A1	9606.ENSP00000305714	9606.ENSP00000225964	0	0	0	0	0.097	0.095	0.4	0.598	0.777
BMP1	LOX	9606.ENSP00000305714	9606.ENSP00000231004	0	0	0	0	0.1	0.045	0.4	0.729	0.841
BMP1	LOXL1	9606.ENSP00000305714	9606.ENSP00000261921	0	0	0	0	0.086	0.045	0.4	0.541	0.727
BMP1	COL1A2	9606.ENSP00000305714	9606.ENSP00000297268	0	0	0	0	0.073	0.049	0.4	0.64	0.784
BMP1	COL3A1	9606.ENSP00000305714	9606.ENSP00000304408	0	0	0	0	0.088	0.514	0.4	0.409	0.822
BMP1	HSPG2	9606.ENSP00000305714	9606.ENSP00000363827	0	0	0	0	0.24	0	0.4	0.445	0.724
BMP1	SERPINH1	9606.ENSP00000305714	9606.ENSP00000434412	0	0	0	0	0.111	0	0	0.704	0.726
BMP1	COL5A1	9606.ENSP00000305714	9606.ENSP00000360882	0	0	0	0	0.173	0.297	0.4	0.425	0.773
BMP1	C1S	9606.ENSP00000305714	9606.ENSP00000385035	0	0	0	0.59	0.072	0.405	0	0.753	0.851
BMP1	FN1	9606.ENSP00000305714	9606.ENSP00000346839	0	0	0	0	0.103	0.045	0	0.886	0.894
BMP1	POSTN	9606.ENSP00000305714	9606.ENSP00000369071	0	0	0	0	0.097	0	0	0.982	0.983
BMP6	IL6	9606.ENSP00000283147	9606.ENSP00000385675	0	0	0	0	0.073	0	0	0.696	0.706
BMP6	SMAD4	9606.ENSP00000283147	9606.ENSP00000341551	0	0	0	0	0.042	0.095	0	0.779	0.792
BMP6	TMPRSS6	9606.ENSP00000283147	9606.ENSP00000384964	0	0	0	0	0	0	0	0.889	0.889
BSG	LGALS3	9606.ENSP00000333769	9606.ENSP00000254301	0	0	0	0	0.064	0.292	0	0.587	0.702
BSG	TP53	9606.ENSP00000333769	9606.ENSP00000269305	0	0	0	0	0.065	0	0	0.721	0.727
BSG	EGFR	9606.ENSP00000333769	9606.ENSP00000275493	0	0	0	0	0.054	0.067	0	0.733	0.744
BSG	MMP14	9606.ENSP00000333769	9606.ENSP00000308208	0	0	0	0	0.104	0.092	0	0.707	0.74
BSG	MMP1	9606.ENSP00000333769	9606.ENSP00000322788	0	0	0	0	0	0.329	0.9	0.697	0.977
BSG	CTSL	9606.ENSP00000333769	9606.ENSP00000345344	0	0	0	0	0	0.064	0	0.699	0.706
BSG	MMP9	9606.ENSP00000333769	9606.ENSP00000361405	0	0	0	0	0.056	0.092	0	0.754	0.771
BSG	DPP4	9606.ENSP00000333769	9606.ENSP00000353731	0	0	0	0	0	0.105	0	0.914	0.919
BSG	ITGB1	9606.ENSP00000333769	9606.ENSP00000379350	0	0	0	0	0.042	0.071	0.5	0.916	0.957
BSG	CD44	9606.ENSP00000333769	9606.ENSP00000398632	0	0	0	0	0.049	0.292	0	0.98	0.985
BSG	CAV1	9606.ENSP00000333769	9606.ENSP00000339191	0	0	0	0	0.047	0.118	0.9	0.966	0.996
BSG	PPIA	9606.ENSP00000333769	9606.ENSP00000419425	0	0	0	0	0.067	0.55	0.9	0.999	0.999
BTG2	DUSP1	9606.ENSP00000290551	9606.ENSP00000239223	0	0	0	0	0.306	0	0	0.64	0.739
BTG2	TP53	9606.ENSP00000290551	9606.ENSP00000269305	0	0	0	0	0.045	0	0.75	0.57	0.888
BTG2	GADD45A	9606.ENSP00000290551	9606.ENSP00000360025	0	0	0	0	0.13	0	0	0.685	0.714
BTG2	NR4A1	9606.ENSP00000290551	9606.ENSP00000440864	0	0	0	0	0.407	0	0	0.637	0.775
BTK	NFKB1	9606.ENSP00000483570	9606.ENSP00000226574	0	0	0	0	0.129	0.095	0	0.719	0.759
BTK	PIK3CA	9606.ENSP00000483570	9606.ENSP00000263967	0	0	0	0	0.057	0.069	0.9	0.461	0.946
BTK	CBL	9606.ENSP00000483570	9606.ENSP00000264033	0	0	0	0	0.048	0.754	0	0.418	0.851
BTK	GRAP2	9606.ENSP00000483570	9606.ENSP00000339186	0	0	0	0.595	0.194	0.1	0.5	0.828	0.929
BTK	IRAK1	9606.ENSP00000483570	9606.ENSP00000358997	0	0	0	0.554	0.079	0.299	0	0.88	0.915
BTK	CHUK	9606.ENSP00000483570	9606.ENSP00000359424	0	0	0	0.554	0.071	0	0.9	0.178	0.917
BTK	TLR4	9606.ENSP00000483570	9606.ENSP00000363089	0	0	0	0	0.165	0.277	0	0.743	0.831
BTK	PIK3CD	9606.ENSP00000483570	9606.ENSP00000366563	0	0	0	0	0.112	0.069	0.9	0.77	0.978
BTK	SHC1	9606.ENSP00000483570	9606.ENSP00000401303	0	0	0	0	0.089	0.073	0.5	0.497	0.759
BTK	PRKCB	9606.ENSP00000483570	9606.ENSP00000496129	0	0	0	0.569	0.216	0.298	0	0.624	0.775
BTK	PIK3CB	9606.ENSP00000483570	9606.ENSP00000501150	0	0	0	0	0.057	0.069	0.9	0.433	0.943
BTK	MYD88	9606.ENSP00000483570	9606.ENSP00000498321	0	0	0	0	0.117	0.331	0	0.975	0.984
C1S	C3	9606.ENSP00000385035	9606.ENSP00000245907	0	0	0	0	0.434	0.288	0	0.791	0.908
C1S	SERPING1	9606.ENSP00000385035	9606.ENSP00000278407	0	0	0	0	0.441	0.694	0.9	0.999	0.999
C1S	CLU	9606.ENSP00000385035	9606.ENSP00000315130	0	0	0	0	0.226	0	0	0.678	0.74
C3	MPO	9606.ENSP00000245907	9606.ENSP00000225275	0	0	0	0	0	0.236	0	0.732	0.786
C3	CCL2	9606.ENSP00000245907	9606.ENSP00000225831	0	0	0	0	0.167	0	0	0.698	0.737
C3	VTN	9606.ENSP00000245907	9606.ENSP00000226218	0	0	0	0	0.145	0	0	0.765	0.79
C3	ICAM1	9606.ENSP00000245907	9606.ENSP00000264832	0	0	0	0	0.169	0	0	0.66	0.705
C3	PLAU	9606.ENSP00000245907	9606.ENSP00000361850	0	0	0	0	0.056	0.127	0.54	0.319	0.707
C3	CP	9606.ENSP00000245907	9606.ENSP00000264613	0	0	0	0	0.262	0	0	0.676	0.751
C3	CXCL8	9606.ENSP00000245907	9606.ENSP00000306512	0	0	0	0	0.076	0	0.5	0.57	0.783
C3	F3	9606.ENSP00000245907	9606.ENSP00000334145	0	0	0	0	0.08	0	0.54	0.573	0.803
C3	CLU	9606.ENSP00000245907	9606.ENSP00000315130	0	0	0	0	0.199	0	0	0.764	0.803
C3	CD59	9606.ENSP00000245907	9606.ENSP00000498879	0	0	0	0	0.06	0	0	0.838	0.841
C3	THBD	9606.ENSP00000245907	9606.ENSP00000366307	0	0	0	0	0.063	0	0.54	0.858	0.933
C3	SERPING1	9606.ENSP00000245907	9606.ENSP00000278407	0	0	0	0	0.245	0.329	0	0.916	0.954
C3	SELP	9606.ENSP00000245907	9606.ENSP00000263686	0	0	0	0	0.078	0	0	0.991	0.991
C3	ITGAM	9606.ENSP00000245907	9606.ENSP00000496959	0	0	0	0	0.054	0.926	0.9	0.915	0.999
C3	CFB	9606.ENSP00000245907	9606.ENSP00000416561	0	0	0	0	0.374	0.987	0.9	0.999	0.999
CAD	MYC	9606.ENSP00000264705	9606.ENSP00000478887	0	0	0	0	0.088	0.57	0	0.319	0.71
CAD	GOT1	9606.ENSP00000264705	9606.ENSP00000359539	0.042	0	0	0	0.097	0.052	0.9	0.227	0.925
CALD1	MAPK1	9606.ENSP00000354826	9606.ENSP00000215832	0	0	0	0	0.042	0.096	0.9	0.499	0.95
CALD1	MAPK3	9606.ENSP00000354826	9606.ENSP00000263025	0	0	0	0	0.042	0.096	0.9	0.249	0.926
CALD1	SHC1	9606.ENSP00000354826	9606.ENSP00000401303	0	0	0	0	0.084	0.292	0	0.601	0.718
CALD1	TAGLN	9606.ENSP00000354826	9606.ENSP00000376678	0	0	0	0	0.28	0	0	0.726	0.794
CALD1	CALML5	9606.ENSP00000354826	9606.ENSP00000369689	0	0	0	0	0	0.125	0	0.996	0.996
CALML5	PYGL	9606.ENSP00000369689	9606.ENSP00000216392	0	0	0	0	0.056	0.159	0.65	0.561	0.861
CALML5	RASD1	9606.ENSP00000369689	9606.ENSP00000225688	0	0	0	0	0.074	0.127	0	0.799	0.823
CALML5	HDAC4	9606.ENSP00000369689	9606.ENSP00000264606	0	0	0	0	0	0.071	0	0.732	0.741
CALML5	TP53	9606.ENSP00000369689	9606.ENSP00000269305	0	0	0	0	0	0.164	0	0.657	0.7
CALML5	EGFR	9606.ENSP00000369689	9606.ENSP00000275493	0	0	0	0	0	0	0	0.81	0.81
CALML5	RHO	9606.ENSP00000369689	9606.ENSP00000296271	0	0	0	0	0	0	0	0.901	0.901
CALML5	HSPA4	9606.ENSP00000369689	9606.ENSP00000302961	0	0	0	0	0.055	0.106	0	0.695	0.719
CALML5	TAC1	9606.ENSP00000369689	9606.ENSP00000321106	0	0	0	0	0.058	0	0	0.788	0.791
CALML5	GSK3B	9606.ENSP00000369689	9606.ENSP00000324806	0	0	0	0	0	0.099	0	0.767	0.781
CALML5	NOS2	9606.ENSP00000369689	9606.ENSP00000327251	0	0	0	0	0	0.066	0.9	0.94	0.993
CALML5	GRAP2	9606.ENSP00000369689	9606.ENSP00000339186	0	0	0	0	0.043	0	0	0.895	0.896
CALML5	CAV1	9606.ENSP00000369689	9606.ENSP00000339191	0	0	0	0	0.045	0	0.8	0.98	0.996
CALML5	MTOR	9606.ENSP00000369689	9606.ENSP00000354558	0	0	0	0	0	0	0	0.706	0.706
CALML5	NGF	9606.ENSP00000369689	9606.ENSP00000358525	0	0	0	0	0.055	0	0	0.863	0.865
CALML5	SRC	9606.ENSP00000369689	9606.ENSP00000362680	0	0	0	0	0	0.099	0	0.922	0.927
CALML5	PRKCA	9606.ENSP00000369689	9606.ENSP00000408695	0	0	0	0	0	0	0	0.719	0.719
CALML5	RGN	9606.ENSP00000369689	9606.ENSP00000380365	0	0	0	0	0	0	0	0.729	0.729
CALML5	TNF	9606.ENSP00000369689	9606.ENSP00000398698	0	0	0	0	0	0	0	0.74	0.74
CALML5	HDAC9	9606.ENSP00000369689	9606.ENSP00000408617	0	0	0	0	0	0.071	0	0.731	0.74
CALML5	STRA6	9606.ENSP00000369689	9606.ENSP00000456609	0	0	0	0	0.042	0.29	0	0.722	0.794
CALML5	JAK2	9606.ENSP00000369689	9606.ENSP00000371067	0	0	0	0	0.056	0.099	0	0.779	0.795
CALML5	ORAI1	9606.ENSP00000369689	9606.ENSP00000482568	0	0	0	0	0	0	0	0.881	0.881
CALML5	DAPK2	9606.ENSP00000369689	9606.ENSP00000484390	0	0	0	0	0.067	0.487	0	0.824	0.908
CALML5	ESR1	9606.ENSP00000369689	9606.ENSP00000405330	0	0	0	0	0.059	0.045	0	0.979	0.979
CALML5	MIP	9606.ENSP00000369689	9606.ENSP00000498622	0	0	0	0	0.068	0.299	0	0.982	0.987
CALML5	TRPV1	9606.ENSP00000369689	9606.ENSP00000459962	0	0	0	0	0	0.259	0	0.99	0.992
CASP3	CD4	9606.ENSP00000311032	9606.ENSP00000011653	0	0	0	0	0	0.046	0	0.771	0.772
CASP3	TNFRSF1A	9606.ENSP00000311032	9606.ENSP00000162749	0	0	0	0	0.052	0	0	0.852	0.853
CASP3	SIRT1	9606.ENSP00000311032	9606.ENSP00000212015	0	0	0	0	0.056	0	0	0.721	0.725
CASP3	MAPK1	9606.ENSP00000311032	9606.ENSP00000215832	0	0	0	0	0.1	0.045	0.9	0.599	0.961
CASP3	HMOX1	9606.ENSP00000311032	9606.ENSP00000216117	0	0	0	0	0.045	0	0	0.805	0.806
CASP3	GZMB	9606.ENSP00000311032	9606.ENSP00000216341	0	0	0	0	0.061	0.515	0.9	0.735	0.986
CASP3	MMP2	9606.ENSP00000311032	9606.ENSP00000219070	0	0	0	0	0.09	0	0	0.698	0.713
CASP3	TGFB1	9606.ENSP00000311032	9606.ENSP00000221930	0	0	0	0	0.042	0	0	0.706	0.706
CASP3	NFKB1	9606.ENSP00000311032	9606.ENSP00000226574	0	0	0	0	0.113	0.076	0	0.799	0.821
CASP3	CCND1	9606.ENSP00000311032	9606.ENSP00000227507	0	0	0	0	0.055	0	0	0.845	0.847
CASP3	IFNG	9606.ENSP00000311032	9606.ENSP00000229135	0	0	0	0	0.088	0	0	0.816	0.825
CASP3	MAPK14	9606.ENSP00000311032	9606.ENSP00000229795	0	0	0	0	0.105	0.294	0	0.733	0.817
CASP3	SNAI1	9606.ENSP00000311032	9606.ENSP00000244050	0	0	0	0	0	0	0	0.734	0.734
CASP3	MDM2	9606.ENSP00000311032	9606.ENSP00000258149	0	0	0	0	0.066	0.832	0	0.803	0.966
CASP3	CDH1	9606.ENSP00000311032	9606.ENSP00000261769	0	0	0	0	0.062	0.387	0.75	0.731	0.956
CASP3	MAPK3	9606.ENSP00000311032	9606.ENSP00000263025	0	0	0	0	0.067	0.045	0.9	0.858	0.985
CASP3	IL1A	9606.ENSP00000311032	9606.ENSP00000263339	0	0	0	0	0.045	0	0	0.724	0.725
CASP3	IL1B	9606.ENSP00000311032	9606.ENSP00000263341	0	0	0	0	0.045	0	0	0.898	0.899
CASP3	PRKCG	9606.ENSP00000311032	9606.ENSP00000263431	0	0	0	0	0.074	0	0.9	0.22	0.921
CASP3	STAT3	9606.ENSP00000311032	9606.ENSP00000264657	0	0	0	0	0.055	0	0	0.801	0.804
CASP3	EGF	9606.ENSP00000311032	9606.ENSP00000265171	0	0	0	0	0	0	0	0.801	0.801
CASP3	CDK2	9606.ENSP00000311032	9606.ENSP00000266970	0	0	0	0	0.114	0.075	0	0.808	0.829
CASP3	TP53	9606.ENSP00000311032	9606.ENSP00000269305	0	0	0	0	0.093	0.292	0	0.937	0.956
CASP3	EGFR	9606.ENSP00000311032	9606.ENSP00000275493	0	0	0	0	0.061	0	0	0.741	0.747
CASP3	TNFRSF10B	9606.ENSP00000311032	9606.ENSP00000276431	0	0	0	0	0.049	0.045	0	0.78	0.782
CASP3	PAK1	9606.ENSP00000311032	9606.ENSP00000278568	0	0	0	0	0.049	0	0.9	0.247	0.922
CASP3	HSPA4	9606.ENSP00000311032	9606.ENSP00000302961	0	0	0	0	0.047	0.069	0	0.903	0.906
CASP3	FOS	9606.ENSP00000311032	9606.ENSP00000306245	0	0	0	0	0	0	0	0.749	0.749
CASP3	CXCL8	9606.ENSP00000311032	9606.ENSP00000306512	0	0	0	0	0.045	0	0	0.751	0.752
CASP3	EIF2AK3	9606.ENSP00000311032	9606.ENSP00000307235	0	0	0	0	0.069	0	0	0.769	0.776
CASP3	CYCS	9606.ENSP00000311032	9606.ENSP00000307786	0	0	0	0	0.074	0	0.9	0.975	0.997
CASP3	NFE2L2	9606.ENSP00000311032	9606.ENSP00000380252	0	0	0	0	0.053	0	0	0.714	0.717
CASP3	MTOR	9606.ENSP00000311032	9606.ENSP00000354558	0	0	0	0	0.042	0	0	0.723	0.723
CASP3	TLR4	9606.ENSP00000311032	9606.ENSP00000363089	0	0	0	0	0.092	0.062	0	0.719	0.74
CASP3	GSK3B	9606.ENSP00000311032	9606.ENSP00000324806	0	0	0	0	0.057	0.067	0	0.736	0.747
CASP3	PTEN	9606.ENSP00000311032	9606.ENSP00000361021	0	0	0	0	0.044	0	0	0.748	0.748
CASP3	CHEK1	9606.ENSP00000311032	9606.ENSP00000391090	0	0	0	0	0.089	0	0	0.752	0.764
CASP3	HIF1A	9606.ENSP00000311032	9606.ENSP00000437955	0	0	0	0	0.094	0	0	0.752	0.766
CASP3	MAPK9	9606.ENSP00000311032	9606.ENSP00000394560	0	0	0	0	0.044	0.292	0	0.694	0.775
CASP3	FOXO3	9606.ENSP00000311032	9606.ENSP00000339527	0	0	0	0	0	0	0	0.776	0.776
CASP3	STAT1	9606.ENSP00000311032	9606.ENSP00000354394	0	0	0	0	0.106	0.421	0	0.61	0.78
CASP3	MAP1LC3B	9606.ENSP00000311032	9606.ENSP00000498476	0	0	0	0	0.045	0	0	0.782	0.783
CASP3	MMP9	9606.ENSP00000311032	9606.ENSP00000361405	0	0	0	0	0.101	0	0	0.793	0.806
CASP3	JUN	9606.ENSP00000311032	9606.ENSP00000360266	0	0	0	0	0	0.046	0	0.808	0.809
CASP3	TXN	9606.ENSP00000311032	9606.ENSP00000363641	0	0	0	0	0.056	0.441	0	0.751	0.857
CASP3	NGF	9606.ENSP00000311032	9606.ENSP00000358525	0	0	0	0	0	0	0.5	0.729	0.858
CASP3	PTGS2	9606.ENSP00000311032	9606.ENSP00000356438	0	0	0	0	0.055	0	0	0.863	0.865
CASP3	IL6	9606.ENSP00000311032	9606.ENSP00000385675	0	0	0	0	0.103	0	0	0.873	0.881
CASP3	MYC	9606.ENSP00000311032	9606.ENSP00000478887	0	0	0	0	0	0	0	0.881	0.881
CASP3	FASLG	9606.ENSP00000311032	9606.ENSP00000356694	0	0	0	0	0.074	0	0	0.888	0.892
CASP3	VIM	9606.ENSP00000311032	9606.ENSP00000446007	0	0	0	0	0.055	0.451	0.75	0.38	0.908
CASP3	MCL1	9606.ENSP00000311032	9606.ENSP00000358022	0	0	0	0	0.091	0.354	0	0.861	0.911
CASP3	FAS	9606.ENSP00000311032	9606.ENSP00000498466	0	0	0	0	0.116	0.071	0.36	0.851	0.911
CASP3	PRKCD	9606.ENSP00000311032	9606.ENSP00000331602	0	0	0	0	0.057	0	0.75	0.715	0.927
CASP3	PRKCB	9606.ENSP00000311032	9606.ENSP00000496129	0	0	0	0	0.104	0	0.9	0.301	0.931
CASP3	TNF	9606.ENSP00000311032	9606.ENSP00000398698	0	0	0	0	0.098	0.096	0	0.932	0.939
CASP3	MAPK8	9606.ENSP00000311032	9606.ENSP00000378974	0	0	0	0	0.049	0.292	0	0.922	0.943
CASP3	PRKCA	9606.ENSP00000311032	9606.ENSP00000408695	0	0	0	0	0.089	0	0.9	0.48	0.948
CASP3	CDKN1A	9606.ENSP00000311032	9606.ENSP00000384849	0	0	0	0	0.057	0.828	0.9	0.806	0.996
CASP4	IL1B	9606.ENSP00000388566	9606.ENSP00000263341	0	0	0	0	0.183	0.047	0.9	0.83	0.985
CAT	RGN	9606.ENSP00000241052	9606.ENSP00000380365	0	0	0	0	0.152	0	0.809	0.207	0.86
CAT	SOD3	9606.ENSP00000241052	9606.ENSP00000371554	0.115	0	0	0	0.142	0.114	0.792	0.349	0.892
CAT	SOD2	9606.ENSP00000241052	9606.ENSP00000446252	0.098	0	0	0	0.12	0.252	0.792	0.37	0.908
CAT	SOD1	9606.ENSP00000241052	9606.ENSP00000270142	0.115	0	0	0	0.155	0.25	0.792	0.425	0.92
CAT	HSD17B4	9606.ENSP00000241052	9606.ENSP00000411960	0	0	0	0	0.838	0.336	0.5	0.245	0.954
CAV1	ITGB4	9606.ENSP00000339191	9606.ENSP00000200181	0	0	0	0	0.081	0	0.65	0.308	0.758
CAV1	CDH1	9606.ENSP00000339191	9606.ENSP00000261769	0	0	0	0	0.066	0	0	0.762	0.768
CAV1	MAPK3	9606.ENSP00000339191	9606.ENSP00000263025	0	0	0	0	0.056	0.292	0	0.73	0.803
CAV1	PIK3CA	9606.ENSP00000339191	9606.ENSP00000263967	0	0	0	0	0	0.15	0.4	0.509	0.727
CAV1	STAT3	9606.ENSP00000339191	9606.ENSP00000264657	0	0	0	0	0.044	0	0	0.759	0.759
CAV1	ICAM1	9606.ENSP00000339191	9606.ENSP00000264832	0	0	0	0	0.074	0	0	0.932	0.934
CAV1	ERBB2	9606.ENSP00000339191	9606.ENSP00000269571	0	0	0	0	0.058	0.127	0	0.704	0.735
CAV1	EGFR	9606.ENSP00000339191	9606.ENSP00000275493	0	0	0	0	0.206	0.882	0.8	0.986	0.999
CAV1	PPARG	9606.ENSP00000339191	9606.ENSP00000287820	0	0	0	0	0.085	0.516	0	0.512	0.765
CAV1	MMP14	9606.ENSP00000339191	9606.ENSP00000308208	0	0	0	0	0.142	0.292	0	0.689	0.794
CAV1	GSK3B	9606.ENSP00000339191	9606.ENSP00000324806	0	0	0	0	0	0.046	0.5	0.578	0.781
CAV1	RND3	9606.ENSP00000339191	9606.ENSP00000364886	0	0	0	0	0.208	0.166	0.5	0.211	0.705
CAV1	IL6	9606.ENSP00000339191	9606.ENSP00000385675	0	0	0	0	0.084	0	0	0.701	0.714
CAV1	HIF1A	9606.ENSP00000339191	9606.ENSP00000437955	0	0	0	0	0.074	0	0	0.704	0.715
CAV1	IGF1	9606.ENSP00000339191	9606.ENSP00000376637	0	0	0	0	0.054	0	0	0.728	0.731
CAV1	FN1	9606.ENSP00000339191	9606.ENSP00000346839	0	0	0	0	0.195	0	0	0.727	0.771
CAV1	JAK2	9606.ENSP00000339191	9606.ENSP00000371067	0	0	0	0	0.051	0.095	0	0.766	0.781
CAV1	SHC1	9606.ENSP00000339191	9606.ENSP00000401303	0	0	0	0	0.111	0	0	0.779	0.795
CAV1	PTPN1	9606.ENSP00000339191	9606.ENSP00000360683	0	0	0	0	0	0.576	0	0.57	0.809
CAV1	FOXO3	9606.ENSP00000339191	9606.ENSP00000339527	0	0	0	0	0	0	0.75	0.325	0.824
CAV1	PTGS2	9606.ENSP00000339191	9606.ENSP00000356438	0	0	0	0	0.061	0.625	0	0.547	0.826
CAV1	FOXO1	9606.ENSP00000339191	9606.ENSP00000368880	0	0	0	0	0.044	0	0.75	0.341	0.828
CAV1	CD59	9606.ENSP00000339191	9606.ENSP00000498879	0	0	0	0	0.11	0.345	0	0.751	0.842
CAV1	PRKCA	9606.ENSP00000339191	9606.ENSP00000408695	0	0	0	0	0.05	0	0	0.876	0.877
CAV1	TGFBR1	9606.ENSP00000339191	9606.ENSP00000447297	0	0	0	0	0	0.376	0	0.858	0.907
CAV1	PTEN	9606.ENSP00000339191	9606.ENSP00000361021	0	0	0	0	0	0.345	0	0.872	0.912
CAV1	MAP1LC3B	9606.ENSP00000339191	9606.ENSP00000498476	0	0	0	0	0	0.292	0	0.917	0.938
CAV1	CD36	9606.ENSP00000339191	9606.ENSP00000415743	0	0	0	0	0.053	0	0	0.956	0.956
CAV1	TLR4	9606.ENSP00000339191	9606.ENSP00000363089	0	0	0	0	0.051	0.292	0	0.949	0.962
CAV1	IGF1R	9606.ENSP00000339191	9606.ENSP00000497069	0	0	0	0	0	0.27	0	0.963	0.971
CAV1	ESR2	9606.ENSP00000339191	9606.ENSP00000343925	0	0	0	0	0.053	0.049	0.5	0.945	0.971
CAV1	ITGB1	9606.ENSP00000339191	9606.ENSP00000379350	0	0	0	0	0.109	0.076	0.65	0.941	0.98
CAV1	DPP4	9606.ENSP00000339191	9606.ENSP00000353731	0	0	0	0	0.058	0	0	0.991	0.991
CAV1	ESR1	9606.ENSP00000339191	9606.ENSP00000405330	0	0	0	0	0.053	0.624	0.5	0.992	0.998
CAV1	SRC	9606.ENSP00000339191	9606.ENSP00000362680	0	0	0	0	0.051	0.622	0.9	0.994	0.999
CBL	UBE2M	9606.ENSP00000264033	9606.ENSP00000253023	0	0	0	0	0.05	0.581	0.5	0.321	0.846
CBL	PIK3CA	9606.ENSP00000264033	9606.ENSP00000263967	0	0	0	0	0.06	0.629	0.65	0.186	0.887
CBL	PIK3CD	9606.ENSP00000264033	9606.ENSP00000366563	0	0	0	0	0.102	0.045	0.65	0.185	0.722
CBL	FGFR3	9606.ENSP00000264033	9606.ENSP00000339824	0	0	0	0	0	0.077	0.65	0.21	0.722
CBL	CSF1	9606.ENSP00000264033	9606.ENSP00000327513	0	0	0	0	0	0.292	0.5	0.29	0.726
CBL	JAK1	9606.ENSP00000264033	9606.ENSP00000499900	0	0	0	0	0.083	0.357	0.5	0.237	0.745
CBL	IL6	9606.ENSP00000264033	9606.ENSP00000385675	0	0	0	0	0	0	0.5	0.561	0.771
CBL	JAK2	9606.ENSP00000264033	9606.ENSP00000371067	0	0	0	0	0.049	0.357	0.5	0.396	0.79
CBL	FGFR2	9606.ENSP00000264033	9606.ENSP00000410294	0	0	0	0	0	0.318	0.65	0.272	0.811
CBL	IGF1R	9606.ENSP00000264033	9606.ENSP00000497069	0	0	0	0	0.067	0.357	0.65	0.385	0.853
CBL	EGF	9606.ENSP00000264033	9606.ENSP00000265171	0	0	0	0	0	0	0.5	0.731	0.859
CBL	STAT3	9606.ENSP00000264033	9606.ENSP00000264657	0	0	0	0	0.067	0.421	0.5	0.608	0.88
CBL	PIK3CB	9606.ENSP00000264033	9606.ENSP00000501150	0	0	0	0	0.083	0.629	0.65	0.19	0.89
CBL	PTK2	9606.ENSP00000264033	9606.ENSP00000341189	0	0	0	0	0.042	0.622	0	0.728	0.893
CBL	SPRY1	9606.ENSP00000264033	9606.ENSP00000481675	0	0	0	0	0	0.625	0.7	0.21	0.903
CBL	FN1	9606.ENSP00000264033	9606.ENSP00000346839	0	0	0	0	0	0.9	0	0.472	0.944
CBL	ERBB2	9606.ENSP00000264033	9606.ENSP00000269571	0	0	0	0	0	0.8	0	0.734	0.944
CBL	GRAP2	9606.ENSP00000264033	9606.ENSP00000339186	0	0	0	0	0.042	0.558	0.5	0.806	0.953
CBL	RPS27A	9606.ENSP00000264033	9606.ENSP00000272317	0	0	0	0	0.057	0.9	0.5	0.137	0.954
CBL	TGFBR2	9606.ENSP00000264033	9606.ENSP00000351905	0	0	0	0	0.056	0.555	0.9	0.174	0.96
CBL	UBC	9606.ENSP00000264033	9606.ENSP00000441543	0	0	0	0	0	0.986	0.5	0.167	0.994
CBL	SHC1	9606.ENSP00000264033	9606.ENSP00000401303	0	0	0	0	0.049	0.877	0.5	0.94	0.996
CBL	SRC	9606.ENSP00000264033	9606.ENSP00000362680	0	0	0	0	0.049	0.912	0.5	0.993	0.999
CBL	EGFR	9606.ENSP00000264033	9606.ENSP00000275493	0	0	0	0	0.042	0.996	0.9	0.994	0.999
CBL	CRK	9606.ENSP00000264033	9606.ENSP00000300574	0	0	0	0	0.055	0.93	0.8	0.991	0.999
CCL2	CD4	9606.ENSP00000225831	9606.ENSP00000011653	0	0	0	0	0.058	0.099	0	0.825	0.839
CCL2	TNFRSF1A	9606.ENSP00000225831	9606.ENSP00000162749	0	0	0	0	0.107	0	0	0.751	0.768
CCL2	MIF	9606.ENSP00000225831	9606.ENSP00000215754	0	0	0	0	0	0	0	0.836	0.836
CCL2	TIMP1	9606.ENSP00000225831	9606.ENSP00000218388	0	0	0	0	0.357	0	0	0.802	0.867
CCL2	MMP2	9606.ENSP00000225831	9606.ENSP00000219070	0	0	0	0	0.15	0	0	0.667	0.704
CCL2	TGFB1	9606.ENSP00000225831	9606.ENSP00000221930	0	0	0	0	0.086	0	0	0.843	0.851
CCL2	SERPINE1	9606.ENSP00000225831	9606.ENSP00000223095	0	0	0	0	0.259	0	0	0.895	0.918
CCL2	CSF3	9606.ENSP00000225831	9606.ENSP00000225474	0	0	0	0	0.146	0	0.4	0.875	0.93
CCL2	LOX	9606.ENSP00000225831	9606.ENSP00000231004	0	0	0	0	0.142	0	0	0.676	0.71
CCL2	SELP	9606.ENSP00000225831	9606.ENSP00000263686	0	0	0	0	0.069	0	0	0.701	0.71
CCL2	TGFB2	9606.ENSP00000225831	9606.ENSP00000355896	0	0	0	0	0.075	0	0	0.702	0.712
CCL2	DPP4	9606.ENSP00000225831	9606.ENSP00000353731	0	0	0	0	0	0	0	0.714	0.714
CCL2	TIMP2	9606.ENSP00000225831	9606.ENSP00000262768	0	0	0	0	0.093	0	0	0.7	0.716
CCL2	FN1	9606.ENSP00000225831	9606.ENSP00000346839	0	0	0	0	0.087	0	0	0.709	0.723
CCL2	MMP13	9606.ENSP00000225831	9606.ENSP00000260302	0	0	0	0	0.109	0	0	0.702	0.723
CCL2	EGFR	9606.ENSP00000225831	9606.ENSP00000275493	0	0	0	0	0.06	0	0	0.72	0.725
CCL2	SPP1	9606.ENSP00000225831	9606.ENSP00000378517	0	0	0	0	0.155	0	0	0.689	0.726
CCL2	MYD88	9606.ENSP00000225831	9606.ENSP00000498321	0	0	0	0	0.115	0	0	0.705	0.728
CCL2	PPARG	9606.ENSP00000225831	9606.ENSP00000287820	0	0	0	0	0.088	0	0	0.717	0.731
CCL2	FGF2	9606.ENSP00000225831	9606.ENSP00000264498	0	0	0	0	0.101	0	0	0.715	0.732
CCL2	IL6R	9606.ENSP00000225831	9606.ENSP00000357470	0	0	0	0	0	0	0	0.732	0.732
CCL2	SRC	9606.ENSP00000225831	9606.ENSP00000362680	0	0	0	0	0.091	0	0	0.718	0.733
CCL2	PTPRC	9606.ENSP00000225831	9606.ENSP00000411355	0	0	0	0	0.088	0	0	0.721	0.735
CCL2	FASLG	9606.ENSP00000225831	9606.ENSP00000356694	0	0	0	0	0.054	0	0	0.734	0.737
CCL2	ZC3H12A	9606.ENSP00000225831	9606.ENSP00000362179	0	0	0	0	0.088	0	0	0.724	0.737
CCL2	THBS1	9606.ENSP00000225831	9606.ENSP00000260356	0	0	0	0	0.194	0	0	0.693	0.742
CCL2	MAPK3	9606.ENSP00000225831	9606.ENSP00000263025	0	0	0	0	0	0	0	0.747	0.747
CCL2	SOCS3	9606.ENSP00000225831	9606.ENSP00000330341	0	0	0	0	0.196	0	0	0.7	0.749
CCL2	MMP12	9606.ENSP00000225831	9606.ENSP00000458585	0	0	0	0	0.115	0	0	0.73	0.75
CCL2	FOS	9606.ENSP00000225831	9606.ENSP00000306245	0	0	0	0	0.106	0	0	0.739	0.756
CCL2	IGF1	9606.ENSP00000225831	9606.ENSP00000376637	0	0	0	0	0.06	0	0	0.755	0.76
CCL2	LGALS3	9606.ENSP00000225831	9606.ENSP00000254301	0	0	0	0	0.139	0	0	0.734	0.761
CCL2	IL9	9606.ENSP00000225831	9606.ENSP00000274520	0	0	0	0	0	0	0	0.761	0.761
CCL2	MMP1	9606.ENSP00000225831	9606.ENSP00000322788	0	0	0	0	0.122	0	0	0.754	0.774
CCL2	JAK1	9606.ENSP00000225831	9606.ENSP00000499900	0	0	0	0	0.074	0	0	0.773	0.781
CCL2	ITGAM	9606.ENSP00000225831	9606.ENSP00000496959	0	0	0	0	0.099	0	0	0.782	0.796
CCL2	IL15	9606.ENSP00000225831	9606.ENSP00000296545	0	0	0	0	0.12	0	0	0.778	0.796
CCL2	MMP3	9606.ENSP00000225831	9606.ENSP00000299855	0	0	0	0	0.144	0	0	0.783	0.806
CCL2	MMP9	9606.ENSP00000225831	9606.ENSP00000361405	0	0	0	0	0.073	0	0	0.802	0.809
CCL2	CD44	9606.ENSP00000225831	9606.ENSP00000398632	0	0	0	0	0.174	0	0	0.786	0.815
CCL2	STAT1	9606.ENSP00000225831	9606.ENSP00000354394	0	0	0	0	0.136	0	0	0.812	0.831
CCL2	CSF1	9606.ENSP00000225831	9606.ENSP00000327513	0	0	0	0	0.229	0	0	0.792	0.833
CCL2	CXCL12	9606.ENSP00000225831	9606.ENSP00000379140	0	0	0	0	0.162	0	0	0.818	0.841
CCL2	TLR4	9606.ENSP00000225831	9606.ENSP00000363089	0	0	0	0	0.13	0	0	0.832	0.847
CCL2	CXCL3	9606.ENSP00000225831	9606.ENSP00000296026	0	0	0	0	0.383	0	0	0.776	0.856
CCL2	IL5	9606.ENSP00000225831	9606.ENSP00000231454	0	0	0	0	0.042	0	0	0.862	0.862
CCL2	PTGS2	9606.ENSP00000225831	9606.ENSP00000356438	0	0	0	0	0.166	0	0	0.848	0.867
CCL2	STAT3	9606.ENSP00000225831	9606.ENSP00000264657	0	0	0	0	0.104	0	0.5	0.728	0.867
CCL2	IL17A	9606.ENSP00000225831	9606.ENSP00000497968	0	0	0	0	0.042	0	0	0.873	0.874
CCL2	CXCR6	9606.ENSP00000225831	9606.ENSP00000395704	0	0	0	0	0.047	0	0.65	0.685	0.885
CCL2	VCAM1	9606.ENSP00000225831	9606.ENSP00000294728	0	0	0	0	0.209	0.096	0	0.88	0.907
CCL2	ICAM1	9606.ENSP00000225831	9606.ENSP00000264832	0	0	0	0	0.36	0	0	0.892	0.928
CCL2	IL1A	9606.ENSP00000225831	9606.ENSP00000263339	0	0	0	0	0.144	0	0.4	0.882	0.934
CCL2	IFNG	9606.ENSP00000225831	9606.ENSP00000229135	0	0	0	0	0.195	0	0	0.926	0.938
CCL2	CXCL10	9606.ENSP00000225831	9606.ENSP00000305651	0	0	0	0	0.373	0	0.4	0.915	0.965
CCL2	IL1B	9606.ENSP00000225831	9606.ENSP00000263341	0	0	0	0	0.239	0	0.4	0.94	0.97
CCL2	TNF	9606.ENSP00000225831	9606.ENSP00000398698	0	0	0	0	0.311	0	0.4	0.952	0.978
CCL2	CXCL1	9606.ENSP00000225831	9606.ENSP00000379110	0	0	0	0	0.427	0	0.4	0.948	0.98
CCL2	JUN	9606.ENSP00000225831	9606.ENSP00000360266	0	0	0	0	0.083	0	0.9	0.8	0.98
CCL2	NFKB1	9606.ENSP00000225831	9606.ENSP00000226574	0	0	0	0	0.139	0	0.9	0.811	0.982
CCL2	IL6	9606.ENSP00000225831	9606.ENSP00000385675	0	0	0	0	0.517	0	0.4	0.953	0.985
CCL2	RELA	9606.ENSP00000225831	9606.ENSP00000384273	0	0	0	0	0.113	0.51	0.9	0.745	0.987
CCL2	CXCR2	9606.ENSP00000225831	9606.ENSP00000319635	0	0	0	0	0	0	0.65	0.994	0.997
CCL2	PF4	9606.ENSP00000225831	9606.ENSP00000296029	0	0	0	0	0	0.994	0	0.745	0.998
CCL2	CCL5	9606.ENSP00000225831	9606.ENSP00000474412	0	0	0	0.825	0.156	0.994	0.4	0.882	0.999
CCL2	CXCL8	9606.ENSP00000225831	9606.ENSP00000306512	0	0	0	0	0.487	0.994	0.4	0.948	0.999
CCL21	CD4	9606.ENSP00000259607	9606.ENSP00000011653	0	0	0	0	0.124	0.099	0	0.862	0.881
CCL21	IFNG	9606.ENSP00000259607	9606.ENSP00000229135	0	0	0	0	0.189	0	0	0.879	0.898
CCL21	SRC	9606.ENSP00000259607	9606.ENSP00000362680	0	0	0	0	0.06	0	0.5	0.525	0.757
CCL21	CXCL3	9606.ENSP00000259607	9606.ENSP00000296026	0	0	0.269	0	0.067	0	0.5	0.439	0.783
CCL21	CXCL16	9606.ENSP00000259607	9606.ENSP00000293778	0	0	0	0	0.048	0	0.5	0.582	0.783
CCL21	CXCL1	9606.ENSP00000259607	9606.ENSP00000379110	0	0	0.221	0	0.069	0	0.5	0.588	0.831
CCL21	PDPN	9606.ENSP00000259607	9606.ENSP00000294489	0	0	0	0	0.044	0	0	0.843	0.843
CCL21	CXCL8	9606.ENSP00000259607	9606.ENSP00000306512	0	0	0	0	0.184	0	0.5	0.728	0.879
CCL21	CXCR6	9606.ENSP00000259607	9606.ENSP00000395704	0	0	0	0	0.121	0	0.65	0.683	0.894
CCL21	CXCR2	9606.ENSP00000259607	9606.ENSP00000319635	0	0	0	0	0.086	0	0.65	0.824	0.939
CCL21	PF4	9606.ENSP00000259607	9606.ENSP00000296029	0	0	0	0	0	0.994	0.5	0.432	0.998
CCL21	CXCL12	9606.ENSP00000259607	9606.ENSP00000379140	0	0	0	0	0.209	0.994	0.5	0.97	0.999
CCL21	CCL5	9606.ENSP00000259607	9606.ENSP00000474412	0	0	0	0	0.062	0.994	0.5	0.789	0.999
CCL21	CXCL10	9606.ENSP00000259607	9606.ENSP00000305651	0	0	0	0	0.211	0.994	0.5	0.855	0.999
CCL5	CD74	9606.ENSP00000474412	9606.ENSP00000009530	0	0	0	0	0.241	0	0	0.638	0.713
CCL5	CD4	9606.ENSP00000474412	9606.ENSP00000011653	0	0	0	0	0.102	0.099	0	0.871	0.887
CCL5	TNFRSF1A	9606.ENSP00000474412	9606.ENSP00000162749	0	0	0	0	0.065	0	0	0.711	0.718
CCL5	MIF	9606.ENSP00000474412	9606.ENSP00000215754	0	0	0	0	0.049	0	0	0.754	0.756
CCL5	GZMB	9606.ENSP00000474412	9606.ENSP00000216341	0	0	0	0	0.452	0	0	0.765	0.865
CCL5	TIMP1	9606.ENSP00000474412	9606.ENSP00000218388	0	0	0	0	0.082	0	0	0.729	0.74
CCL5	SERPINE1	9606.ENSP00000474412	9606.ENSP00000223095	0	0	0	0	0.044	0	0	0.726	0.726
CCL5	CSF3	9606.ENSP00000474412	9606.ENSP00000225474	0	0	0	0	0.047	0	0.4	0.894	0.934
CCL5	NFKB1	9606.ENSP00000474412	9606.ENSP00000226574	0	0	0	0	0.116	0	0.9	0.748	0.975
CCL5	IFNG	9606.ENSP00000474412	9606.ENSP00000229135	0	0	0	0	0.297	0	0	0.892	0.921
CCL5	IL5	9606.ENSP00000474412	9606.ENSP00000231454	0	0	0	0	0	0	0	0.836	0.836
CCL5	LGALS3	9606.ENSP00000474412	9606.ENSP00000254301	0	0	0	0	0.054	0	0	0.75	0.753
CCL5	IL1A	9606.ENSP00000474412	9606.ENSP00000263339	0	0	0	0	0.087	0	0.4	0.832	0.9
CCL5	IL1B	9606.ENSP00000474412	9606.ENSP00000263341	0	0	0	0	0.148	0	0.4	0.888	0.938
CCL5	SELP	9606.ENSP00000474412	9606.ENSP00000263686	0	0	0	0	0.111	0	0	0.757	0.775
CCL5	STAT3	9606.ENSP00000474412	9606.ENSP00000264657	0	0	0	0	0.064	0	0.5	0.678	0.836
CCL5	ICAM1	9606.ENSP00000474412	9606.ENSP00000264832	0	0	0	0	0.133	0	0	0.784	0.805
CCL5	EGF	9606.ENSP00000474412	9606.ENSP00000265171	0	0	0	0	0	0	0	0.719	0.719
CCL5	IL9	9606.ENSP00000474412	9606.ENSP00000274520	0	0	0	0	0	0	0	0.783	0.783
CCL5	CXCL16	9606.ENSP00000474412	9606.ENSP00000293778	0	0	0	0	0.131	0	0.5	0.785	0.898
CCL5	VCAM1	9606.ENSP00000474412	9606.ENSP00000294728	0	0	0	0	0.115	0.096	0	0.701	0.739
CCL5	CXCL3	9606.ENSP00000474412	9606.ENSP00000296026	0	0	0	0	0.092	0	0.5	0.618	0.811
CCL5	PF4	9606.ENSP00000474412	9606.ENSP00000296029	0	0	0	0	0.085	0.994	0.5	0.995	0.999
CCL5	IL15	9606.ENSP00000474412	9606.ENSP00000296545	0	0	0	0	0.137	0	0	0.791	0.812
CCL5	MMP3	9606.ENSP00000474412	9606.ENSP00000299855	0	0	0	0	0.042	0	0	0.702	0.702
CCL5	CXCL10	9606.ENSP00000474412	9606.ENSP00000305651	0	0	0	0	0.362	0.994	0.5	0.95	0.999
CCL5	CXCL8	9606.ENSP00000474412	9606.ENSP00000306512	0	0	0	0	0.217	0.292	0.5	0.937	0.98
CCL5	CXCR2	9606.ENSP00000474412	9606.ENSP00000319635	0	0	0	0	0.135	0	0.65	0.993	0.997
CCL5	CSF1	9606.ENSP00000474412	9606.ENSP00000327513	0	0	0	0	0.07	0	0	0.724	0.732
CCL5	STAT1	9606.ENSP00000474412	9606.ENSP00000354394	0	0	0	0	0.206	0	0	0.779	0.817
CCL5	PTGS2	9606.ENSP00000474412	9606.ENSP00000356438	0	0	0	0	0.097	0	0	0.812	0.823
CCL5	FASLG	9606.ENSP00000474412	9606.ENSP00000356694	0	0	0	0	0.257	0	0	0.729	0.79
CCL5	JUN	9606.ENSP00000474412	9606.ENSP00000360266	0	0	0	0	0.048	0	0.9	0.547	0.953
CCL5	MMP9	9606.ENSP00000474412	9606.ENSP00000361405	0	0	0	0	0.106	0	0	0.799	0.813
CCL5	SRC	9606.ENSP00000474412	9606.ENSP00000362680	0	0	0	0	0.074	0	0.5	0.623	0.81
CCL5	TLR4	9606.ENSP00000474412	9606.ENSP00000363089	0	0	0	0	0.118	0	0	0.804	0.82
CCL5	CXCL1	9606.ENSP00000474412	9606.ENSP00000379110	0	0	0	0	0.087	0	0.5	0.915	0.958
CCL5	CXCL12	9606.ENSP00000474412	9606.ENSP00000379140	0	0	0	0	0.062	0.994	0.5	0.904	0.999
CCL5	RELA	9606.ENSP00000474412	9606.ENSP00000384273	0	0	0	0	0.059	0.079	0.9	0.475	0.948
CCL5	IL6	9606.ENSP00000474412	9606.ENSP00000385675	0	0	0	0	0.127	0	0.4	0.912	0.95
CCL5	CXCR6	9606.ENSP00000474412	9606.ENSP00000395704	0	0	0	0	0.228	0	0.65	0.849	0.955
CCL5	CD44	9606.ENSP00000474412	9606.ENSP00000398632	0	0	0	0	0.117	0	0	0.802	0.818
CCL5	TNF	9606.ENSP00000474412	9606.ENSP00000398698	0	0	0	0	0.202	0	0.4	0.924	0.96
CCL5	PTPRC	9606.ENSP00000474412	9606.ENSP00000411355	0	0	0	0	0.236	0	0	0.65	0.721
CCL5	ITGAM	9606.ENSP00000474412	9606.ENSP00000496959	0	0	0	0	0.194	0	0	0.802	0.833
CCL5	IL17A	9606.ENSP00000474412	9606.ENSP00000497968	0	0	0	0	0	0	0	0.849	0.849
CCN1	SPARC	9606.ENSP00000398736	9606.ENSP00000231061	0	0	0	0	0.121	0	0	0.764	0.783
CCN1	EGR1	9606.ENSP00000398736	9606.ENSP00000239938	0	0	0	0	0.336	0	0	0.675	0.774
CCN1	IGFBP7	9606.ENSP00000398736	9606.ENSP00000295666	0	0	0	0	0.131	0	0	0.919	0.926
CCN1	FOS	9606.ENSP00000398736	9606.ENSP00000306245	0	0	0	0	0.315	0	0	0.655	0.753
CCN1	CCN2	9606.ENSP00000398736	9606.ENSP00000356954	0	0	0.074	0.929	0.789	0	0	0.132	0.816
CCN1	YAP1	9606.ENSP00000398736	9606.ENSP00000478927	0	0	0	0	0.291	0	0	0.681	0.764
CCN2	DCN	9606.ENSP00000356954	9606.ENSP00000052754	0	0	0	0	0.196	0	0	0.927	0.939
CCN2	TIMP1	9606.ENSP00000356954	9606.ENSP00000218388	0	0	0	0	0.119	0	0	0.8	0.816
CCN2	MMP2	9606.ENSP00000356954	9606.ENSP00000219070	0	0	0	0	0.175	0	0	0.813	0.839
CCN2	TGFB1	9606.ENSP00000356954	9606.ENSP00000221930	0	0	0	0	0.102	0	0	0.967	0.969
CCN2	SERPINE1	9606.ENSP00000356954	9606.ENSP00000223095	0	0	0	0	0.354	0	0	0.731	0.819
CCN2	COL1A1	9606.ENSP00000356954	9606.ENSP00000225964	0	0	0	0	0.214	0	0	0.848	0.876
CCN2	LOX	9606.ENSP00000356954	9606.ENSP00000231004	0	0	0	0	0.176	0	0	0.724	0.763
CCN2	SPARC	9606.ENSP00000356954	9606.ENSP00000231061	0	0	0	0	0.206	0	0	0.715	0.764
CCN2	EGR1	9606.ENSP00000356954	9606.ENSP00000239938	0	0	0	0	0.177	0	0	0.666	0.713
CCN2	THBS1	9606.ENSP00000356954	9606.ENSP00000260356	0	0	0	0	0.294	0.045	0	0.657	0.749
CCN2	SMAD7	9606.ENSP00000356954	9606.ENSP00000262158	0	0	0	0	0.13	0	0	0.742	0.766
CCN2	SMAD2	9606.ENSP00000356954	9606.ENSP00000262160	0	0	0	0	0.062	0	0	0.842	0.845
CCN2	FGF2	9606.ENSP00000356954	9606.ENSP00000264498	0	0	0	0	0.145	0	0	0.776	0.8
CCN2	EGF	9606.ENSP00000356954	9606.ENSP00000265171	0	0	0	0	0	0	0	0.755	0.755
CCN2	TIMP3	9606.ENSP00000356954	9606.ENSP00000266085	0	0	0	0	0.278	0	0	0.648	0.735
CCN2	EGFR	9606.ENSP00000356954	9606.ENSP00000275493	0	0	0	0	0.146	0.292	0	0.694	0.799
CCN2	IGFBP7	9606.ENSP00000356954	9606.ENSP00000295666	0	0	0	0	0.216	0	0	0.904	0.921
CCN2	COL1A2	9606.ENSP00000356954	9606.ENSP00000297268	0	0	0	0	0.266	0	0	0.784	0.835
CCN2	MMP3	9606.ENSP00000356954	9606.ENSP00000299855	0	0	0	0	0.098	0	0	0.824	0.834
CCN2	COL3A1	9606.ENSP00000356954	9606.ENSP00000304408	0	0	0	0	0.2	0	0	0.739	0.782
CCN2	FOS	9606.ENSP00000356954	9606.ENSP00000306245	0	0	0	0	0.196	0	0	0.666	0.72
CCN2	FBN1	9606.ENSP00000356954	9606.ENSP00000325527	0	0	0	0	0.211	0.045	0	0.753	0.797
CCN2	SMAD3	9606.ENSP00000356954	9606.ENSP00000332973	0	0	0	0	0.102	0	0	0.735	0.751
CCN2	FN1	9606.ENSP00000356954	9606.ENSP00000346839	0	0	0	0	0.216	0.292	0	0.939	0.963
CCN2	TGFBR2	9606.ENSP00000356954	9606.ENSP00000351905	0	0	0	0	0.072	0	0	0.739	0.748
CCN2	TGFB2	9606.ENSP00000356954	9606.ENSP00000355896	0	0	0	0	0.188	0	0	0.675	0.725
CCN2	POSTN	9606.ENSP00000356954	9606.ENSP00000369071	0	0	0	0	0.209	0	0	0.655	0.716
CCN2	TNF	9606.ENSP00000356954	9606.ENSP00000398698	0	0	0	0	0.102	0	0	0.723	0.74
CCN2	MYC	9606.ENSP00000356954	9606.ENSP00000478887	0	0	0	0	0.121	0.161	0	0.679	0.742
CCN2	HIF1A	9606.ENSP00000356954	9606.ENSP00000437955	0	0	0	0	0.062	0	0	0.743	0.748
CCN2	TAGLN	9606.ENSP00000356954	9606.ENSP00000376678	0	0	0	0	0.364	0	0	0.632	0.756
CCN2	IL6	9606.ENSP00000356954	9606.ENSP00000385675	0	0	0	0	0.168	0	0	0.736	0.771
CCN2	TGFBR1	9606.ENSP00000356954	9606.ENSP00000447297	0	0	0	0	0	0	0	0.775	0.775
CCN2	ITGB1	9606.ENSP00000356954	9606.ENSP00000379350	0	0	0	0	0.126	0	0	0.774	0.794
CCN2	MMP9	9606.ENSP00000356954	9606.ENSP00000361405	0	0	0	0	0	0	0	0.809	0.809
CCN2	WWTR1	9606.ENSP00000356954	9606.ENSP00000419465	0	0	0	0	0.163	0	0.5	0.596	0.816
CCN2	JUN	9606.ENSP00000356954	9606.ENSP00000360266	0	0	0	0	0.2	0	0	0.794	0.828
CCN2	IGF1	9606.ENSP00000356954	9606.ENSP00000376637	0	0	0	0	0.049	0	0	0.829	0.83
CCN2	YAP1	9606.ENSP00000356954	9606.ENSP00000478927	0	0	0	0	0.213	0.292	0.5	0.681	0.899
CCN2	HSPG2	9606.ENSP00000356954	9606.ENSP00000363827	0	0	0	0	0.143	0.098	0	0.892	0.909
CCND1	CD4	9606.ENSP00000227507	9606.ENSP00000011653	0	0	0	0	0	0	0	0.781	0.781
CCND1	SIRT1	9606.ENSP00000227507	9606.ENSP00000212015	0	0	0	0	0	0	0	0.721	0.721
CCND1	MMP2	9606.ENSP00000227507	9606.ENSP00000219070	0	0	0	0	0.123	0	0	0.713	0.738
CCND1	PIK3CA	9606.ENSP00000227507	9606.ENSP00000263967	0	0	0	0	0	0	0	0.704	0.704
CCND1	SNAI1	9606.ENSP00000227507	9606.ENSP00000244050	0	0	0	0	0.049	0	0	0.703	0.705
CCND1	DNMT3A	9606.ENSP00000227507	9606.ENSP00000264709	0	0	0	0	0	0	0.5	0.441	0.708
CCND1	MME	9606.ENSP00000227507	9606.ENSP00000418525	0	0	0	0	0	0	0	0.717	0.717
CCND1	MAPK8	9606.ENSP00000227507	9606.ENSP00000378974	0	0	0	0	0.078	0	0	0.713	0.724
CCND1	FOXM1	9606.ENSP00000227507	9606.ENSP00000342307	0	0	0	0	0.075	0	0	0.715	0.725
CCND1	KLF6	9606.ENSP00000227507	9606.ENSP00000419923	0	0	0	0	0	0	0	0.728	0.728
CCND1	EGF	9606.ENSP00000227507	9606.ENSP00000265171	0	0	0	0	0	0	0	0.731	0.731
CCND1	H2AX	9606.ENSP00000227507	9606.ENSP00000434024	0	0	0	0	0.066	0	0.5	0.479	0.735
CCND1	JAG1	9606.ENSP00000227507	9606.ENSP00000254958	0	0	0	0	0.101	0	0	0.725	0.742
CCND1	FN1	9606.ENSP00000227507	9606.ENSP00000346839	0	0	0	0	0.151	0	0	0.709	0.743
CCND1	SMAD2	9606.ENSP00000227507	9606.ENSP00000262160	0	0	0	0	0.067	0	0	0.736	0.743
CCND1	MAPK3	9606.ENSP00000227507	9606.ENSP00000263025	0	0	0	0	0.06	0	0	0.739	0.744
CCND1	MAP2K1	9606.ENSP00000227507	9606.ENSP00000302486	0	0	0	0	0.059	0	0	0.746	0.751
CCND1	FOXO3	9606.ENSP00000227507	9606.ENSP00000339527	0	0	0	0	0	0	0.4	0.61	0.756
CCND1	ZEB1	9606.ENSP00000227507	9606.ENSP00000354487	0	0	0	0	0	0	0.4	0.614	0.758
CCND1	IL6	9606.ENSP00000227507	9606.ENSP00000385675	0	0	0	0	0.074	0	0	0.754	0.763
CCND1	CXCL12	9606.ENSP00000227507	9606.ENSP00000379140	0	0	0	0	0.1	0	0	0.754	0.769
CCND1	STAT1	9606.ENSP00000227507	9606.ENSP00000354394	0	0	0	0	0.054	0.091	0	0.767	0.783
CCND1	RELA	9606.ENSP00000227507	9606.ENSP00000384273	0	0	0	0	0.066	0.51	0	0.579	0.791
CCND1	SOX2	9606.ENSP00000227507	9606.ENSP00000323588	0	0	0	0	0.064	0	0.4	0.659	0.792
CCND1	MMP9	9606.ENSP00000227507	9606.ENSP00000361405	0	0	0	0	0.074	0	0	0.792	0.799
CCND1	MTOR	9606.ENSP00000227507	9606.ENSP00000354558	0	0	0	0	0	0	0	0.802	0.802
CCND1	RUNX2	9606.ENSP00000227507	9606.ENSP00000360493	0	0	0	0	0.083	0	0.4	0.699	0.819
CCND1	FOXO1	9606.ENSP00000227507	9606.ENSP00000368880	0	0	0	0	0	0	0.4	0.738	0.836
CCND1	MCL1	9606.ENSP00000227507	9606.ENSP00000358022	0	0	0	0	0.087	0	0	0.829	0.837
CCND1	EGFR	9606.ENSP00000227507	9606.ENSP00000275493	0	0	0	0	0.141	0.106	0	0.809	0.841
CCND1	CDH1	9606.ENSP00000227507	9606.ENSP00000261769	0	0	0	0	0.056	0.292	0	0.796	0.851
CCND1	JAK2	9606.ENSP00000227507	9606.ENSP00000371067	0	0	0	0	0.055	0	0.4	0.76	0.852
CCND1	PTEN	9606.ENSP00000227507	9606.ENSP00000361021	0	0	0	0	0.07	0	0	0.85	0.855
CCND1	SRC	9606.ENSP00000227507	9606.ENSP00000362680	0	0	0	0	0.087	0.287	0.4	0.719	0.875
CCND1	HIF1A	9606.ENSP00000227507	9606.ENSP00000437955	0	0	0	0	0.042	0	0.4	0.802	0.876
CCND1	HDAC3	9606.ENSP00000227507	9606.ENSP00000302967	0	0	0	0	0.06	0.787	0	0.543	0.9
CCND1	ERBB2	9606.ENSP00000227507	9606.ENSP00000269571	0	0	0	0	0.084	0.301	0	0.862	0.904
CCND1	JUN	9606.ENSP00000227507	9606.ENSP00000360266	0	0	0	0	0.042	0.292	0.5	0.79	0.919
CCND1	HDAC4	9606.ENSP00000227507	9606.ENSP00000264606	0	0	0	0	0.086	0	0.8	0.6	0.92
CCND1	MDM2	9606.ENSP00000227507	9606.ENSP00000258149	0	0	0	0	0.055	0.292	0	0.898	0.926
CCND1	FOS	9606.ENSP00000227507	9606.ENSP00000306245	0	0	0	0	0.055	0.469	0.5	0.799	0.942
CCND1	HSPA8	9606.ENSP00000227507	9606.ENSP00000437125	0	0	0	0	0.055	0.515	0	0.891	0.945
CCND1	TP53	9606.ENSP00000227507	9606.ENSP00000269305	0	0	0	0	0	0.292	0	0.928	0.946
CCND1	YBX3	9606.ENSP00000227507	9606.ENSP00000228251	0	0	0	0	0.042	0	0.9	0.626	0.961
CCND1	MYC	9606.ENSP00000227507	9606.ENSP00000478887	0	0	0	0	0.067	0	0.4	0.95	0.969
CCND1	EP300	9606.ENSP00000227507	9606.ENSP00000263253	0	0	0	0	0	0.735	0.5	0.822	0.974
CCND1	CDKN2B	9606.ENSP00000227507	9606.ENSP00000276925	0	0	0	0	0	0	0.9	0.758	0.974
CCND1	STAT3	9606.ENSP00000227507	9606.ENSP00000264657	0	0	0	0	0.054	0.644	0.5	0.898	0.98
CCND1	GSK3B	9606.ENSP00000227507	9606.ENSP00000324806	0	0	0	0	0	0.409	0.9	0.803	0.987
CCND1	PCNA	9606.ENSP00000227507	9606.ENSP00000368458	0	0	0	0	0.049	0.841	0.9	0.373	0.989
CCND1	ESR1	9606.ENSP00000227507	9606.ENSP00000405330	0	0	0	0	0.069	0.625	0.75	0.971	0.997
CCND1	CDKN2A	9606.ENSP00000227507	9606.ENSP00000418915	0	0	0	0	0	0.726	0.9	0.946	0.998
CCND1	CDK2	9606.ENSP00000227507	9606.ENSP00000266970	0	0	0	0	0.135	0.901	0.8	0.998	0.999
CCND1	CDKN1A	9606.ENSP00000227507	9606.ENSP00000384849	0	0	0	0	0.118	0.996	0.9	0.995	0.999
CD14	S100A8	9606.ENSP00000385519	9606.ENSP00000357721	0	0	0	0	0.42	0	0.5	0.197	0.746
CD14	TLR4	9606.ENSP00000385519	9606.ENSP00000363089	0	0	0	0	0.345	0	0.9	0.939	0.995
CD14	ITGAM	9606.ENSP00000385519	9606.ENSP00000496959	0	0	0	0	0.338	0	0.5	0.308	0.75
CD177	PLAUR	9606.ENSP00000479536	9606.ENSP00000339328	0	0	0	0	0.042	0	0	0.75	0.75
CD177	ITGAM	9606.ENSP00000479536	9606.ENSP00000496959	0	0	0	0	0.058	0.292	0	0.74	0.811
CD36	COL1A1	9606.ENSP00000415743	9606.ENSP00000225964	0	0	0	0	0.044	0	0	0.72	0.72
CD36	SLC27A1	9606.ENSP00000415743	9606.ENSP00000252595	0	0	0	0	0.049	0	0	0.834	0.836
CD36	THBS1	9606.ENSP00000415743	9606.ENSP00000260356	0	0	0	0	0.092	0.362	0.9	0.996	0.999
CD36	IL1B	9606.ENSP00000415743	9606.ENSP00000263341	0	0	0	0	0.109	0	0	0.706	0.727
CD36	SELP	9606.ENSP00000415743	9606.ENSP00000263686	0	0	0	0	0.151	0.046	0.4	0.747	0.861
CD36	ICAM1	9606.ENSP00000415743	9606.ENSP00000264832	0	0	0	0	0	0	0	0.806	0.806
CD36	PPARGC1A	9606.ENSP00000415743	9606.ENSP00000264867	0	0	0	0	0.059	0	0.5	0.693	0.843
CD36	PPARG	9606.ENSP00000415743	9606.ENSP00000287820	0	0	0	0	0.164	0	0.5	0.873	0.942
CD36	VCAM1	9606.ENSP00000415743	9606.ENSP00000294728	0	0	0	0	0.093	0	0	0.758	0.771
CD36	FABP5	9606.ENSP00000415743	9606.ENSP00000297258	0	0	0	0	0.14	0	0	0.744	0.77
CD36	COL1A2	9606.ENSP00000415743	9606.ENSP00000297268	0	0	0	0	0.045	0	0	0.734	0.735
CD36	PCSK9	9606.ENSP00000415743	9606.ENSP00000303208	0	0	0	0	0	0	0	0.745	0.745
CD36	FASN	9606.ENSP00000415743	9606.ENSP00000304592	0	0	0	0	0	0	0	0.735	0.735
CD36	OLR1	9606.ENSP00000415743	9606.ENSP00000309124	0	0	0	0	0.044	0.055	0	0.849	0.852
CD36	PPARD	9606.ENSP00000415743	9606.ENSP00000310928	0	0	0	0	0	0	0	0.787	0.787
CD36	THBS4	9606.ENSP00000415743	9606.ENSP00000339730	0	0	0	0	0.071	0	0.9	0.606	0.96
CD36	FN1	9606.ENSP00000415743	9606.ENSP00000346839	0	0	0	0	0.048	0	0	0.7	0.702
CD36	THBS2	9606.ENSP00000415743	9606.ENSP00000355751	0	0	0	0	0.086	0	0.9	0.953	0.995
CD36	SRC	9606.ENSP00000415743	9606.ENSP00000362680	0	0	0	0	0.099	0.044	0	0.701	0.72
CD36	TLR4	9606.ENSP00000415743	9606.ENSP00000363089	0	0	0	0	0.26	0.292	0.5	0.995	0.998
CD36	TXN	9606.ENSP00000415743	9606.ENSP00000363641	0	0	0	0	0	0	0	0.872	0.872
CD36	ITGB1	9606.ENSP00000415743	9606.ENSP00000379350	0	0	0	0	0.113	0.292	0	0.801	0.864
CD36	PPARA	9606.ENSP00000415743	9606.ENSP00000385523	0	0	0	0	0.074	0	0.5	0.905	0.952
CD36	IL6	9606.ENSP00000415743	9606.ENSP00000385675	0	0	0	0	0.105	0	0	0.71	0.73
CD36	CD44	9606.ENSP00000415743	9606.ENSP00000398632	0	0	0	0	0.043	0	0	0.713	0.714
CD36	TNF	9606.ENSP00000415743	9606.ENSP00000398698	0	0	0	0	0.122	0	0	0.685	0.711
CD36	PTPRC	9606.ENSP00000415743	9606.ENSP00000411355	0	0	0	0	0.19	0	0	0.728	0.77
CD36	ITGAM	9606.ENSP00000415743	9606.ENSP00000496959	0	0	0	0	0.164	0	0	0.776	0.805
CD4	MPO	9606.ENSP00000011653	9606.ENSP00000225275	0	0	0	0	0.086	0	0	0.686	0.7
CD4	MMP9	9606.ENSP00000011653	9606.ENSP00000361405	0	0	0	0	0.109	0.092	0	0.661	0.701
CD4	TGFB2	9606.ENSP00000011653	9606.ENSP00000355896	0	0	0	0	0	0	0	0.702	0.702
CD4	TP53	9606.ENSP00000011653	9606.ENSP00000269305	0	0	0	0	0.06	0	0	0.697	0.703
CD4	MAPK3	9606.ENSP00000011653	9606.ENSP00000263025	0	0	0	0	0.044	0	0	0.71	0.71
CD4	SOCS3	9606.ENSP00000011653	9606.ENSP00000330341	0	0	0	0	0.067	0.067	0	0.696	0.712
CD4	HSPA4	9606.ENSP00000011653	9606.ENSP00000302961	0	0	0	0	0	0	0	0.712	0.712
CD4	CXCR6	9606.ENSP00000011653	9606.ENSP00000395704	0	0	0	0	0.147	0.091	0	0.666	0.718
CD4	VCAM1	9606.ENSP00000011653	9606.ENSP00000294728	0	0	0	0	0	0.126	0	0.697	0.724
CD4	SRC	9606.ENSP00000011653	9606.ENSP00000362680	0	0	0	0	0.065	0.081	0	0.709	0.728
CD4	CSF3	9606.ENSP00000011653	9606.ENSP00000225474	0	0	0	0	0	0	0	0.734	0.734
CD4	CXCL1	9606.ENSP00000011653	9606.ENSP00000379110	0	0	0	0	0	0.134	0	0.707	0.735
CD4	JAK1	9606.ENSP00000011653	9606.ENSP00000499900	0	0	0	0	0.049	0.081	0	0.727	0.74
CD4	GRAP2	9606.ENSP00000011653	9606.ENSP00000339186	0	0	0	0	0.222	0	0.5	0.39	0.742
CD4	IL1R1	9606.ENSP00000011653	9606.ENSP00000386380	0	0	0	0	0.045	0	0	0.742	0.743
CD4	IRF4	9606.ENSP00000011653	9606.ENSP00000370343	0	0	0	0	0.116	0.067	0	0.716	0.745
CD4	IL9	9606.ENSP00000011653	9606.ENSP00000274520	0	0	0	0	0	0	0	0.767	0.767
CD4	DPP4	9606.ENSP00000011653	9606.ENSP00000353731	0	0	0	0	0.06	0.1	0	0.755	0.774
CD4	IL4R	9606.ENSP00000011653	9606.ENSP00000379111	0	0	0	0	0.079	0.081	0	0.762	0.78
CD4	SELP	9606.ENSP00000011653	9606.ENSP00000263686	0	0	0	0	0.102	0.091	0	0.755	0.782
CD4	TNFRSF1A	9606.ENSP00000011653	9606.ENSP00000162749	0	0	0	0	0.086	0	0	0.787	0.797
CD4	MME	9606.ENSP00000011653	9606.ENSP00000418525	0	0	0	0	0	0.131	0	0.798	0.816
CD4	THBS1	9606.ENSP00000011653	9606.ENSP00000260356	0	0	0	0	0.056	0.107	0	0.801	0.817
CD4	CXCL12	9606.ENSP00000011653	9606.ENSP00000379140	0	0	0	0	0.06	0.134	0	0.802	0.825
CD4	CXCL10	9606.ENSP00000011653	9606.ENSP00000305651	0	0	0	0	0.09	0	0	0.83	0.839
CD4	FAS	9606.ENSP00000011653	9606.ENSP00000498466	0	0	0	0	0.044	0	0	0.84	0.84
CD4	DEFA1B	9606.ENSP00000011653	9606.ENSP00000372136	0	0	0	0	0	0	0.7	0.501	0.843
CD4	MYD88	9606.ENSP00000011653	9606.ENSP00000498321	0	0	0	0	0.067	0.069	0	0.842	0.85
CD4	NFKB1	9606.ENSP00000011653	9606.ENSP00000226574	0	0	0	0	0.058	0.093	0	0.848	0.858
CD4	PTK2	9606.ENSP00000011653	9606.ENSP00000341189	0	0	0	0	0.084	0.797	0	0.307	0.859
CD4	CXCL8	9606.ENSP00000011653	9606.ENSP00000306512	0	0	0	0	0.047	0	0	0.86	0.861
CD4	FASLG	9606.ENSP00000011653	9606.ENSP00000356694	0	0	0	0	0.063	0	0	0.865	0.868
CD4	TGFB1	9606.ENSP00000011653	9606.ENSP00000221930	0	0	0	0	0.072	0	0	0.866	0.87
CD4	IL1A	9606.ENSP00000011653	9606.ENSP00000263339	0	0	0	0	0.065	0	0	0.873	0.876
CD4	STAT1	9606.ENSP00000011653	9606.ENSP00000354394	0	0	0	0	0.074	0.091	0	0.881	0.891
CD4	STAT3	9606.ENSP00000011653	9606.ENSP00000264657	0	0	0	0	0.073	0.091	0	0.882	0.892
CD4	TLR4	9606.ENSP00000011653	9606.ENSP00000363089	0	0	0	0	0.128	0.097	0	0.886	0.902
CD4	FN1	9606.ENSP00000011653	9606.ENSP00000346839	0	0	0	0	0	0.092	0	0.912	0.916
CD4	IL15	9606.ENSP00000011653	9606.ENSP00000296545	0	0	0	0	0.109	0	0	0.91	0.917
CD4	IL5	9606.ENSP00000011653	9606.ENSP00000231454	0	0	0	0	0	0	0	0.93	0.93
CD4	GZMB	9606.ENSP00000011653	9606.ENSP00000216341	0	0	0	0	0.164	0.113	0	0.92	0.936
CD4	ITGAM	9606.ENSP00000011653	9606.ENSP00000496959	0	0	0	0	0.218	0.067	0	0.929	0.943
CD4	CD44	9606.ENSP00000011653	9606.ENSP00000398632	0	0	0	0	0.055	0	0	0.949	0.95
CD4	IL1B	9606.ENSP00000011653	9606.ENSP00000263341	0	0	0.238	0	0.108	0	0	0.944	0.958
CD4	IL6	9606.ENSP00000011653	9606.ENSP00000385675	0	0	0	0	0	0	0	0.966	0.966
CD4	TNF	9606.ENSP00000011653	9606.ENSP00000398698	0	0	0	0	0.092	0	0	0.966	0.968
CD4	ICAM1	9606.ENSP00000011653	9606.ENSP00000264832	0	0	0	0	0.062	0	0	0.968	0.969
CD4	IL17A	9606.ENSP00000011653	9606.ENSP00000497968	0	0	0	0	0	0	0	0.972	0.972
CD4	PTPRC	9606.ENSP00000011653	9606.ENSP00000411355	0	0	0	0	0.276	0.341	0.4	0.943	0.981
CD4	IFNG	9606.ENSP00000011653	9606.ENSP00000229135	0	0	0	0	0.094	0	0	0.991	0.991
CD4	HLA-DRA	9606.ENSP00000011653	9606.ENSP00000378786	0	0	0	0	0.151	0.904	0.9	0.708	0.997
CD44	CD74	9606.ENSP00000398632	9606.ENSP00000009530	0	0	0	0	0.111	0.541	0.72	0.992	0.999
CD44	MIF	9606.ENSP00000398632	9606.ENSP00000215754	0	0	0	0	0.05	0	0	0.862	0.863
CD44	TIMP1	9606.ENSP00000398632	9606.ENSP00000218388	0	0	0	0	0.202	0	0	0.907	0.922
CD44	MMP2	9606.ENSP00000398632	9606.ENSP00000219070	0	0	0	0	0.08	0	0.5	0.942	0.971
CD44	TGFB1	9606.ENSP00000398632	9606.ENSP00000221930	0	0	0	0	0.157	0	0	0.712	0.747
CD44	HGF	9606.ENSP00000398632	9606.ENSP00000222390	0	0	0	0	0.07	0.363	0	0.945	0.964
CD44	COL1A1	9606.ENSP00000398632	9606.ENSP00000225964	0	0	0	0	0.062	0	0.9	0.882	0.987
CD44	VTN	9606.ENSP00000398632	9606.ENSP00000226218	0	0	0	0	0.055	0	0	0.861	0.863
CD44	IFNG	9606.ENSP00000398632	9606.ENSP00000229135	0	0	0	0	0	0	0	0.883	0.883
CD44	HBEGF	9606.ENSP00000398632	9606.ENSP00000230990	0	0	0	0	0.062	0.421	0	0.984	0.99
CD44	SNAI1	9606.ENSP00000398632	9606.ENSP00000244050	0	0	0	0	0.044	0	0	0.72	0.721
CD44	LAMA5	9606.ENSP00000398632	9606.ENSP00000252999	0	0	0	0	0.044	0	0.9	0.231	0.92
CD44	LGALS3	9606.ENSP00000398632	9606.ENSP00000254301	0	0	0	0	0.226	0.093	0	0.875	0.904
CD44	MMP7	9606.ENSP00000398632	9606.ENSP00000260227	0	0	0	0	0.093	0.292	0.5	0.926	0.973
CD44	THBS1	9606.ENSP00000398632	9606.ENSP00000260356	0	0	0	0	0.184	0	0	0.727	0.767
CD44	CDH1	9606.ENSP00000398632	9606.ENSP00000261769	0	0	0	0	0	0	0	0.927	0.927
CD44	PDGFRB	9606.ENSP00000398632	9606.ENSP00000261799	0	0	0	0	0.087	0	0	0.816	0.825
CD44	SMAD2	9606.ENSP00000398632	9606.ENSP00000262160	0	0	0	0	0.099	0	0	0.683	0.702
CD44	MAPK3	9606.ENSP00000398632	9606.ENSP00000263025	0	0	0	0	0.089	0	0	0.738	0.751
CD44	IL1A	9606.ENSP00000398632	9606.ENSP00000263339	0	0	0	0	0.067	0	0	0.708	0.716
CD44	IL1B	9606.ENSP00000398632	9606.ENSP00000263341	0	0	0	0	0.11	0	0	0.684	0.707
CD44	SELP	9606.ENSP00000398632	9606.ENSP00000263686	0	0	0	0	0.067	0.058	0	0.993	0.993
CD44	FGF2	9606.ENSP00000398632	9606.ENSP00000264498	0	0	0	0	0.048	0.327	0	0.991	0.993
CD44	STAT3	9606.ENSP00000398632	9606.ENSP00000264657	0	0	0	0	0.098	0.292	0	0.715	0.802
CD44	ICAM1	9606.ENSP00000398632	9606.ENSP00000264832	0	0	0	0	0.148	0	0	0.995	0.995
CD44	VCAN	9606.ENSP00000398632	9606.ENSP00000265077	0	0	0	0	0.083	0.464	0	0.993	0.996
CD44	EGF	9606.ENSP00000398632	9606.ENSP00000265171	0	0	0	0	0	0	0	0.922	0.922
CD44	HYAL1	9606.ENSP00000398632	9606.ENSP00000266031	0	0	0	0	0	0	0	0.748	0.748
CD44	FGF7	9606.ENSP00000398632	9606.ENSP00000267843	0	0	0	0	0.049	0	0	0.888	0.889
CD44	TP53	9606.ENSP00000398632	9606.ENSP00000269305	0	0	0	0	0.042	0.422	0	0.794	0.876
CD44	ERBB2	9606.ENSP00000398632	9606.ENSP00000269571	0	0	0	0	0	0.695	0.9	0.992	0.999
CD44	EGFR	9606.ENSP00000398632	9606.ENSP00000275493	0	0	0	0	0.072	0.785	0	0.995	0.998
CD44	VCAM1	9606.ENSP00000398632	9606.ENSP00000294728	0	0	0	0	0.042	0	0	0.994	0.994
CD44	IL15	9606.ENSP00000398632	9606.ENSP00000296545	0	0	0	0	0.106	0	0	0.753	0.77
CD44	COL1A2	9606.ENSP00000398632	9606.ENSP00000297268	0	0	0	0	0.056	0	0.9	0.886	0.988
CD44	CXCL8	9606.ENSP00000398632	9606.ENSP00000306512	0	0	0	0	0.122	0	0	0.729	0.751
CD44	HAS2	9606.ENSP00000398632	9606.ENSP00000306991	0	0	0	0	0.055	0	0	0.814	0.817
CD44	LAMB2	9606.ENSP00000398632	9606.ENSP00000307156	0	0	0	0	0	0	0.9	0.135	0.909
CD44	MMP14	9606.ENSP00000398632	9606.ENSP00000308208	0	0	0	0	0.126	0	0	0.912	0.919
CD44	CXCR2	9606.ENSP00000398632	9606.ENSP00000319635	0	0	0	0	0.095	0	0	0.982	0.983
CD44	SOX2	9606.ENSP00000398632	9606.ENSP00000323588	0	0	0	0	0	0	0	0.792	0.792
CD44	PLAUR	9606.ENSP00000398632	9606.ENSP00000339328	0	0	0	0	0.21	0	0	0.64	0.703
CD44	FN1	9606.ENSP00000398632	9606.ENSP00000346839	0	0	0	0	0.073	0.292	0.9	0.996	0.999
CD44	ELN	9606.ENSP00000398632	9606.ENSP00000351807	0	0	0	0	0	0	0	0.805	0.805
CD44	STAT1	9606.ENSP00000398632	9606.ENSP00000354394	0	0	0	0	0.086	0	0.5	0.682	0.842
CD44	ZEB1	9606.ENSP00000398632	9606.ENSP00000354487	0	0	0	0	0.047	0	0	0.79	0.792
CD44	COL6A1	9606.ENSP00000398632	9606.ENSP00000355180	0	0	0	0	0.075	0	0.9	0.274	0.926
CD44	S100A8	9606.ENSP00000398632	9606.ENSP00000357721	0	0	0	0	0.111	0	0	0.878	0.887
CD44	RUNX2	9606.ENSP00000398632	9606.ENSP00000360493	0	0	0	0	0.206	0	0	0.751	0.794
CD44	PTEN	9606.ENSP00000398632	9606.ENSP00000361021	0	0	0	0	0.042	0	0	0.754	0.754
CD44	MMP9	9606.ENSP00000398632	9606.ENSP00000361405	0	0	0	0	0.1	0	0.5	0.995	0.998
CD44	SRC	9606.ENSP00000398632	9606.ENSP00000362680	0	0	0	0	0.074	0.624	0	0.926	0.972
CD44	TLR4	9606.ENSP00000398632	9606.ENSP00000363089	0	0	0	0	0.128	0	0	0.982	0.983
CD44	HSPG2	9606.ENSP00000398632	9606.ENSP00000363827	0	0	0	0	0.044	0	0	0.802	0.802
CD44	COL4A1	9606.ENSP00000398632	9606.ENSP00000364979	0	0	0	0	0.067	0	0.9	0.29	0.928
CD44	IGFBP3	9606.ENSP00000398632	9606.ENSP00000370473	0	0	0	0	0.073	0.48	0	0.502	0.739
CD44	LAMB3	9606.ENSP00000398632	9606.ENSP00000375778	0	0	0	0	0.113	0	0.9	0.22	0.924
CD44	IGF1	9606.ENSP00000398632	9606.ENSP00000376637	0	0	0	0	0	0	0	0.719	0.719
CD44	HMMR	9606.ENSP00000398632	9606.ENSP00000377492	0	0	0	0	0	0	0.5	0.991	0.995
CD44	SPP1	9606.ENSP00000398632	9606.ENSP00000378517	0	0	0	0	0.143	0.369	0.9	0.996	0.999
CD44	CXCL12	9606.ENSP00000398632	9606.ENSP00000379140	0	0	0	0	0	0	0	0.961	0.961
CD44	ITGB1	9606.ENSP00000398632	9606.ENSP00000379350	0	0	0	0	0.122	0.226	0	0.942	0.957
CD44	IL6	9606.ENSP00000398632	9606.ENSP00000385675	0	0	0	0	0.095	0	0	0.811	0.821
CD44	FGFR2	9606.ENSP00000398632	9606.ENSP00000410294	0	0	0	0	0.054	0.23	0	0.632	0.709
CD44	KITLG	9606.ENSP00000398632	9606.ENSP00000495951	0	0	0	0	0.042	0	0	0.711	0.712
CD44	IL17A	9606.ENSP00000398632	9606.ENSP00000497968	0	0	0	0	0	0	0	0.72	0.72
CD44	FAS	9606.ENSP00000398632	9606.ENSP00000498466	0	0	0.284	0	0.139	0	0	0.583	0.721
CD44	CD59	9606.ENSP00000398632	9606.ENSP00000498879	0	0	0	0	0.084	0	0	0.725	0.737
CD44	CD63	9606.ENSP00000398632	9606.ENSP00000447730	0	0	0	0	0.062	0	0	0.741	0.747
CD44	ESR1	9606.ENSP00000398632	9606.ENSP00000405330	0	0	0	0	0.058	0	0	0.765	0.769
CD44	MYC	9606.ENSP00000398632	9606.ENSP00000478887	0	0	0	0	0.067	0.161	0	0.732	0.772
CD44	VIM	9606.ENSP00000398632	9606.ENSP00000446007	0	0	0	0	0.268	0	0	0.75	0.809
CD44	TNF	9606.ENSP00000398632	9606.ENSP00000398698	0	0	0	0	0.098	0	0	0.811	0.822
CD44	TGFBR1	9606.ENSP00000398632	9606.ENSP00000447297	0	0	0	0	0.099	0.516	0	0.682	0.849
CD44	ITGAM	9606.ENSP00000398632	9606.ENSP00000496959	0	0	0	0	0.14	0	0	0.844	0.86
CD44	PTPRC	9606.ENSP00000398632	9606.ENSP00000411355	0	0	0	0	0.142	0.309	0	0.893	0.931
CD44	HYAL2	9606.ENSP00000398632	9606.ENSP00000401853	0	0	0	0	0	0.292	0.5	0.888	0.956
CD59	VTN	9606.ENSP00000498879	9606.ENSP00000226218	0	0	0	0	0	0	0	0.809	0.809
CD59	SERPING1	9606.ENSP00000498879	9606.ENSP00000278407	0	0	0	0	0.068	0	0	0.77	0.776
CD59	CLU	9606.ENSP00000498879	9606.ENSP00000315130	0	0	0	0	0.06	0	0	0.728	0.733
CD63	TIMP1	9606.ENSP00000447730	9606.ENSP00000218388	0	0	0	0	0.225	0.785	0	0.99	0.998
CD63	MPO	9606.ENSP00000447730	9606.ENSP00000225275	0	0	0	0	0	0	0	0.758	0.758
CD63	CTSD	9606.ENSP00000447730	9606.ENSP00000236671	0	0	0	0	0.158	0	0	0.699	0.736
CD63	LGALS3	9606.ENSP00000447730	9606.ENSP00000254301	0	0	0	0	0.217	0.328	0	0.589	0.764
CD63	SELP	9606.ENSP00000447730	9606.ENSP00000263686	0	0	0	0	0	0	0.4	0.852	0.907
CD63	ICAM1	9606.ENSP00000447730	9606.ENSP00000264832	0	0	0	0	0.054	0	0	0.772	0.775
CD63	EGFR	9606.ENSP00000447730	9606.ENSP00000275493	0	0	0	0	0.042	0	0	0.867	0.867
CD63	HSPA4	9606.ENSP00000447730	9606.ENSP00000302961	0	0	0	0	0.043	0	0	0.981	0.981
CD63	FN1	9606.ENSP00000447730	9606.ENSP00000346839	0	0	0	0	0.092	0	0	0.694	0.71
CD63	ITGB1	9606.ENSP00000447730	9606.ENSP00000379350	0	0	0	0	0.083	0.625	0	0.992	0.997
CD63	HSPA8	9606.ENSP00000447730	9606.ENSP00000437125	0	0	0	0	0.068	0	0	0.767	0.774
CD74	EIF2S1	9606.ENSP00000009530	9606.ENSP00000256383	0	0	0	0	0.194	0.826	0	0.131	0.868
CD74	CTSB	9606.ENSP00000009530	9606.ENSP00000345672	0	0	0	0	0.1	0	0.9	0.535	0.954
CD74	RPS27A	9606.ENSP00000009530	9606.ENSP00000272317	0	0	0	0	0.83	0.842	0	0.133	0.974
CD74	CTSS	9606.ENSP00000009530	9606.ENSP00000357981	0	0	0	0	0.284	0	0.9	0.763	0.981
CD74	RPS3	9606.ENSP00000009530	9606.ENSP00000278572	0.115	0	0	0	0.83	0.84	0	0.378	0.983
CD74	CTSL	9606.ENSP00000009530	9606.ENSP00000345344	0	0	0	0	0.111	0.9	0.9	0.327	0.993
CD74	CXCR2	9606.ENSP00000009530	9606.ENSP00000319635	0	0	0	0	0.126	0.292	0	0.992	0.994
CD74	MIF	9606.ENSP00000009530	9606.ENSP00000215754	0	0	0	0	0.079	0.292	0.7	0.998	0.999
CD74	HLA-DRA	9606.ENSP00000009530	9606.ENSP00000378786	0	0	0	0	0.852	0.94	0.9	0.664	0.999
CDH1	MMP2	9606.ENSP00000261769	9606.ENSP00000219070	0	0	0	0	0	0.048	0	0.79	0.791
CDH1	TGFB1	9606.ENSP00000261769	9606.ENSP00000221930	0	0	0	0	0.051	0.133	0	0.822	0.841
CDH1	SNAI1	9606.ENSP00000261769	9606.ENSP00000244050	0	0	0	0	0	0.143	0	0.961	0.965
CDH1	SOX9	9606.ENSP00000261769	9606.ENSP00000245479	0	0	0	0	0.073	0	0	0.729	0.738
CDH1	MDM2	9606.ENSP00000261769	9606.ENSP00000258149	0	0	0	0	0.06	0.735	0	0.722	0.925
CDH1	MMP7	9606.ENSP00000261769	9606.ENSP00000260227	0	0	0	0	0.059	0.048	0.4	0.704	0.819
CDH1	YAP1	9606.ENSP00000261769	9606.ENSP00000478927	0	0	0	0	0.06	0.326	0	0.583	0.712
CDH1	CDKN2A	9606.ENSP00000261769	9606.ENSP00000418915	0	0	0	0	0	0.046	0	0.712	0.713
CDH1	HIF1A	9606.ENSP00000261769	9606.ENSP00000437955	0	0	0	0	0	0	0	0.721	0.721
CDH1	SMAD3	9606.ENSP00000261769	9606.ENSP00000332973	0	0	0	0	0	0.045	0	0.723	0.724
CDH1	CXCL12	9606.ENSP00000261769	9606.ENSP00000379140	0	0	0	0	0.054	0	0	0.722	0.726
CDH1	SOX2	9606.ENSP00000261769	9606.ENSP00000323588	0	0	0	0	0.055	0	0	0.726	0.73
CDH1	IGF1	9606.ENSP00000261769	9606.ENSP00000376637	0	0	0	0	0	0	0	0.731	0.731
CDH1	DDR1	9606.ENSP00000261769	9606.ENSP00000427552	0	0	0	0	0.11	0.292	0	0.609	0.732
CDH1	STAT3	9606.ENSP00000261769	9606.ENSP00000264657	0	0	0	0	0.056	0	0	0.728	0.732
CDH1	MMP3	9606.ENSP00000261769	9606.ENSP00000299855	0	0	0	0	0	0.048	0.4	0.581	0.739
CDH1	IGF1R	9606.ENSP00000261769	9606.ENSP00000497069	0	0	0	0	0.056	0.067	0	0.731	0.742
CDH1	JUN	9606.ENSP00000261769	9606.ENSP00000360266	0	0	0	0	0	0	0	0.755	0.755
CDH1	PTK2	9606.ENSP00000261769	9606.ENSP00000341189	0	0	0	0	0.062	0.292	0	0.669	0.761
CDH1	DNMT1	9606.ENSP00000261769	9606.ENSP00000352516	0	0	0	0	0	0.095	0	0.755	0.768
CDH1	MAPK3	9606.ENSP00000261769	9606.ENSP00000263025	0	0	0	0	0.044	0.258	0	0.702	0.77
CDH1	ESR1	9606.ENSP00000261769	9606.ENSP00000405330	0	0	0	0	0.045	0	0	0.802	0.803
CDH1	SMAD4	9606.ENSP00000261769	9606.ENSP00000341551	0	0	0	0	0	0.045	0	0.803	0.804
CDH1	MYC	9606.ENSP00000261769	9606.ENSP00000478887	0	0	0	0	0.042	0.101	0	0.791	0.804
CDH1	KLF4	9606.ENSP00000261769	9606.ENSP00000363804	0	0	0	0	0	0.292	0	0.742	0.809
CDH1	KLK7	9606.ENSP00000261769	9606.ENSP00000470538	0	0	0	0	0.049	0	0.75	0.265	0.809
CDH1	RPS3	9606.ENSP00000261769	9606.ENSP00000278572	0	0	0	0	0	0.805	0	0.093	0.815
CDH1	EGF	9606.ENSP00000261769	9606.ENSP00000265171	0	0	0	0	0.043	0	0	0.851	0.852
CDH1	SMAD2	9606.ENSP00000261769	9606.ENSP00000262160	0	0	0	0	0	0.045	0	0.851	0.852
CDH1	TP53	9606.ENSP00000261769	9606.ENSP00000269305	0	0	0	0	0.049	0	0	0.852	0.853
CDH1	ITGB1	9606.ENSP00000261769	9606.ENSP00000379350	0	0	0	0	0	0.1	0	0.846	0.856
CDH1	FN1	9606.ENSP00000261769	9606.ENSP00000346839	0	0	0	0	0	0.048	0	0.873	0.873
CDH1	KRT18	9606.ENSP00000261769	9606.ENSP00000373489	0	0	0	0	0.187	0.326	0	0.8	0.881
CDH1	VIM	9606.ENSP00000261769	9606.ENSP00000446007	0	0	0	0	0	0	0	0.892	0.892
CDH1	GSK3B	9606.ENSP00000261769	9606.ENSP00000324806	0	0	0	0	0	0.403	0	0.83	0.894
CDH1	RPS27A	9606.ENSP00000261769	9606.ENSP00000272317	0	0	0	0	0	0.8	0.5	0.119	0.904
CDH1	PTEN	9606.ENSP00000261769	9606.ENSP00000361021	0	0	0	0	0.053	0	0	0.929	0.93
CDH1	S100A8	9606.ENSP00000261769	9606.ENSP00000357721	0	0	0	0	0.042	0.046	0	0.944	0.944
CDH1	MMP9	9606.ENSP00000261769	9606.ENSP00000361405	0	0	0	0	0.044	0.048	0.75	0.836	0.957
CDH1	ZEB1	9606.ENSP00000261769	9606.ENSP00000354487	0	0	0	0	0.053	0	0	0.961	0.961
CDH1	ERBB2	9606.ENSP00000261769	9606.ENSP00000269571	0	0	0	0	0.139	0.108	0	0.964	0.97
CDH1	SRC	9606.ENSP00000261769	9606.ENSP00000362680	0	0	0	0	0.042	0.751	0	0.955	0.988
CDH1	EGFR	9606.ENSP00000261769	9606.ENSP00000275493	0	0	0	0	0.055	0.815	0	0.995	0.999
CDK2	RPA1	9606.ENSP00000266970	9606.ENSP00000254719	0	0	0	0	0.203	0.441	0.5	0.309	0.825
CDK2	MDM2	9606.ENSP00000266970	9606.ENSP00000258149	0	0	0	0	0	0	0.4	0.759	0.849
CDK2	EP300	9606.ENSP00000266970	9606.ENSP00000263253	0	0	0	0	0.069	0.795	0	0.64	0.925
CDK2	CHKA	9606.ENSP00000266970	9606.ENSP00000265689	0	0	0	0	0.05	0	0	0.79	0.792
CDK2	EZH2	9606.ENSP00000266970	9606.ENSP00000320147	0	0	0	0	0.221	0.305	0	0.493	0.702
CDK2	ESR1	9606.ENSP00000266970	9606.ENSP00000405330	0	0	0	0	0	0.294	0	0.612	0.714
CDK2	GSK3B	9606.ENSP00000266970	9606.ENSP00000324806	0	0	0	0.827	0.044	0.098	0	0.755	0.77
CDK2	HIF1A	9606.ENSP00000266970	9606.ENSP00000437955	0	0	0	0	0.07	0.292	0	0.684	0.773
CDK2	PTEN	9606.ENSP00000266970	9606.ENSP00000361021	0	0	0	0	0.078	0.126	0	0.754	0.784
CDK2	CDKN2B	9606.ENSP00000266970	9606.ENSP00000276925	0	0	0	0	0	0.094	0	0.787	0.799
CDK2	JUN	9606.ENSP00000266970	9606.ENSP00000360266	0	0	0	0	0	0.188	0	0.793	0.825
CDK2	SMAD3	9606.ENSP00000266970	9606.ENSP00000332973	0	0	0	0	0.052	0.597	0	0.605	0.836
CDK2	H2AX	9606.ENSP00000266970	9606.ENSP00000434024	0	0	0	0	0.156	0.071	0.5	0.691	0.862
CDK2	CHEK1	9606.ENSP00000266970	9606.ENSP00000391090	0	0	0	0.625	0.238	0.242	0.5	0.601	0.869
CDK2	FOXM1	9606.ENSP00000266970	9606.ENSP00000342307	0	0	0	0	0.217	0.558	0.4	0.546	0.893
CDK2	UBC	9606.ENSP00000266970	9606.ENSP00000441543	0	0	0	0	0.06	0.807	0.5	0.156	0.913
CDK2	RPS27A	9606.ENSP00000266970	9606.ENSP00000272317	0	0	0	0	0.064	0.814	0.5	0.126	0.914
CDK2	MCM7	9606.ENSP00000266970	9606.ENSP00000307288	0	0	0	0	0.45	0.075	0.5	0.703	0.914
CDK2	SFN	9606.ENSP00000266970	9606.ENSP00000340989	0	0	0	0	0.109	0.07	0	0.933	0.94
CDK2	PCNA	9606.ENSP00000266970	9606.ENSP00000368458	0	0	0	0	0.406	0.876	0	0.39	0.951
CDK2	MYC	9606.ENSP00000266970	9606.ENSP00000478887	0	0	0	0	0.114	0.327	0.5	0.884	0.96
CDK2	FOXO1	9606.ENSP00000266970	9606.ENSP00000368880	0	0	0	0	0	0.117	0.9	0.659	0.967
CDK2	TP53	9606.ENSP00000266970	9606.ENSP00000269305	0	0	0	0	0.093	0.778	0.5	0.891	0.987
CDK2	CDKN2A	9606.ENSP00000266970	9606.ENSP00000418915	0	0	0	0	0.072	0.094	0	0.993	0.993
CDK2	FOXO3	9606.ENSP00000266970	9606.ENSP00000339527	0	0	0	0	0	0.117	0.9	0.994	0.999
CDK2	CDKN1A	9606.ENSP00000266970	9606.ENSP00000384849	0	0	0	0	0.085	0.994	0.9	0.999	0.999
CDKN1A	SIRT1	9606.ENSP00000384849	9606.ENSP00000212015	0	0	0	0	0	0	0	0.719	0.719
CDKN1A	GADD45B	9606.ENSP00000384849	9606.ENSP00000215631	0	0	0	0	0.215	0.046	0	0.703	0.758
CDKN1A	MAPK1	9606.ENSP00000384849	9606.ENSP00000215832	0	0	0	0	0	0	0	0.732	0.732
CDKN1A	SERPINE1	9606.ENSP00000384849	9606.ENSP00000223095	0	0	0	0	0.172	0	0	0.654	0.701
CDKN1A	NFKB1	9606.ENSP00000384849	9606.ENSP00000226574	0	0	0	0	0.099	0.297	0	0.638	0.751
CDKN1A	EGR1	9606.ENSP00000384849	9606.ENSP00000239938	0	0	0	0	0.101	0.045	0	0.68	0.701
CDKN1A	MDM2	9606.ENSP00000384849	9606.ENSP00000258149	0	0	0	0	0.072	0.848	0	0.873	0.98
CDKN1A	EP300	9606.ENSP00000384849	9606.ENSP00000263253	0	0	0	0	0	0.719	0	0.728	0.92
CDKN1A	STAT3	9606.ENSP00000384849	9606.ENSP00000264657	0	0	0	0	0.125	0.828	0.5	0.815	0.984
CDKN1A	TP53	9606.ENSP00000384849	9606.ENSP00000269305	0	0	0	0	0	0.925	0.9	0.96	0.999
CDKN1A	RPS27A	9606.ENSP00000384849	9606.ENSP00000272317	0	0	0	0	0.063	0.645	0.5	0.138	0.837
CDKN1A	EGFR	9606.ENSP00000384849	9606.ENSP00000275493	0	0	0	0	0.061	0	0	0.746	0.752
CDKN1A	CDKN2B	9606.ENSP00000384849	9606.ENSP00000276925	0	0	0	0	0.08	0.049	0.5	0.779	0.89
CDKN1A	FOS	9606.ENSP00000384849	9606.ENSP00000306245	0	0	0	0	0.126	0	0	0.729	0.753
CDKN1A	MCM7	9606.ENSP00000384849	9606.ENSP00000307288	0	0	0	0	0.104	0.3	0	0.743	0.824
CDKN1A	CYCS	9606.ENSP00000384849	9606.ENSP00000307786	0	0	0	0	0	0	0	0.799	0.799
CDKN1A	EZH2	9606.ENSP00000384849	9606.ENSP00000320147	0	0	0	0	0.044	0	0	0.738	0.739
CDKN1A	SMAD3	9606.ENSP00000384849	9606.ENSP00000332973	0	0	0	0	0.061	0.292	0.5	0.784	0.918
CDKN1A	FOXO3	9606.ENSP00000384849	9606.ENSP00000339527	0	0	0	0	0.072	0.294	0	0.994	0.995
CDKN1A	SMAD4	9606.ENSP00000384849	9606.ENSP00000341551	0	0	0	0	0.103	0.6	0.5	0.707	0.94
CDKN1A	STAT1	9606.ENSP00000384849	9606.ENSP00000354394	0	0	0	0	0.105	0	0.4	0.599	0.765
CDKN1A	MCL1	9606.ENSP00000384849	9606.ENSP00000358022	0	0	0	0	0.149	0	0.4	0.728	0.849
CDKN1A	GADD45A	9606.ENSP00000384849	9606.ENSP00000360025	0	0	0	0	0.163	0.625	0	0.926	0.974
CDKN1A	JUN	9606.ENSP00000384849	9606.ENSP00000360266	0	0	0	0	0.122	0.51	0	0.639	0.831
CDKN1A	RUNX2	9606.ENSP00000384849	9606.ENSP00000360493	0	0	0	0	0	0	0.5	0.424	0.7
CDKN1A	PTEN	9606.ENSP00000384849	9606.ENSP00000361021	0	0	0	0	0	0	0	0.792	0.792
CDKN1A	PCNA	9606.ENSP00000384849	9606.ENSP00000368458	0	0	0	0	0.104	0.999	0.9	0.249	0.999
CDKN1A	FOXO1	9606.ENSP00000384849	9606.ENSP00000368880	0	0	0	0	0.042	0.597	0	0.565	0.818
CDKN1A	MAPK8	9606.ENSP00000384849	9606.ENSP00000378974	0	0	0	0	0	0.51	0	0.626	0.808
CDKN1A	NFE2L2	9606.ENSP00000384849	9606.ENSP00000380252	0	0	0	0	0.103	0.295	0.4	0.419	0.75
CDKN1A	RELA	9606.ENSP00000384849	9606.ENSP00000384273	0	0	0	0	0.142	0.512	0	0.439	0.745
CDKN1A	CHEK1	9606.ENSP00000384849	9606.ENSP00000391090	0	0	0	0	0	0.292	0	0.647	0.74
CDKN1A	VIM	9606.ENSP00000384849	9606.ENSP00000446007	0	0	0	0	0.113	0.057	0.4	0.583	0.763
CDKN1A	ESR1	9606.ENSP00000384849	9606.ENSP00000405330	0	0	0	0	0	0.625	0	0.597	0.842
CDKN1A	CDKN2A	9606.ENSP00000384849	9606.ENSP00000418915	0	0	0	0	0.06	0.049	0.5	0.933	0.966
CDKN1A	MYC	9606.ENSP00000384849	9606.ENSP00000478887	0	0	0	0	0.105	0.32	0.5	0.945	0.981
CDKN2A	MAPK1	9606.ENSP00000418915	9606.ENSP00000215832	0	0	0	0	0.049	0.35	0	0.771	0.846
CDKN2A	MAPK14	9606.ENSP00000418915	9606.ENSP00000229795	0	0	0	0	0.047	0.216	0.9	0.34	0.944
CDKN2A	MDM2	9606.ENSP00000418915	9606.ENSP00000258149	0	0	0	0	0.068	0.992	0.9	0.999	0.999
CDKN2A	EP300	9606.ENSP00000418915	9606.ENSP00000263253	0	0	0	0	0.042	0.133	0.5	0.702	0.859
CDKN2A	PIK3CA	9606.ENSP00000418915	9606.ENSP00000263967	0	0	0	0	0	0	0	0.791	0.791
CDKN2A	TP63	9606.ENSP00000418915	9606.ENSP00000264731	0	0	0	0	0	0.294	0	0.648	0.741
CDKN2A	TP53	9606.ENSP00000418915	9606.ENSP00000269305	0	0	0	0	0	0.874	0.9	0.97	0.999
CDKN2A	ERBB2	9606.ENSP00000418915	9606.ENSP00000269571	0	0	0	0	0.062	0.045	0	0.767	0.773
CDKN2A	RPS27A	9606.ENSP00000418915	9606.ENSP00000272317	0	0	0	0	0.042	0.457	0.5	0.152	0.75
CDKN2A	RASA1	9606.ENSP00000418915	9606.ENSP00000274376	0	0	0	0	0.042	0.127	0	0.774	0.794
CDKN2A	EGFR	9606.ENSP00000418915	9606.ENSP00000275493	0	0	0	0	0.069	0.045	0	0.906	0.91
CDKN2A	CDKN2B	9606.ENSP00000418915	9606.ENSP00000276925	0	0	0.053	0.972	0.169	0.44	0.9	0.067	0.951
CDKN2A	TERT	9606.ENSP00000418915	9606.ENSP00000309572	0	0	0	0	0	0.175	0	0.787	0.817
CDKN2A	EZH2	9606.ENSP00000418915	9606.ENSP00000320147	0	0	0	0	0.055	0.106	0	0.796	0.813
CDKN2A	SOX2	9606.ENSP00000418915	9606.ENSP00000323588	0	0	0	0	0.044	0.041	0	0.705	0.706
CDKN2A	STK11	9606.ENSP00000418915	9606.ENSP00000324856	0	0	0	0	0	0.186	0	0.793	0.824
CDKN2A	SMAD3	9606.ENSP00000418915	9606.ENSP00000332973	0	0	0	0	0.042	0.046	0	0.805	0.806
CDKN2A	MAPK11	9606.ENSP00000418915	9606.ENSP00000333685	0	0	0	0	0.048	0.072	0.9	0.248	0.924
CDKN2A	FOXO3	9606.ENSP00000418915	9606.ENSP00000339527	0	0	0	0	0	0.059	0	0.756	0.76
CDKN2A	FGFR3	9606.ENSP00000418915	9606.ENSP00000339824	0	0	0	0	0	0	0	0.775	0.775
CDKN2A	SMAD4	9606.ENSP00000418915	9606.ENSP00000341551	0	0	0	0	0.042	0.046	0	0.85	0.851
CDKN2A	SERTAD1	9606.ENSP00000418915	9606.ENSP00000350633	0	0	0	0	0	0.51	0	0.527	0.758
CDKN2A	DNMT1	9606.ENSP00000418915	9606.ENSP00000352516	0	0	0	0	0.057	0	0	0.698	0.703
CDKN2A	JUN	9606.ENSP00000418915	9606.ENSP00000360266	0	0	0	0	0.051	0	0	0.776	0.779
CDKN2A	PTEN	9606.ENSP00000418915	9606.ENSP00000361021	0	0	0	0	0.053	0.188	0	0.908	0.923
CDKN2A	SRC	9606.ENSP00000418915	9606.ENSP00000362680	0	0	0	0	0.042	0.095	0	0.73	0.745
CDKN2A	ETS1	9606.ENSP00000418915	9606.ENSP00000376436	0	0	0	0	0.049	0.048	0.5	0.585	0.786
CDKN2A	MAPK8	9606.ENSP00000418915	9606.ENSP00000378974	0	0	0	0	0.049	0.314	0	0.772	0.838
CDKN2A	NFE2L2	9606.ENSP00000418915	9606.ENSP00000380252	0	0	0	0	0	0	0.5	0.512	0.745
CDKN2A	RELA	9606.ENSP00000418915	9606.ENSP00000384273	0	0	0	0	0.064	0.334	0	0.78	0.851
CDKN2A	CHEK1	9606.ENSP00000418915	9606.ENSP00000391090	0	0	0	0	0.072	0.055	0	0.711	0.724
CDKN2A	IGF2BP2	9606.ENSP00000418915	9606.ENSP00000410242	0	0	0	0	0.049	0	0	0.732	0.734
CDKN2A	H2AX	9606.ENSP00000418915	9606.ENSP00000434024	0	0	0	0	0.06	0.05	0.5	0.542	0.768
CDKN2A	MC1R	9606.ENSP00000418915	9606.ENSP00000451605	0	0	0	0	0	0.045	0	0.793	0.793
CDKN2A	HIF1A	9606.ENSP00000418915	9606.ENSP00000437955	0	0	0	0	0	0.426	0	0.927	0.956
CDKN2A	MYC	9606.ENSP00000418915	9606.ENSP00000478887	0	0	0	0	0.055	0.783	0.9	0.929	0.998
CDKN2B	MDM2	9606.ENSP00000276925	9606.ENSP00000258149	0	0	0	0	0.068	0.314	0	0.597	0.72
CDKN2B	SMAD2	9606.ENSP00000276925	9606.ENSP00000262160	0	0	0	0	0	0.046	0.5	0.45	0.714
CDKN2B	TP53	9606.ENSP00000276925	9606.ENSP00000269305	0	0	0	0	0	0.172	0	0.837	0.86
CDKN2B	SP1	9606.ENSP00000276925	9606.ENSP00000329357	0	0	0	0	0	0.328	0.5	0.253	0.727
CDKN2B	SMAD3	9606.ENSP00000276925	9606.ENSP00000332973	0	0	0	0	0	0.046	0.5	0.509	0.745
CDKN2B	IGF2BP2	9606.ENSP00000276925	9606.ENSP00000410242	0	0	0	0	0	0	0	0.773	0.773
CDKN2B	SMAD4	9606.ENSP00000276925	9606.ENSP00000341551	0	0	0	0	0	0.295	0.5	0.51	0.812
CDKN2B	CEBPB	9606.ENSP00000276925	9606.ENSP00000305422	0	0	0	0	0.062	0.062	0.75	0.3	0.825
CDKN2B	MYC	9606.ENSP00000276925	9606.ENSP00000478887	0	0	0	0	0.055	0.166	0.9	0.621	0.966
CEBPB	MAPK1	9606.ENSP00000305422	9606.ENSP00000215832	0	0	0	0	0.049	0.32	0.75	0.33	0.877
CEBPB	NFKB1	9606.ENSP00000305422	9606.ENSP00000226574	0	0	0	0	0.108	0.307	0.5	0.727	0.904
CEBPB	MAPK14	9606.ENSP00000305422	9606.ENSP00000229795	0	0	0	0	0.06	0.095	0.9	0.6	0.961
CEBPB	NR3C1	9606.ENSP00000305422	9606.ENSP00000231509	0	0	0	0	0.06	0.512	0	0.773	0.886
CEBPB	EGR1	9606.ENSP00000305422	9606.ENSP00000239938	0	0	0	0	0.088	0.535	0	0.751	0.885
CEBPB	JUND	9606.ENSP00000305422	9606.ENSP00000252818	0	0	0	0	0.085	0.094	0	0.836	0.852
CEBPB	MAPK3	9606.ENSP00000305422	9606.ENSP00000263025	0	0	0	0	0.095	0.08	0.75	0.776	0.947
CEBPB	EP300	9606.ENSP00000305422	9606.ENSP00000263253	0	0	0	0	0.053	0.748	0.5	0.976	0.996
CEBPB	STAT3	9606.ENSP00000305422	9606.ENSP00000264657	0	0	0	0	0.17	0.3	0.7	0.92	0.984
CEBPB	FOSL2	9606.ENSP00000305422	9606.ENSP00000264716	0	0	0	0	0.221	0.102	0	0.704	0.775
CEBPB	PPARGC1A	9606.ENSP00000305422	9606.ENSP00000264867	0	0	0	0	0.053	0	0.5	0.91	0.953
CEBPB	IRF8	9606.ENSP00000305422	9606.ENSP00000268638	0	0	0	0	0.105	0.047	0	0.687	0.709
CEBPB	TP53	9606.ENSP00000305422	9606.ENSP00000269305	0	0	0	0	0	0.292	0	0.814	0.862
CEBPB	PPARG	9606.ENSP00000305422	9606.ENSP00000287820	0	0	0	0	0.049	0.512	0.75	0.923	0.989
CEBPB	NFIL3	9606.ENSP00000305422	9606.ENSP00000297689	0	0	0	0	0.316	0	0	0.591	0.708
CEBPB	PTGS2	9606.ENSP00000305422	9606.ENSP00000356438	0	0	0	0	0.166	0.292	0	0.542	0.706
CEBPB	TRIB1	9606.ENSP00000305422	9606.ENSP00000312150	0	0	0	0	0.196	0.272	0	0.549	0.713
CEBPB	GATA2	9606.ENSP00000305422	9606.ENSP00000345681	0	0	0	0	0.062	0.091	0	0.697	0.719
CEBPB	PPARA	9606.ENSP00000305422	9606.ENSP00000385523	0	0	0	0	0	0.045	0	0.739	0.74
CEBPB	IRF4	9606.ENSP00000305422	9606.ENSP00000370343	0	0	0	0	0.087	0.047	0	0.732	0.747
CEBPB	TNF	9606.ENSP00000305422	9606.ENSP00000398698	0	0	0	0	0.075	0	0	0.752	0.76
CEBPB	RXRA	9606.ENSP00000305422	9606.ENSP00000419692	0	0	0	0	0.138	0.045	0.5	0.49	0.762
CEBPB	STAT1	9606.ENSP00000305422	9606.ENSP00000354394	0	0	0	0	0.104	0.053	0	0.742	0.762
CEBPB	SP1	9606.ENSP00000305422	9606.ENSP00000329357	0	0	0	0	0.049	0.644	0	0.45	0.798
CEBPB	FOSL1	9606.ENSP00000305422	9606.ENSP00000310170	0	0	0	0	0.104	0.102	0	0.784	0.811
CEBPB	FOS	9606.ENSP00000305422	9606.ENSP00000306245	0	0	0	0	0.208	0.102	0	0.766	0.819
CEBPB	CXCL8	9606.ENSP00000305422	9606.ENSP00000306512	0	0	0	0	0.137	0.292	0.5	0.544	0.842
CEBPB	KLF4	9606.ENSP00000305422	9606.ENSP00000363804	0	0	0	0	0.124	0.091	0.75	0.51	0.889
CEBPB	IL6	9606.ENSP00000305422	9606.ENSP00000385675	0	0	0	0	0.118	0.292	0.5	0.706	0.896
CEBPB	ESR1	9606.ENSP00000305422	9606.ENSP00000405330	0	0	0	0	0	0.722	0	0.683	0.908
CEBPB	JUN	9606.ENSP00000305422	9606.ENSP00000360266	0	0	0	0	0.153	0.21	0	0.899	0.927
CEBPB	SMAD4	9606.ENSP00000305422	9606.ENSP00000341551	0	0	0	0	0	0.625	0	0.818	0.928
CEBPB	MAPK11	9606.ENSP00000305422	9606.ENSP00000333685	0	0	0	0	0.059	0.091	0.9	0.343	0.936
CEBPB	FOXO1	9606.ENSP00000305422	9606.ENSP00000368880	0	0	0	0	0.055	0.296	0	0.921	0.943
CEBPB	RUNX2	9606.ENSP00000305422	9606.ENSP00000360493	0	0	0	0	0.06	0.092	0	0.939	0.944
CEBPB	MYC	9606.ENSP00000305422	9606.ENSP00000478887	0	0	0	0	0.14	0.369	0.75	0.732	0.958
CEBPB	SMAD3	9606.ENSP00000305422	9606.ENSP00000332973	0	0	0	0	0.062	0.51	0	0.919	0.959
CEBPB	RELA	9606.ENSP00000305422	9606.ENSP00000384273	0	0	0	0	0.135	0.785	0.5	0.694	0.967
CEBPB	CEBPD	9606.ENSP00000305422	9606.ENSP00000386165	0	0	0	0.766	0.528	0.459	0.5	0.965	0.994
CEBPD	EP300	9606.ENSP00000386165	9606.ENSP00000263253	0	0	0	0	0.072	0.326	0.5	0.256	0.736
CEBPD	STAT3	9606.ENSP00000386165	9606.ENSP00000264657	0	0	0	0	0.127	0.053	0.5	0.513	0.772
CEBPD	PPARG	9606.ENSP00000386165	9606.ENSP00000287820	0	0	0	0	0	0.045	0.75	0.713	0.925
CEBPD	FOS	9606.ENSP00000386165	9606.ENSP00000306245	0	0	0	0	0.289	0.102	0.4	0.475	0.772
CEBPD	SOX2	9606.ENSP00000386165	9606.ENSP00000323588	0	0	0	0	0.053	0.292	0.4	0.538	0.789
CEBPD	SMAD3	9606.ENSP00000386165	9606.ENSP00000332973	0	0	0	0	0.047	0.292	0	0.755	0.82
CEBPD	SMAD4	9606.ENSP00000386165	9606.ENSP00000341551	0	0	0	0	0	0.292	0	0.811	0.86
CEBPD	JUN	9606.ENSP00000386165	9606.ENSP00000360266	0	0	0	0	0.15	0.094	0	0.682	0.734
CFB	SERPING1	9606.ENSP00000416561	9606.ENSP00000278407	0	0	0	0	0.308	0.045	0	0.833	0.88
CFTR	KRT18	9606.ENSP00000003084	9606.ENSP00000373489	0	0	0	0	0.054	0.325	0	0.57	0.702
CFTR	CLCA2	9606.ENSP00000003084	9606.ENSP00000359596	0	0	0	0	0.058	0.091	0	0.816	0.829
CFTR	PRKAA2	9606.ENSP00000003084	9606.ENSP00000360290	0	0	0	0	0.049	0.065	0.9	0.087	0.907
CFTR	PRKAB1	9606.ENSP00000003084	9606.ENSP00000441369	0	0	0	0	0.096	0.065	0.9	0	0.908
CFTR	HSPA4	9606.ENSP00000003084	9606.ENSP00000302961	0	0	0	0	0.062	0.746	0	0.713	0.925
CFTR	PRKAA1	9606.ENSP00000003084	9606.ENSP00000346148	0	0	0	0	0.049	0.533	0.9	0.07	0.953
CFTR	HSPA8	9606.ENSP00000003084	9606.ENSP00000437125	0	0	0	0	0.062	0.857	0.5	0.825	0.986
CHEK1	RPA1	9606.ENSP00000391090	9606.ENSP00000254719	0	0	0	0	0.08	0	0.5	0.714	0.857
CHEK1	TP53	9606.ENSP00000391090	9606.ENSP00000269305	0	0	0	0	0.074	0.783	0.9	0.906	0.997
CHEK1	FANCD2	9606.ENSP00000391090	9606.ENSP00000287647	0	0	0	0	0.283	0.464	0.4	0.84	0.958
CHEK1	MCM7	9606.ENSP00000391090	9606.ENSP00000307288	0	0	0	0	0.37	0.326	0.5	0.61	0.906
CHEK1	DNMT1	9606.ENSP00000391090	9606.ENSP00000352516	0	0	0	0	0.165	0.51	0	0.351	0.711
CHEK1	MTOR	9606.ENSP00000391090	9606.ENSP00000354558	0	0	0	0	0.049	0.352	0	0.646	0.763
CHEK1	PTEN	9606.ENSP00000391090	9606.ENSP00000361021	0	0	0	0	0	0.165	0	0.76	0.791
CHEK1	PCNA	9606.ENSP00000391090	9606.ENSP00000368458	0	0	0	0	0.365	0.456	0	0.352	0.757
CHEK1	MYC	9606.ENSP00000391090	9606.ENSP00000478887	0	0	0	0	0.085	0	0	0.749	0.76
CHEK1	H2AX	9606.ENSP00000391090	9606.ENSP00000434024	0	0	0	0	0.149	0.092	0	0.879	0.898
CHKA	CHKB	9606.ENSP00000265689	9606.ENSP00000384400	0	0	0.063	0.953	0	0	0.9	0.072	0.905
CHKA	GSK3B	9606.ENSP00000265689	9606.ENSP00000324806	0	0	0	0	0	0.096	0	0.981	0.982
CHRNA3	JAK2	9606.ENSP00000315602	9606.ENSP00000371067	0	0	0	0	0	0.043	0.9	0.061	0.902
CHSY1	DCN	9606.ENSP00000254190	9606.ENSP00000052754	0	0	0	0	0.045	0.422	0.4	0.29	0.733
CHUK	TNFRSF1A	9606.ENSP00000359424	9606.ENSP00000162749	0	0	0	0	0.086	0.994	0.5	0.852	0.999
CHUK	NFKB1	9606.ENSP00000359424	9606.ENSP00000226574	0	0	0	0	0.088	0.854	0.9	0.966	0.999
CHUK	EIF2AK2	9606.ENSP00000359424	9606.ENSP00000233057	0	0	0.154	0.575	0.072	0.51	0.9	0.505	0.977
CHUK	SMAD2	9606.ENSP00000359424	9606.ENSP00000262160	0	0	0	0	0.073	0.328	0	0.885	0.922
CHUK	EP300	9606.ENSP00000359424	9606.ENSP00000263253	0	0	0	0	0.069	0.23	0	0.668	0.742
CHUK	IL1A	9606.ENSP00000359424	9606.ENSP00000263339	0	0	0	0	0	0	0	0.714	0.714
CHUK	IL1B	9606.ENSP00000359424	9606.ENSP00000263341	0	0	0	0	0	0	0	0.833	0.833
CHUK	TP53	9606.ENSP00000359424	9606.ENSP00000269305	0	0	0	0	0.058	0.345	0.5	0.756	0.914
CHUK	HSPA4	9606.ENSP00000359424	9606.ENSP00000302961	0	0	0	0	0.062	0.094	0	0.691	0.715
CHUK	EIF2AK3	9606.ENSP00000359424	9606.ENSP00000307235	0	0	0	0.551	0.065	0	0.9	0.21	0.919
CHUK	SMAD3	9606.ENSP00000359424	9606.ENSP00000332973	0	0	0	0	0.075	0.328	0	0.815	0.875
CHUK	FOXO3	9606.ENSP00000359424	9606.ENSP00000339527	0	0	0	0	0.06	0.331	0.9	0.4	0.957
CHUK	PDPK1	9606.ENSP00000359424	9606.ENSP00000344220	0	0	0	0.58	0.138	0.104	0.9	0.114	0.922
CHUK	MTOR	9606.ENSP00000359424	9606.ENSP00000354558	0	0	0	0	0.095	0.526	0.9	0.452	0.973
CHUK	NFKB2	9606.ENSP00000359424	9606.ENSP00000358983	0	0	0	0	0.093	0.802	0.9	0.922	0.998
CHUK	IRAK1	9606.ENSP00000359424	9606.ENSP00000358997	0	0	0	0.555	0.073	0.51	0.9	0.983	0.999
CHUK	IL6	9606.ENSP00000359424	9606.ENSP00000385675	0	0	0	0	0.058	0	0	0.708	0.713
CHUK	ESR1	9606.ENSP00000359424	9606.ENSP00000405330	0	0	0	0	0	0.25	0	0.661	0.735
CHUK	SRC	9606.ENSP00000359424	9606.ENSP00000362680	0	0	0	0.572	0.055	0.51	0	0.503	0.75
CHUK	SPP1	9606.ENSP00000359424	9606.ENSP00000378517	0	0	0	0	0	0.052	0	0.766	0.768
CHUK	TLR4	9606.ENSP00000359424	9606.ENSP00000363089	0	0	0	0	0.085	0.1	0.5	0.683	0.852
CHUK	MYC	9606.ENSP00000359424	9606.ENSP00000478887	0	0	0	0	0.049	0.542	0	0.746	0.879
CHUK	FOXO1	9606.ENSP00000359424	9606.ENSP00000368880	0	0	0	0	0	0.094	0.9	0.358	0.936
CHUK	PTEN	9606.ENSP00000359424	9606.ENSP00000361021	0	0	0	0	0.089	0.329	0.9	0.487	0.964
CHUK	MYD88	9606.ENSP00000359424	9606.ENSP00000498321	0	0	0	0	0.083	0.095	0	0.983	0.985
CHUK	RELA	9606.ENSP00000359424	9606.ENSP00000384273	0	0	0	0	0.057	0.88	0.9	0.968	0.999
CHUK	TNF	9606.ENSP00000359424	9606.ENSP00000398698	0	0	0	0	0.067	0.994	0.5	0.837	0.999
CLEC3B	TNF	9606.ENSP00000296130	9606.ENSP00000398698	0	0	0	0	0	0.9	0	0.118	0.908
CLOCK	SIRT1	9606.ENSP00000426983	9606.ENSP00000212015	0	0	0	0	0.049	0.335	0.75	0.994	0.999
CLOCK	NAMPT	9606.ENSP00000426983	9606.ENSP00000222553	0	0	0	0	0.067	0	0.5	0.821	0.909
CLOCK	SERPINE1	9606.ENSP00000426983	9606.ENSP00000223095	0	0	0	0	0	0	0.75	0.247	0.803
CLOCK	NR1D1	9606.ENSP00000426983	9606.ENSP00000246672	0	0	0	0	0.072	0	0.5	0.951	0.975
CLOCK	RARA	9606.ENSP00000426983	9606.ENSP00000254066	0	0	0	0	0	0.396	0	0.796	0.871
CLOCK	EP300	9606.ENSP00000426983	9606.ENSP00000263253	0	0	0	0	0.052	0.345	0.5	0.982	0.994
CLOCK	PPARGC1A	9606.ENSP00000426983	9606.ENSP00000264867	0	0	0	0	0	0	0.5	0.458	0.717
CLOCK	NFIL3	9606.ENSP00000426983	9606.ENSP00000297689	0	0	0	0	0	0.071	0	0.866	0.87
CLOCK	PER1	9606.ENSP00000426983	9606.ENSP00000314420	0	0	0	0.55	0	0.746	0.5	0.374	0.913
CLOCK	EZH2	9606.ENSP00000426983	9606.ENSP00000320147	0	0	0	0	0.055	0.091	0	0.69	0.71
CLOCK	SIRT6	9606.ENSP00000426983	9606.ENSP00000337332	0	0	0	0	0	0.068	0	0.757	0.764
CLOCK	PPARA	9606.ENSP00000426983	9606.ENSP00000385523	0	0	0	0	0.055	0.183	0.5	0.461	0.764
CLOCK	RXRA	9606.ENSP00000426983	9606.ENSP00000419692	0	0	0	0	0	0.396	0	0.777	0.86
CLU	TGFB1	9606.ENSP00000315130	9606.ENSP00000221930	0	0	0	0	0.072	0	0	0.737	0.745
CLU	VTN	9606.ENSP00000315130	9606.ENSP00000226218	0	0	0	0	0.111	0	0	0.959	0.962
CLU	NFKB1	9606.ENSP00000315130	9606.ENSP00000226574	0	0	0	0	0.042	0.292	0	0.677	0.761
CLU	LOXL1	9606.ENSP00000315130	9606.ENSP00000261921	0	0	0	0	0.075	0.058	0	0.685	0.702
CLU	CP	9606.ENSP00000315130	9606.ENSP00000264613	0	0	0	0	0.184	0.226	0	0.7	0.794
CLU	SERPING1	9606.ENSP00000315130	9606.ENSP00000278407	0	0	0	0	0.344	0	0	0.593	0.721
CLU	MMP9	9606.ENSP00000315130	9606.ENSP00000361405	0	0	0	0	0.054	0.292	0	0.614	0.718
CLU	SAA1	9606.ENSP00000315130	9606.ENSP00000384906	0	0	0	0	0	0	0.54	0.417	0.72
CLU	SPP1	9606.ENSP00000315130	9606.ENSP00000378517	0	0	0	0	0.137	0	0	0.7	0.73
CLU	FN1	9606.ENSP00000315130	9606.ENSP00000346839	0	0	0	0	0.056	0	0	0.799	0.802
CLU	ELN	9606.ENSP00000315130	9606.ENSP00000351807	0	0	0	0	0.066	0.292	0	0.728	0.804
CLU	PLTP	9606.ENSP00000315130	9606.ENSP00000417138	0	0	0	0	0.062	0	0.72	0.631	0.894
CNR1	NTRK2	9606.ENSP00000358513	9606.ENSP00000277120	0	0	0	0	0.172	0	0	0.794	0.822
CNR1	TRPV1	9606.ENSP00000358513	9606.ENSP00000459962	0	0	0	0	0.055	0.045	0	0.777	0.781
COL10A1	COL1A1	9606.ENSP00000327368	9606.ENSP00000225964	0	0	0.152	0.744	0.208	0	0.4	0.521	0.781
COL10A1	SOX9	9606.ENSP00000327368	9606.ENSP00000245479	0	0	0	0	0.044	0.045	0	0.793	0.795
COL10A1	MMP13	9606.ENSP00000327368	9606.ENSP00000260302	0	0	0	0	0.362	0.05	0	0.903	0.936
COL10A1	COL1A2	9606.ENSP00000327368	9606.ENSP00000297268	0	0	0.173	0.718	0.136	0	0.4	0.496	0.755
COL10A1	COL3A1	9606.ENSP00000327368	9606.ENSP00000304408	0	0	0.155	0.75	0.245	0	0.4	0.453	0.762
COL10A1	COL5A2	9606.ENSP00000327368	9606.ENSP00000364000	0	0	0.156	0.719	0.213	0	0.4	0.454	0.753
COL10A1	SERPINH1	9606.ENSP00000327368	9606.ENSP00000434412	0	0	0	0	0.072	0.098	0.5	0.523	0.774
COL10A1	RUNX2	9606.ENSP00000327368	9606.ENSP00000360493	0	0	0	0	0.103	0	0	0.866	0.875
COL17A1	KRT14	9606.ENSP00000497653	9606.ENSP00000167586	0	0	0	0	0.305	0.095	0	0.765	0.839
COL17A1	ITGB4	9606.ENSP00000497653	9606.ENSP00000200181	0	0	0	0	0.166	0.479	0.5	0.985	0.996
COL17A1	KRT5	9606.ENSP00000497653	9606.ENSP00000252242	0	0	0	0	0.435	0.095	0	0.638	0.799
COL17A1	LAMB3	9606.ENSP00000497653	9606.ENSP00000375778	0	0	0	0	0.245	0.046	0.5	0.9	0.959
COL18A1	MMP2	9606.ENSP00000352798	9606.ENSP00000219070	0	0	0	0	0.115	0.503	0.75	0.687	0.96
COL18A1	COL1A1	9606.ENSP00000352798	9606.ENSP00000225964	0	0	0.111	0.615	0.149	0.292	0.4	0.273	0.724
COL18A1	VTN	9606.ENSP00000352798	9606.ENSP00000226218	0	0	0	0	0.068	0	0	0.745	0.752
COL18A1	SPARC	9606.ENSP00000352798	9606.ENSP00000231061	0	0	0	0	0.181	0.292	0	0.615	0.757
COL18A1	MMP13	9606.ENSP00000352798	9606.ENSP00000260302	0	0	0	0	0.044	0	0.75	0.269	0.81
COL18A1	THBS1	9606.ENSP00000352798	9606.ENSP00000260356	0	0	0	0	0.062	0.243	0	0.824	0.864
COL18A1	MMP3	9606.ENSP00000352798	9606.ENSP00000299855	0	0	0	0	0.051	0	0.4	0.624	0.767
COL18A1	FN1	9606.ENSP00000352798	9606.ENSP00000346839	0	0	0	0	0.163	0	0	0.815	0.838
COL18A1	COL5A2	9606.ENSP00000352798	9606.ENSP00000364000	0	0	0.11	0.599	0.123	0	0.4	0.469	0.718
COL18A1	COL4A1	9606.ENSP00000352798	9606.ENSP00000364979	0	0	0	0.589	0.253	0.292	0.4	0.373	0.774
COL18A1	COL6A1	9606.ENSP00000352798	9606.ENSP00000355180	0	0	0.165	0.593	0.219	0.292	0.4	0.536	0.848
COL18A1	ITGB1	9606.ENSP00000352798	9606.ENSP00000379350	0	0	0	0	0.073	0.51	0.5	0.47	0.863
COL18A1	HSPG2	9606.ENSP00000352798	9606.ENSP00000363827	0	0	0	0	0.202	0.099	0	0.865	0.894
COL18A1	MMP9	9606.ENSP00000352798	9606.ENSP00000361405	0	0	0	0	0.11	0.238	0.75	0.588	0.92
COL1A1	DCN	9606.ENSP00000225964	9606.ENSP00000052754	0	0	0	0	0.479	0.091	0	0.851	0.923
COL1A1	ITGB4	9606.ENSP00000225964	9606.ENSP00000200181	0	0	0	0	0.06	0.051	0.65	0.312	0.756
COL1A1	TIMP1	9606.ENSP00000225964	9606.ENSP00000218388	0	0	0	0	0.175	0	0	0.817	0.842
COL1A1	MMP2	9606.ENSP00000225964	9606.ENSP00000219070	0	0	0	0	0.403	0.298	0	0.623	0.828
COL1A1	TGFB1	9606.ENSP00000225964	9606.ENSP00000221930	0	0	0	0	0.047	0.095	0	0.789	0.802
COL1A1	PCOLCE	9606.ENSP00000225964	9606.ENSP00000223061	0	0	0	0	0.448	0.129	0.4	0.428	0.813
COL1A1	MMP13	9606.ENSP00000225964	9606.ENSP00000260302	0	0	0	0	0.099	0.05	0	0.68	0.702
COL1A1	IGF1	9606.ENSP00000225964	9606.ENSP00000376637	0	0	0	0	0.097	0	0	0.697	0.714
COL1A1	SOX9	9606.ENSP00000225964	9606.ENSP00000245479	0	0	0	0	0.084	0.045	0	0.701	0.715
COL1A1	TGFBI	9606.ENSP00000225964	9606.ENSP00000416330	0	0	0	0	0.212	0.068	0	0.644	0.716
COL1A1	DDR1	9606.ENSP00000225964	9606.ENSP00000427552	0	0	0	0	0.069	0	0	0.711	0.719
COL1A1	TGFBR1	9606.ENSP00000225964	9606.ENSP00000447297	0	0	0	0	0	0.084	0	0.707	0.721
COL1A1	SPP1	9606.ENSP00000225964	9606.ENSP00000378517	0	0	0	0	0.061	0	0	0.742	0.747
COL1A1	IGFBP3	9606.ENSP00000225964	9606.ENSP00000370473	0	0	0	0	0.198	0.292	0	0.596	0.75
COL1A1	PTK2	9606.ENSP00000225964	9606.ENSP00000341189	0	0	0	0	0.055	0	0.65	0.317	0.754
COL1A1	MMP1	9606.ENSP00000225964	9606.ENSP00000322788	0	0	0	0	0.139	0.05	0	0.738	0.767
COL1A1	SMAD3	9606.ENSP00000225964	9606.ENSP00000332973	0	0	0	0	0	0.126	0	0.751	0.773
COL1A1	VIM	9606.ENSP00000225964	9606.ENSP00000446007	0	0	0	0	0.144	0.05	0	0.749	0.778
COL1A1	TAGLN	9606.ENSP00000225964	9606.ENSP00000376678	0	0	0	0	0.276	0	0	0.716	0.785
COL1A1	COL7A1	9606.ENSP00000225964	9606.ENSP00000332371	0	0	0	0.731	0.134	0.292	0.4	0.498	0.79
COL1A1	FMOD	9606.ENSP00000225964	9606.ENSP00000347041	0	0	0	0	0.367	0.091	0	0.669	0.792
COL1A1	LOX	9606.ENSP00000225964	9606.ENSP00000231004	0	0	0	0	0.364	0.27	0	0.621	0.808
COL1A1	COL4A1	9606.ENSP00000225964	9606.ENSP00000364979	0	0	0.122	0.7	0.384	0	0.4	0.531	0.827
COL1A1	THBS2	9606.ENSP00000225964	9606.ENSP00000355751	0	0	0	0	0.368	0.099	0	0.722	0.828
COL1A1	PDGFRB	9606.ENSP00000225964	9606.ENSP00000261799	0	0	0	0	0.372	0	0	0.742	0.831
COL1A1	MMP9	9606.ENSP00000225964	9606.ENSP00000361405	0	0	0	0	0.089	0.05	0	0.83	0.84
COL1A1	PDGFB	9606.ENSP00000225964	9606.ENSP00000330382	0	0	0	0	0.049	0.236	0	0.828	0.864
COL1A1	ELN	9606.ENSP00000225964	9606.ENSP00000351807	0	0	0	0	0.213	0	0	0.849	0.876
COL1A1	THBS1	9606.ENSP00000225964	9606.ENSP00000260356	0	0	0	0.547	0.149	0.539	0	0.756	0.896
COL1A1	POSTN	9606.ENSP00000225964	9606.ENSP00000369071	0	0	0	0	0.555	0.076	0	0.783	0.903
COL1A1	SERPINH1	9606.ENSP00000225964	9606.ENSP00000434412	0	0	0	0	0.419	0.126	0.5	0.727	0.921
COL1A1	FBN1	9606.ENSP00000225964	9606.ENSP00000325527	0	0	0	0	0.517	0.099	0	0.851	0.929
COL1A1	RUNX2	9606.ENSP00000225964	9606.ENSP00000360493	0	0	0	0	0.061	0	0.75	0.826	0.955
COL1A1	SPARC	9606.ENSP00000225964	9606.ENSP00000231061	0	0	0	0	0.743	0.554	0	0.744	0.968
COL1A1	COL6A1	9606.ENSP00000225964	9606.ENSP00000355180	0	0	0.191	0.596	0.808	0	0.4	0.711	0.969
COL1A1	FN1	9606.ENSP00000225964	9606.ENSP00000346839	0	0	0	0	0.335	0.594	0	0.912	0.974
COL1A1	ITGB1	9606.ENSP00000225964	9606.ENSP00000379350	0	0	0	0	0.093	0.294	0.9	0.793	0.984
COL1A1	COL5A1	9606.ENSP00000225964	9606.ENSP00000360882	0	0	0.091	0.845	0.795	0.23	0.72	0.88	0.994
COL1A1	COL5A2	9606.ENSP00000225964	9606.ENSP00000364000	0	0	0.064	0.948	0.839	0	0.72	0.912	0.995
COL1A1	COL3A1	9606.ENSP00000225964	9606.ENSP00000304408	0	0	0.065	0.95	0.958	0	0.9	0.965	0.999
COL1A1	COL1A2	9606.ENSP00000225964	9606.ENSP00000297268	0	0	0.061	0.957	0.964	0.649	0.9	0.981	0.999
COL1A2	DCN	9606.ENSP00000297268	9606.ENSP00000052754	0	0	0	0	0.769	0.091	0	0.695	0.93
COL1A2	ITGB4	9606.ENSP00000297268	9606.ENSP00000200181	0	0	0	0	0.046	0.051	0.65	0.275	0.739
COL1A2	MMP2	9606.ENSP00000297268	9606.ENSP00000219070	0	0	0	0	0.452	0.098	0	0.726	0.853
COL1A2	TGFB1	9606.ENSP00000297268	9606.ENSP00000221930	0	0	0	0	0.042	0.067	0	0.798	0.804
COL1A2	PCOLCE	9606.ENSP00000297268	9606.ENSP00000223061	0	0	0	0	0.396	0.129	0.4	0.896	0.963
COL1A2	LOX	9606.ENSP00000297268	9606.ENSP00000231004	0	0	0	0	0.361	0.27	0	0.582	0.788
COL1A2	SPARC	9606.ENSP00000297268	9606.ENSP00000231061	0	0	0	0	0.849	0.07	0	0.733	0.959
COL1A2	LAMA5	9606.ENSP00000297268	9606.ENSP00000252999	0	0	0	0	0.065	0.071	0.4	0.596	0.761
COL1A2	SMAD2	9606.ENSP00000297268	9606.ENSP00000262160	0	0	0	0	0	0.308	0	0.588	0.703
COL1A2	VCAN	9606.ENSP00000297268	9606.ENSP00000265077	0	0	0	0	0.183	0.091	0	0.699	0.756
COL1A2	SP1	9606.ENSP00000297268	9606.ENSP00000329357	0	0	0	0	0	0.3	0.5	0.22	0.703
COL1A2	FBLN5	9606.ENSP00000297268	9606.ENSP00000345008	0	0	0	0	0.208	0.091	0	0.624	0.705
COL1A2	FBLN2	9606.ENSP00000297268	9606.ENSP00000384169	0	0	0	0	0.255	0.099	0	0.606	0.713
COL1A2	SMAD4	9606.ENSP00000297268	9606.ENSP00000341551	0	0	0	0	0	0.053	0.5	0.446	0.715
COL1A2	CXCL12	9606.ENSP00000297268	9606.ENSP00000379140	0	0	0	0	0.3	0	0	0.626	0.727
COL1A2	PTK2	9606.ENSP00000297268	9606.ENSP00000341189	0	0	0	0	0.062	0	0.65	0.235	0.727
COL1A2	TGFBI	9606.ENSP00000297268	9606.ENSP00000416330	0	0	0	0	0.194	0.068	0	0.68	0.738
COL1A2	TAGLN	9606.ENSP00000297268	9606.ENSP00000376678	0	0	0	0	0.413	0	0	0.581	0.744
COL1A2	COL4A1	9606.ENSP00000297268	9606.ENSP00000364979	0	0	0.125	0.701	0.308	0	0.4	0.41	0.757
COL1A2	ELN	9606.ENSP00000297268	9606.ENSP00000351807	0	0	0	0	0.234	0	0	0.722	0.777
COL1A2	SMAD3	9606.ENSP00000297268	9606.ENSP00000332973	0	0	0	0	0	0.063	0.5	0.607	0.799
COL1A2	THBS2	9606.ENSP00000297268	9606.ENSP00000355751	0	0	0	0	0.489	0.099	0	0.716	0.858
COL1A2	COL6A1	9606.ENSP00000297268	9606.ENSP00000355180	0	0	0.183	0.583	0.67	0	0.4	0.321	0.875
COL1A2	SERPINH1	9606.ENSP00000297268	9606.ENSP00000434412	0	0	0	0	0.3	0.094	0.5	0.664	0.879
COL1A2	MMP9	9606.ENSP00000297268	9606.ENSP00000361405	0	0	0	0	0.075	0.05	0	0.9	0.904
COL1A2	POSTN	9606.ENSP00000297268	9606.ENSP00000369071	0	0	0	0	0.522	0.099	0	0.826	0.918
COL1A2	FBN1	9606.ENSP00000297268	9606.ENSP00000325527	0	0	0	0	0.677	0.099	0	0.891	0.965
COL1A2	FN1	9606.ENSP00000297268	9606.ENSP00000346839	0	0	0	0	0.54	0.05	0.4	0.942	0.982
COL1A2	ITGB1	9606.ENSP00000297268	9606.ENSP00000379350	0	0	0	0	0.109	0.051	0.9	0.883	0.988
COL1A2	COL5A1	9606.ENSP00000297268	9606.ENSP00000360882	0	0	0.091	0.834	0.66	0.259	0.72	0.864	0.989
COL1A2	COL5A2	9606.ENSP00000297268	9606.ENSP00000364000	0	0	0.072	0.934	0.884	0.098	0.72	0.949	0.998
COL1A2	COL3A1	9606.ENSP00000297268	9606.ENSP00000304408	0	0	0.076	0.928	0.999	0.229	0.9	0.966	0.999
COL3A1	DCN	9606.ENSP00000304408	9606.ENSP00000052754	0	0	0	0	0.836	0.091	0	0.603	0.935
COL3A1	MMP2	9606.ENSP00000304408	9606.ENSP00000219070	0	0	0	0	0.363	0.05	0	0.694	0.799
COL3A1	TGFB1	9606.ENSP00000304408	9606.ENSP00000221930	0	0	0	0	0.044	0.067	0	0.74	0.748
COL3A1	PCOLCE	9606.ENSP00000304408	9606.ENSP00000223061	0	0	0	0	0.336	0.909	0.4	0.428	0.976
COL3A1	LOX	9606.ENSP00000304408	9606.ENSP00000231004	0	0	0	0	0.276	0.27	0	0.727	0.843
COL3A1	SPARC	9606.ENSP00000304408	9606.ENSP00000231061	0	0	0	0	0.553	0.635	0	0.499	0.911
COL3A1	VCAN	9606.ENSP00000304408	9606.ENSP00000265077	0	0	0	0	0.144	0.091	0	0.672	0.722
COL3A1	COL7A1	9606.ENSP00000304408	9606.ENSP00000332371	0	0	0	0.729	0.103	0	0.4	0.514	0.715
COL3A1	FBLN5	9606.ENSP00000304408	9606.ENSP00000345008	0	0	0	0	0.192	0.091	0	0.655	0.724
COL3A1	CXCL12	9606.ENSP00000304408	9606.ENSP00000379140	0	0	0	0	0.377	0	0	0.598	0.739
COL3A1	MMP9	9606.ENSP00000304408	9606.ENSP00000361405	0	0	0	0	0.091	0.05	0	0.728	0.745
COL3A1	TGFBR1	9606.ENSP00000304408	9606.ENSP00000447297	0	0	0	0	0	0.084	0	0.734	0.746
COL3A1	TGFBR2	9606.ENSP00000304408	9606.ENSP00000351905	0	0	0	0	0.082	0.084	0	0.727	0.75
COL3A1	FBN2	9606.ENSP00000304408	9606.ENSP00000424571	0	0	0	0	0.115	0.099	0	0.713	0.751
COL3A1	DDR1	9606.ENSP00000304408	9606.ENSP00000427552	0	0	0	0	0.056	0.236	0	0.743	0.798
COL3A1	THBS2	9606.ENSP00000304408	9606.ENSP00000355751	0	0	0	0	0.347	0.099	0	0.693	0.804
COL3A1	COL4A1	9606.ENSP00000304408	9606.ENSP00000364979	0	0	0.113	0.711	0.367	0	0.4	0.624	0.856
COL3A1	ELN	9606.ENSP00000304408	9606.ENSP00000351807	0	0	0	0	0.187	0	0	0.85	0.872
COL3A1	SERPINH1	9606.ENSP00000304408	9606.ENSP00000434412	0	0	0	0	0.33	0.094	0.5	0.642	0.876
COL3A1	COL6A1	9606.ENSP00000304408	9606.ENSP00000355180	0	0	0.18	0.601	0.676	0	0.4	0.594	0.926
COL3A1	FN1	9606.ENSP00000304408	9606.ENSP00000346839	0	0	0	0	0.447	0.05	0	0.874	0.928
COL3A1	ITGB1	9606.ENSP00000304408	9606.ENSP00000379350	0	0	0	0	0.08	0.051	0.9	0.414	0.942
COL3A1	FBN1	9606.ENSP00000304408	9606.ENSP00000325527	0	0	0	0	0.555	0.099	0	0.931	0.97
COL3A1	POSTN	9606.ENSP00000304408	9606.ENSP00000369071	0	0	0	0	0.791	0.076	0	0.886	0.976
COL3A1	COL5A1	9606.ENSP00000304408	9606.ENSP00000360882	0	0	0.094	0.835	0.786	0	0.72	0.731	0.983
COL3A1	COL5A2	9606.ENSP00000304408	9606.ENSP00000364000	0	0	0.075	0.929	0.906	0	0.72	0.962	0.998
COL4A1	ITGB4	9606.ENSP00000364979	9606.ENSP00000200181	0	0	0	0	0.048	0.051	0.65	0.57	0.846
COL4A1	MMP2	9606.ENSP00000364979	9606.ENSP00000219070	0	0	0	0	0.303	0.594	0	0.419	0.821
COL4A1	LAMA5	9606.ENSP00000364979	9606.ENSP00000252999	0	0	0	0	0.103	0.068	0	0.709	0.736
COL4A1	THBS1	9606.ENSP00000364979	9606.ENSP00000260356	0	0	0	0	0.134	0.334	0.4	0.424	0.774
COL4A1	FBN1	9606.ENSP00000364979	9606.ENSP00000325527	0	0	0	0	0.316	0.099	0	0.709	0.805
COL4A1	PDGFB	9606.ENSP00000364979	9606.ENSP00000330382	0	0	0	0	0.072	0.236	0.5	0.301	0.719
COL4A1	COL7A1	9606.ENSP00000364979	9606.ENSP00000332371	0	0	0	0.736	0.109	0.292	0.4	0.352	0.721
COL4A1	PTK2	9606.ENSP00000364979	9606.ENSP00000341189	0	0	0	0	0.093	0	0.65	0.221	0.731
COL4A1	PDGFA	9606.ENSP00000364979	9606.ENSP00000346508	0	0	0	0	0.054	0	0.5	0.435	0.709
COL4A1	FN1	9606.ENSP00000364979	9606.ENSP00000346839	0	0	0	0	0.25	0.05	0	0.805	0.849
COL4A1	COL6A1	9606.ENSP00000364979	9606.ENSP00000355180	0	0	0	0.586	0.286	0	0.4	0.64	0.832
COL4A1	THBS2	9606.ENSP00000364979	9606.ENSP00000355751	0	0	0	0	0.221	0.099	0.4	0.403	0.715
COL4A1	COL5A1	9606.ENSP00000364979	9606.ENSP00000360882	0	0	0.119	0.678	0.489	0.071	0.4	0.714	0.915
COL4A1	MMP9	9606.ENSP00000364979	9606.ENSP00000361405	0	0	0	0	0.091	0.244	0	0.67	0.753
COL4A1	COL5A2	9606.ENSP00000364979	9606.ENSP00000364000	0	0	0.097	0.693	0.48	0	0.4	0.731	0.914
COL4A1	SERPINH1	9606.ENSP00000364979	9606.ENSP00000434412	0	0	0	0	0.326	0.098	0.5	0.471	0.818
COL4A1	ITGB1	9606.ENSP00000364979	9606.ENSP00000379350	0	0	0	0	0.086	0.051	0.65	0.615	0.867
COL5A1	MMP2	9606.ENSP00000360882	9606.ENSP00000219070	0	0	0	0	0.37	0.508	0	0.394	0.796
COL5A1	PCOLCE	9606.ENSP00000360882	9606.ENSP00000223061	0	0	0	0	0.306	0.459	0.4	0.721	0.928
COL5A1	LOX	9606.ENSP00000360882	9606.ENSP00000231004	0	0	0	0	0.373	0.091	0	0.521	0.703
COL5A1	FBN1	9606.ENSP00000360882	9606.ENSP00000325527	0	0	0	0	0.522	0.099	0	0.849	0.929
COL5A1	FN1	9606.ENSP00000360882	9606.ENSP00000346839	0	0	0	0	0.292	0.298	0	0.703	0.84
COL5A1	COL6A1	9606.ENSP00000360882	9606.ENSP00000355180	0	0	0.106	0.605	0.445	0.23	0.4	0.554	0.879
COL5A1	THBS2	9606.ENSP00000360882	9606.ENSP00000355751	0	0	0	0	0.381	0.099	0	0.574	0.742
COL5A1	DDR1	9606.ENSP00000360882	9606.ENSP00000427552	0	0	0	0	0.049	0	0	0.704	0.706
COL5A1	FBLN2	9606.ENSP00000360882	9606.ENSP00000384169	0	0	0	0	0.266	0.099	0	0.593	0.707
COL5A1	POSTN	9606.ENSP00000360882	9606.ENSP00000369071	0	0	0	0	0.355	0.076	0	0.661	0.78
COL5A1	SERPINH1	9606.ENSP00000360882	9606.ENSP00000434412	0	0	0	0	0.294	0.126	0.5	0.44	0.804
COL5A1	COL5A2	9606.ENSP00000360882	9606.ENSP00000364000	0	0	0.087	0.832	0.777	0.126	0.8	0.928	0.996
COL5A2	PCOLCE	9606.ENSP00000364000	9606.ENSP00000223061	0	0	0	0	0.374	0.129	0.4	0.614	0.857
COL5A2	FBN1	9606.ENSP00000364000	9606.ENSP00000325527	0	0	0	0	0.794	0.099	0	0.625	0.924
COL5A2	FN1	9606.ENSP00000364000	9606.ENSP00000346839	0	0	0	0	0.328	0.05	0	0.755	0.83
COL5A2	COL6A1	9606.ENSP00000364000	9606.ENSP00000355180	0	0	0.148	0.592	0.509	0	0.4	0.662	0.904
COL5A2	THBS2	9606.ENSP00000364000	9606.ENSP00000355751	0	0	0	0	0.41	0.099	0	0.696	0.824
COL5A2	POSTN	9606.ENSP00000364000	9606.ENSP00000369071	0	0	0	0	0.57	0.076	0	0.519	0.792
COL5A2	SERPINH1	9606.ENSP00000364000	9606.ENSP00000434412	0	0	0	0	0.282	0.104	0.5	0.634	0.866
COL6A1	DCN	9606.ENSP00000355180	9606.ENSP00000052754	0	0	0	0	0.522	0.328	0	0.495	0.824
COL6A1	ITGB4	9606.ENSP00000355180	9606.ENSP00000200181	0	0	0	0	0.07	0.045	0.65	0.337	0.766
COL6A1	PCOLCE	9606.ENSP00000355180	9606.ENSP00000223061	0	0	0	0	0.465	0.113	0	0.572	0.779
COL6A1	LOX	9606.ENSP00000355180	9606.ENSP00000231004	0	0	0	0	0.24	0.277	0	0.558	0.736
COL6A1	THBS1	9606.ENSP00000355180	9606.ENSP00000260356	0	0	0	0	0.137	0.328	0.4	0.437	0.778
COL6A1	FBN1	9606.ENSP00000355180	9606.ENSP00000325527	0	0	0	0	0.403	0.091	0	0.564	0.743
COL6A1	THBS4	9606.ENSP00000355180	9606.ENSP00000339730	0	0	0	0	0.125	0.091	0.4	0.665	0.819
COL6A1	FN1	9606.ENSP00000355180	9606.ENSP00000346839	0	0	0	0	0.232	0.05	0	0.722	0.78
COL6A1	THBS2	9606.ENSP00000355180	9606.ENSP00000355751	0	0	0	0	0.294	0.091	0.4	0.441	0.756
COL6A1	ITGB1	9606.ENSP00000355180	9606.ENSP00000379350	0	0	0	0	0.119	0.045	0.65	0.329	0.776
COL6A1	SERPINH1	9606.ENSP00000355180	9606.ENSP00000434412	0	0	0	0	0.286	0.051	0.5	0.577	0.837
COL7A1	LAMB3	9606.ENSP00000332371	9606.ENSP00000375778	0	0	0	0	0.135	0.295	0.5	0.695	0.894
COX5A	CYCS	9606.ENSP00000317780	9606.ENSP00000307786	0	0	0	0	0.609	0.525	0.4	0.622	0.952
COX5A	MT-ND4	9606.ENSP00000317780	9606.ENSP00000354961	0	0	0	0	0.119	0.83	0	0.332	0.891
COX5A	MT-ND1	9606.ENSP00000317780	9606.ENSP00000354687	0	0	0	0	0.128	0.83	0	0.427	0.907
COX5A	COX8A	9606.ENSP00000317780	9606.ENSP00000321260	0	0	0	0	0.471	0.825	0.8	0.842	0.996
COX5A	MT-CO2	9606.ENSP00000317780	9606.ENSP00000354876	0	0	0	0	0.257	0.999	0.979	0.787	0.999
COX8A	EGFR	9606.ENSP00000321260	9606.ENSP00000275493	0	0	0	0	0	0	0	0.755	0.755
COX8A	CYCS	9606.ENSP00000321260	9606.ENSP00000307786	0	0	0	0	0.128	0	0.4	0.509	0.72
COX8A	FOSL1	9606.ENSP00000321260	9606.ENSP00000310170	0	0	0	0	0.042	0	0	0.766	0.766
COX8A	MT-CO2	9606.ENSP00000321260	9606.ENSP00000354876	0	0	0	0	0	0.825	0.8	0.548	0.982
CP	HMOX1	9606.ENSP00000264613	9606.ENSP00000216117	0	0	0	0	0	0.063	0.9	0.434	0.942
CP	MPO	9606.ENSP00000264613	9606.ENSP00000225275	0	0	0	0	0.048	0.9	0	0.669	0.965
CP	MT1E	9606.ENSP00000264613	9606.ENSP00000328137	0	0	0	0	0	0	0	0.78	0.78
CP	SERPINA3	9606.ENSP00000264613	9606.ENSP00000450540	0	0	0	0	0.217	0.229	0	0.73	0.822
CP	TF	9606.ENSP00000264613	9606.ENSP00000385834	0	0	0	0	0.19	0.238	0	0.754	0.835
CRABP2	RARS1	9606.ENSP00000482841	9606.ENSP00000231572	0	0	0	0	0.044	0	0	0.741	0.742
CRABP2	RARA	9606.ENSP00000482841	9606.ENSP00000254066	0	0	0	0	0	0.05	0.5	0.811	0.902
CRABP2	PPARD	9606.ENSP00000482841	9606.ENSP00000310928	0	0	0	0	0	0.05	0	0.728	0.73
CRABP2	RARG	9606.ENSP00000482841	9606.ENSP00000388510	0	0	0	0	0.086	0.05	0.5	0.88	0.941
[truncated: 3,718 more rows]

## Sheet: S4
GO biological processes (BP) annotation enrichment result								GO cellular components (CC) annotation enrichment result								GO molecular function (MF) annotation enrichment result								KEGG pathway annotation enrichment result
Enrichment FDR	nGenes	Pathway Genes	Fold Enrichment	Pathway	URL	Genes		Enrichment FDR	nGenes	Pathway Genes	Fold Enrichment	Pathway	URL	Genes		Enrichment FDR	nGenes	Pathway Genes	Fold Enrichment	Pathway	URL	Genes		Enrichment FDR	nGenes	Pathway Genes	Fold Enrichment	Pathway	URL	Genes
1.11506e-45	88	2398	5.84592	GO:0070887 Cellular response to chemical stimulus	https://amigo.geneontology.org/amigo/term/GO:0070887	NFE2L2 ESR1 HIF1A GSR PPARD VEGFA NR3C1 IL1A IL1B PPARG ESR2 SOD1 S100A8 VEGFC SHC1 STAT3 AR PPARA MT1X MT1A MT1M IL6 ICAM1 SIRT1 EP300 MMP9 AHR MAPK8 MAPK14 CAT PIK3CA POSTN MYC THBS1 TP53 APP EGFR RPS3 AQP5 AQP3 FOS NQO1 PPIA AGER TNF AQP1 MIF NOS2 TNC PTGS2 MMP2 MAPK1 HMOX1 TIMP1 TGFB1 CAV1 EZH2 COL1A1 NFKB1 PPARGC1A LOX IGFBP2 FOXO3 APOE GDF15 DNMT1 PRKAA1 MMP3 CASP3 TERT COL1A2 SMAD3 GPX4 CO…		5.9968e-22	35	595	9.37067	GO:0030312 External encapsulating structure	https://amigo.geneontology.org/amigo/term/GO:0030312	DCN TNC ELN MMP2 ICAM1 MMP9 TGFB1 SERPINE1 COL1A1 SPARC MFAP2 CCN2 APOE GDF15 COL5A1 LAMA5 POSTN THBS1 FBLN5 CCN1 S100A8 COL1A2 CTSB COL3A1 BGN COL4A1 TIMP1 LOX MMP13 MMP3 MMP14 MMP1 MMP12 VEGFA PI3		1.79374e-15	55	2428	3.60856	GO:0042802 Identical protein binding	https://amigo.geneontology.org/amigo/term/GO:0042802	SIRT6 TYR BAX HMOX1 COL1A1 HSD11B1 CAT APOE GDF15 TXN FBLN5 TERT COL1A2 STAT3 HAS2 TNF NOS2 PTGS2 MAPK1 TGFB1 CAV1 NFKB1 NR3C1 ODC1 SMAD3 SMAD2 SFN TRPV1 SOD2 GPX4 VIM HDAC4 ESR1 SIRT1 MMP9 VEGFA PPARG IL6 MYC THBS1 TP53 SOD1 APP WTAP EGFR AQP5 AQP3 FOS JUN NQO1 AGER AQP1 MIF ORAI1 AHR		8.38284e-37	28	99	45.0549	Path:hsa04933 AGE-RAGE signaling pathway in diabetic complications	https://www.genome.jp/kegg-bin/show_pathway?hsa04933	COL1A1 COL1A2 COL3A1 COL4A1 MAPK14 AGER EGR1 ICAM1 IL1A IL1B IL6 JUN SMAD2 SMAD3 MMP2 NFKB1 SERPINE1 PIK3CA MAPK1 MAPK8 BAX STAT3 TGFB1 TGFBR2 TNF VEGFA VEGFC CASP3
1.13261e-43	77	1772	6.92224	GO:1901700 Response to oxygen-containing compound	https://amigo.geneontology.org/amigo/term/GO:1901700	NOS2 IL1A CAT IL1B SOD1 S100A8 SHC1 STAT3 HSD17B2 ICAM1 ESR1 SIRT1 EP300 HIF1A MMP9 TGFB1 CAV1 AHR MAPK8 MAPK14 PIK3CA POSTN IL6 THBS1 ESR2 TP53 APP EGFR RPS3 TGFBR2 AQP3 AR FOS SMAD2 NQO1 AGER AQP1 TNC PTGS2 TYR MMP2 MAPK1 TIMP1 EZH2 COL1A1 NFKB1 IGFBP2 NFE2L2 FOXO3 EGR1 CDKN1A GDF15 DNMT1 PPARG PRKAA1 MMP3 CASP3 SMAD3 GPX4 COL3A1 BSG PPARA TRPV1 TNF MIF SOD2 IGF1 TXN VIM SERPINE1 NR3C1 JUN HMOX…		5.9968e-22	35	594	9.38644	GO:0031012 Extracellular matrix	https://amigo.geneontology.org/amigo/term/GO:0031012	DCN TNC ELN MMP2 ICAM1 MMP9 TGFB1 SERPINE1 COL1A1 SPARC MFAP2 CCN2 APOE GDF15 COL5A1 LAMA5 POSTN THBS1 FBLN5 CCN1 S100A8 COL1A2 CTSB COL3A1 BGN COL4A1 TIMP1 LOX MMP13 MMP3 MMP14 MMP1 MMP12 VEGFA PI3		3.85427e-14	45	1772	4.04546	GO:0005102 Signaling receptor binding	https://amigo.geneontology.org/amigo/term/GO:0005102	IGF1 ICAM1 TGFB1 VEGFA IL1A CCN2 IL1B GDF15 NGF GDF11 IL6 APP CCN1 VEGFC SHC1 TGFBR2 IL15 BDNF TNF MIF TNC TIMP1 APOE LAMA5 EGFR MMP14 CASP3 PPIA AQP1 THBS1 COL3A1 CAV1 SERPINE1 IL1R1 TP53 SMAD3 STAT3 AR SMAD2 FBLN5 COL5A1 ESR2 IGFBP2 S100A8 DIAPH2		1.10498e-33	43	529	12.9489	Path:hsa05200 Pathways in cancer	https://www.genome.jp/kegg-bin/show_pathway?hsa05200	CDKN1A CDKN2A COL4A1 NQO1 EGFR EP300 ESR1 ESR2 FOS HIF1A HMOX1 IGF1 IL6 IL15 AR JUN LAMA5 SMAD2 SMAD3 MITF MMP1 MMP2 MMP9 MYC NFE2L2 NFKB1 NOS2 PIK3CA CYCS PPARD PPARG MAPK1 MAPK8 PTGS2 BAX STAT3 TERT TGFB1 TGFBR2 TP53 VEGFA VEGFC CASP3
8.80266e-40	104	4417	3.75081	GO:0042221 Response to chemical	https://amigo.geneontology.org/amigo/term/GO:0042221	NFE2L2 NOS2 ESR1 HIF1A TIMP1 GSR NFKB1 PPARD VEGFA NR3C1 IL1A IL1R1 IL18R1 CAT IL1B PPARG ESR2 SOD1 S100A8 VEGFC SHC1 STAT3 AR PPARA MT1X MT1A MT1M TNF IL6 HDAC4 HSD17B2 BAX ICAM1 SIRT1 HMOX1 EP300 MMP9 TGFB1 CAV1 AHR MAPK8 MAPK14 EGR1 PIK3CA APOE GDF15 POSTN MYC THBS1 TP53 APP EGFR RPS3 AQP5 TGFBR2 IL15 AQP3 COL3A1 FOS SMAD2 NQO1 PPIA AGER AQP1 MIF VIM TNC TNFRSF1A PTGS2 TYR MMP2 MAPK1 EZH2 COL1…		5.09833e-18	28	448	9.95634	GO:0062023 Collagen-containing extracellular matrix	https://amigo.geneontology.org/amigo/term/GO:0062023	DCN TNC ELN MMP2 ICAM1 MMP9 TGFB1 SERPINE1 COL1A1 SPARC MFAP2 CCN2 APOE GDF15 COL5A1 LAMA5 POSTN THBS1 FBLN5 CCN1 S100A8 COL1A2 CTSB COL3A1 BGN COL4A1 LOX TIMP1		3.85427e-14	51	2296	3.53849	GO:0019899 Enzyme binding	https://amigo.geneontology.org/amigo/term/GO:0019899	HIF1A TP53 TIMP1 CAV1 PRKAB1 CDKN2A SHC1 SFN ESR1 SOD1 AR HDAC4 SIRT1 MAPK1 LMNB1 NR3C1 IL1R1 EGR1 PPARG APP EGFR DIAPH2 CASP3 SMAD3 STAT3 PPARA TNF MIF SOD2 NFE2L2 PTGS2 TGFB1 SERPINE1 MAPK8 COL1A1 PPARGC1A FOXM1 MAPK14 FOXO3 CAT CDKN1A APOE THBS1 ESR2 RPS3 COL1A2 COL3A1 SMAD2 JUN MC1R HMOX1		2.81214e-25	23	129	28.4026	Path:hsa04926 Relaxin signaling pathway	https://www.genome.jp/kegg-bin/show_pathway?hsa04926	COL1A1 COL1A2 COL3A1 COL4A1 MAPK14 EGFR FOS JUN SMAD2 MMP1 MMP2 MMP9 MMP13 NFKB1 NOS2 PIK3CA MAPK1 MAPK8 SHC1 TGFB1 TGFBR2 VEGFA VEGFC
1.8694e-38	78	2185	5.68673	GO:0008283 Cell population proliferation	https://amigo.geneontology.org/amigo/term/GO:0008283	IGF1 TGFB1 CAV1 FOXM1 VEGFA IL1A IL1B IL6 MYC EGFR CDKN2A VEGFC IL15 STAT3 JUNB JUN HIF1A HMOX1 TIMP1 AHR SPARC IGFBP2 CDKN1A APOE PPARG THBS1 TP53 APP CCN1 TGFBR2 AR TNF AQP1 MIF MMP12 SOD2 NOS2 TNC HDAC4 PTGS2 SIRT6 TYR BAX MMP2 ESR1 MAPK1 EZH2 SFRP4 PPARD MAPK14 ODC1 CCN2 FOXO3 PIK3CA LAMA5 DNMT1 PRKAA1 GDF11 MMP14 SHC1 SPRY1 CASP3 TERT SMAD3 COL3A1 FOS HAS2 SMAD2 SFN MITF SIRT1 MMP9 PPARGC1A …		3.79128e-17	78	4675	2.65786	GO:0005576 Extracellular region	https://amigo.geneontology.org/amigo/term/GO:0005576	DCN VIM TNC BAX MMP2 ICAM1 MMP9 TIMP1 GSR TGFB1 COL1A1 SPARC IGFBP2 CAT APOE GDF15 COL5A1 LAMA5 TXN THBS1 FBLN5 SOD1 APP CRABP2 S100A8 RPS3 AQP5 COL1A2 CTSB GPX4 COL3A1 KRT15 BSG SFN BGN PROS1 PPIA AQP1 MIF SOD2 IGF1 SERPINE1 SFRP4 VEGFA LOX IL1A CCN2 PI3 IL1B POSTN NGF GDF11 IL6 MMP13 CCN1 MMP3 VEGFC MMP14 IL15 BDNF COL4A1 MMP1 TNF MMP12 TNFRSF1A HAS2 ELN GZMB ENPP5 IL1R1 MFAP2 EGFR TGFBR2 AGER …		3.65009e-13	15	125	19.1162	GO:0001221 Transcription coregulator binding	https://amigo.geneontology.org/amigo/term/GO:0001221	AR EP300 NFE2L2 FOXO3 PPARG TERT PPARA ESR1 HIF1A EZH2 AHR PPARD MYC SMAD3 FOS		5.24507e-23	21	119	28.112	Path:hsa04668 TNF signaling pathway	https://www.genome.jp/kegg-bin/show_pathway?hsa04668	MAPK14 FOS ICAM1 IL1B IL6 IL15 JUN JUNB MMP3 MMP9 MMP14 NFKB1 PIK3CA MAPK1 MAPK8 PTGS2 TNF TNFRSF1A VEGFC CASP3 IL18R1
2.84572e-38	73	1851	6.28255	GO:0042127 Regulation of cell population proliferation	https://amigo.geneontology.org/amigo/term/GO:0042127	IGF1 TGFB1 CAV1 FOXM1 VEGFA IL1A IL1B IL6 MYC EGFR CDKN2A VEGFC IL15 STAT3 JUNB JUN HIF1A HMOX1 TIMP1 AHR SPARC IGFBP2 CDKN1A APOE PPARG THBS1 TP53 APP CCN1 TGFBR2 AR TNF AQP1 MIF MMP12 SOD2 NOS2 TNC HDAC4 PTGS2 SIRT6 BAX MMP2 ESR1 EZH2 SFRP4 PPARD MAPK14 ODC1 FOXO3 PIK3CA LAMA5 DNMT1 PRKAA1 GDF11 SHC1 SPRY1 CASP3 TERT SMAD3 HAS2 SMAD2 SFN MITF MAPK1 SIRT1 MMP9 PPARGC1A RPS3 AGER EGR1 ELN NGF		2.83746e-16	67	3619	2.94921	GO:0005615 Extracellular space	https://amigo.geneontology.org/amigo/term/GO:0005615	DCN VIM TNC BAX MMP2 ICAM1 MMP9 TIMP1 GSR TGFB1 COL1A1 IGFBP2 CAT APOE GDF15 LAMA5 TXN THBS1 FBLN5 SOD1 APP CRABP2 S100A8 RPS3 AQP5 COL1A2 CTSB GPX4 KRT15 BSG SFN BGN PROS1 PPIA AQP1 MIF SOD2 IGF1 SERPINE1 SFRP4 VEGFA LOX SPARC IL1A CCN2 PI3 IL1B COL5A1 POSTN NGF GDF11 IL6 MMP13 CCN1 MMP3 VEGFC MMP14 IL15 COL3A1 BDNF COL4A1 MMP1 TNF MMP12 TNFRSF1A EGFR HMOX1		5.10236e-13	40	1525	4.1784	GO:0044877 Protein-containing complex binding	https://amigo.geneontology.org/amigo/term/GO:0044877	ICAM1 SPARC CCN2 CCN1 TGFBR2 MRC2 IGF1 TNC SIRT6 EZH2 LOX IL1B APOE LAMA5 MYC MMP13 THBS1 EGFR CTSB EP300 TGFB1 MFAP2 CDKN1A PRKAA1 MMP14 CASP3 SMAD3 FOS PPARA PPIA RPS3 COL3A1 CAV1 AHR TP53 AGER MMP12 FBLN5 COL5A1 MMP9		5.31957e-23	22	141	24.8555	Path:hsa05418 Fluid shear stress and atherosclerosis	https://www.genome.jp/kegg-bin/show_pathway?hsa05418	MAPK14 NQO1 FOS HMOX1 ICAM1 IL1A IL1B IL1R1 JUN MMP2 MMP9 NFE2L2 NFKB1 PIK3CA PRKAA1 MAPK8 TNF TNFRSF1A TP53 TXN VEGFA CAV1
7.30287e-38	77	2165	5.66568	GO:0009888 Tissue development	https://amigo.geneontology.org/amigo/term/GO:0009888	CASP3 KRT15 IGF1 TGFB1 SERPINE1 EZH2 SFRP4 COL1A1 VEGFA IL1B COL5A1 IL6 CCN1 TAGLN TGFBR2 SMAD3 BSG TNF MMP12 VIM TNC ELN HDAC4 PTGS2 SIRT6 BAX MMP2 ESR1 SIRT1 MAPK1 EP300 HIF1A MMP9 TIMP1 CAV1 PPARGC1A PPARD MAPK14 LOX NR3C1 IL1A CCN2 EGR1 CAT PIK3CA CDKN1A LAMA5 PRKAA1 POSTN GDF11 MMP13 TP53 SOD1 EGFR VEGFC MMP14 SPRY1 COL1A2 CTSB COL3A1 AR FOS HAS2 JUNB SMAD2 SFN BGN PPARA COL4A1 AQP1 ORAI1 IC…		2.46101e-10	19	383	7.90268	GO:0031983 Vesicle lumen	https://amigo.geneontology.org/amigo/term/GO:0031983	EGFR IGF1 MAPK1 GZMB TIMP1 TGFB1 SERPINE1 NFKB1 MAPK14 VEGFA SPARC CAT THBS1 APP S100A8 VEGFC PROS1 PPIA MIF		3.32744e-12	16	180	14.1601	GO:0005201 Extracellular matrix structural constituent	https://amigo.geneontology.org/amigo/term/GO:0005201	COL1A1 COL5A1 THBS1 COL1A2 COL3A1 COL4A1 ELN DCN TNC BGN SPARC MFAP2 LAMA5 POSTN FBLN5 CCN1		1.16848e-21	24	215	17.7825	Path:hsa05417 Lipid and atherosclerosis	https://www.genome.jp/kegg-bin/show_pathway?hsa05417	MAPK14 AGER FOS ICAM1 IL1B IL6 JUN MMP1 MMP3 MMP9 NFE2L2 NFKB1 PIK3CA CYCS PPARG MAPK1 MAPK8 BAX SOD2 STAT3 TNF TNFRSF1A TP53 CASP3
6.39973e-37	61	1202	8.08435	GO:0009628 Response to abiotic stimulus	https://amigo.geneontology.org/amigo/term/GO:0009628	MMP2 HIF1A MAPK8 COL1A1 VEGFA VEGFC AQP1 IGF1 SIRT6 TYR EP300 MMP9 TIMP1 MAPK14 IL1A TXN MYC TP53 EGFR MMP3 AQP5 AQP3 COL3A1 MMP1 TRPV1 TNF MC1R NOS2 TNC PTGS2 BAX SIRT1 TGFB1 CAV1 NFKB1 PPARD IGFBP2 NFE2L2 FOXO3 EGR1 CAT PIK3CA CDKN1A PPARG PRKAA1 POSTN THBS1 SOD1 APP MMP14 CASP3 TERT FOS NQO1 PPARA AGER SOD2 TNFRSF1A IL1B HMOX1 SMAD3		1.22475e-09	10	71	22.4368	GO:0031093 Platelet alpha granule lumen	https://amigo.geneontology.org/amigo/term/GO:0031093	IGF1 TIMP1 TGFB1 SERPINE1 VEGFA SPARC THBS1 APP VEGFC PROS1		4.00698e-12	26	648	6.39172	GO:0008134 Transcription factor binding	https://amigo.geneontology.org/amigo/term/GO:0008134	PPARG CDKN2A AR HDAC4 EP300 PPARGC1A MAPK14 NFE2L2 FOXO3 TERT SMAD3 SMAD2 PPARA ESR1 SIRT1 HIF1A EZH2 AHR PPARD NR3C1 MYC TP53 RPS3 STAT3 FOS JUN		2.42859e-21	24	223	17.1445	Path:hsa05166 Human T-cell leukemia virus 1 infection	https://www.genome.jp/kegg-bin/show_pathway?hsa05166	CDKN1A CDKN2A EGR1 EP300 FOS ICAM1 IL1R1 IL6 IL15 JUN SMAD2 SMAD3 MYC NFKB1 PIK3CA MAPK1 MAPK8 BAX TERT TGFB1 TGFBR2 TNF TNFRSF1A TP53
9.95894e-37	67	1566	6.81558	GO:0009719 Response to endogenous stimulus	https://amigo.geneontology.org/amigo/term/GO:0009719	NOS2 ESR1 TIMP1 TGFB1 PPARD VEGFA NR3C1 PPARG NGF ESR2 VEGFC SHC1 TGFBR2 SPRY1 SMAD3 STAT3 AR SMAD2 BDNF PPARA HIF1A IL1B DCN SIRT1 MAPK1 EP300 CAV1 PIK3CA APOE GDF15 IL6 THBS1 CASP3 COL1A2 COL3A1 FOS HAS2 JUN TNF AQP1 TNC PTGS2 MMP2 COL1A1 MAPK14 LOX IGFBP2 NFE2L2 CCN2 FOXO3 EGR1 CAT CDKN1A PRKAA1 POSTN TP53 EGFR MMP14 BSG NQO1 TRPV1 CTSB CCN1 EZH2 NFKB1 SFRP4 MYC		1.64757e-09	18	382	7.50635	GO:0060205 Cytoplasmic vesicle lumen	https://amigo.geneontology.org/amigo/term/GO:0060205	IGF1 MAPK1 GZMB TIMP1 TGFB1 SERPINE1 NFKB1 MAPK14 VEGFA SPARC CAT THBS1 APP S100A8 VEGFC PROS1 PPIA MIF		2.41046e-11	10	47	33.8939	GO:0001223 Transcription coactivator binding	https://amigo.geneontology.org/amigo/term/GO:0001223	AR EP300 PPARG TERT PPARA ESR1 HIF1A AHR PPARD SMAD3		5.38717e-21	23	203	18.0489	Path:hsa05205 Proteoglycans in cancer	https://www.genome.jp/kegg-bin/show_pathway?hsa05205	CDKN1A COL1A1 COL1A2 MAPK14 DCN EGFR ESR1 HIF1A IGF1 SMAD2 MMP2 MMP9 MYC PIK3CA MAPK1 STAT3 TGFB1 THBS1 TNF TP53 VEGFA CASP3 CAV1
1.01567e-36	90	3355	4.27336	GO:0051239 Regulation of multicellular organismal process	https://amigo.geneontology.org/amigo/term/GO:0051239	SERPINE1 VEGFA IL1A IL18R1 IL1B THBS1 VEGFC IL15 HIF1A CAV1 IL6 NOS2 DCN IGF1 SIRT6 SIRT1 HMOX1 EP300 TGFB1 EZH2 SFRP4 AHR COL1A1 MAPK14 SPARC IGFBP2 IL1R1 FOXO3 APOE PPARG PRKAA1 IRF4 SOD1 CCN1 TGFBR2 SMAD3 BSG BDNF AGER TNF MIF TNFRSF1A HDAC4 PTGS2 MMP2 ESR1 MAPK1 MMP9 NFKB1 PPARGC1A PRKAB1 PPARD LOX NFE2L2 MFAP2 CCN2 EGR1 PIK3CA CDKN1A GDF15 LAMA5 POSTN TP53 APP CRABP2 EGFR MMP14 SPRY1 CASP3 T…		2.14028e-09	34	1515	3.57508	GO:0000785 Chromatin	https://amigo.geneontology.org/amigo/term/GO:0000785	ESR1 SIRT1 EP300 NR3C1 ESR2 AR NFKB1 PPARGC1A HDAC4 SIRT6 HIF1A EZH2 EGR1 TP53 CDKN2A SMAD3 STAT3 SMAD2 JUN PPARD NFE2L2 DNMT1 PRKAA1 IRF4 MYC KLF6 AHR FOXM1 FOXO3 PPARG FOS JUNB PPARA MITF		3.42209e-11	34	1277	4.24138	GO:0046914 Transition metal ion binding	https://amigo.geneontology.org/amigo/term/GO:0046914	SOD1 SOD2 HDAC4 TIMP1 ENPP5 IL1A EGR1 PPARG MMP13 TP53 SMAD3 TET3 MMP2 ESR1 EP300 MMP9 PPARD LOX NR3C1 DNMT1 ESR2 APP MMP3 MMP14 AR PPARA MMP1 MMP12 TYR SIRT6 MT1X MT1A MT1M S100A8		2.3354e-20	21	163	20.5235	Path:hsa05161 Hepatitis B	https://www.genome.jp/kegg-bin/show_pathway?hsa05161	CDKN1A MAPK14 EP300 FOS IL6 JUN SMAD3 MMP9 MYC NFKB1 PIK3CA CYCS MAPK1 MAPK8 BAX STAT3 TGFB1 TGFBR2 TNF TP53 CASP3
3.88761e-36	88	3229	4.34144	GO:0048513 Animal organ development	https://amigo.geneontology.org/amigo/term/GO:0048513	COL1A1 MFAP2 TGFBR2 SPRY1 CASP3 AR IGF1 TGFB1 SERPINE1 EZH2 IL1B IL6 MMP13 CCN1 SMAD3 TNF VIM TNC ELN TNFRSF1A HDAC4 PTGS2 SIRT6 TYR HSD17B2 BAX MMP2 ESR1 SIRT1 MAPK1 EP300 HIF1A MMP9 TIMP1 CAV1 NFKB1 PPARGC1A PPARD MAPK14 VEGFA LOX NR3C1 IL1A ODC1 HSD11B1 CCN2 FOXO3 EGR1 CAT PIK3CA CDKN1A COL5A1 LAMA5 PPARG PRKAA1 GDF11 TP53 SOD1 APP EGFR VEGFC MMP14 SHC1 AQP5 IL15 COL1A2 CTSB COL3A1 STAT3 FOS H…		9.43696e-09	17	377	7.18335	GO:0034774 Secretory granule lumen	https://amigo.geneontology.org/amigo/term/GO:0034774	IGF1 MAPK1 TIMP1 TGFB1 SERPINE1 NFKB1 MAPK14 VEGFA SPARC CAT THBS1 APP S100A8 VEGFC PROS1 PPIA MIF		1.61322e-10	14	167	13.3546	GO:0005178 Integrin binding	https://amigo.geneontology.org/amigo/term/GO:0005178	ICAM1 CCN2 CCN1 IGF1 TNC IL1B LAMA5 EGFR MMP14 PPIA THBS1 COL3A1 FBLN5 COL5A1		2.31763e-19	19	132	22.9297	Path:hsa04068 FoxO signaling pathway	https://www.genome.jp/kegg-bin/show_pathway?hsa04068	CDKN1A MAPK14 EGFR EP300 FOXO3 SIRT1 IGF1 IL6 SMAD3 PIK3CA PRKAA1 PRKAB1 MAPK1 MAPK8 SOD2 STAT3 TGFB1 TGFBR2 CAT
1.35841e-34	74	2197	5.36564	GO:0012501 Programmed cell death	https://amigo.geneontology.org/amigo/term/GO:0012501	IGF1 BAX MAPK8 NGF EGFR RPS3 CASP3 BDNF TNF SOD1 ICAM1 SIRT1 EP300 GZMB HIF1A TGFB1 SFRP4 VEGFA FOXO3 IL1B PPARG PRKAA1 IL6 MYC THBS1 TP53 S100A8 TGFBR2 AR SFN PPIA AQP1 MIF SOD2 TNFRSF1A PTGS2 MMP2 ESR1 MAPK1 HMOX1 MMP9 TIMP1 CAV1 NFKB1 PPARGC1A MAPK14 LOX NR3C1 IL1A NFE2L2 EGR1 CAT PIK3CA CDKN1A APOE APP CCN1 CDKN2A TERT SMAD3 GPX4 CYCS NQO1 MITF TRPV1 NOS2 SERPINE1 PPARD DNMT1 SHC1 JUN PPARA A…		3.04789e-08	10	102	15.6178	GO:0031091 Platelet alpha granule	https://amigo.geneontology.org/amigo/term/GO:0031091	SPARC THBS1 IGF1 TIMP1 TGFB1 SERPINE1 VEGFA APP VEGFC PROS1		1.61322e-10	29	979	4.71884	GO:0008270 Zinc ion binding	https://amigo.geneontology.org/amigo/term/GO:0008270	HDAC4 TIMP1 ENPP5 EGR1 PPARG MMP13 SOD1 SMAD3 TET3 MMP2 ESR1 EP300 MMP9 PPARD NR3C1 DNMT1 ESR2 MMP3 MMP14 AR PPARA MMP1 MMP12 SIRT6 MT1X MT1A MT1M TP53 S100A8		6.20079e-19	17	96	28.2096	Path:hsa01522 Endocrine resistance	https://www.genome.jp/kegg-bin/show_pathway?hsa01522	CDKN1A CDKN2A MAPK14 EGFR ESR1 ESR2 FOS IGF1 JUN MMP2 MMP9 PIK3CA MAPK1 MAPK8 BAX SHC1 TP53
1.39629e-34	74	2201	5.35588	GO:0008219 Cell death	https://amigo.geneontology.org/amigo/term/GO:0008219	IGF1 BAX MAPK8 NGF EGFR RPS3 CASP3 BDNF TNF SOD1 ICAM1 SIRT1 EP300 GZMB HIF1A TGFB1 SFRP4 VEGFA FOXO3 IL1B PPARG PRKAA1 IL6 MYC THBS1 TP53 S100A8 TGFBR2 AR SFN PPIA AQP1 MIF SOD2 TNFRSF1A PTGS2 MMP2 ESR1 MAPK1 HMOX1 MMP9 TIMP1 CAV1 NFKB1 PPARGC1A MAPK14 LOX NR3C1 IL1A NFE2L2 EGR1 CAT PIK3CA CDKN1A APOE APP CCN1 CDKN2A TERT SMAD3 GPX4 CYCS NQO1 MITF TRPV1 NOS2 SERPINE1 PPARD DNMT1 SHC1 JUN PPARA A…		8.83927e-08	15	331	7.2191	GO:0005788 Endoplasmic reticulum lumen	https://amigo.geneontology.org/amigo/term/GO:0005788	COL1A1 COL5A1 COL1A2 COL3A1 TNC PTGS2 MAPK1 TIMP1 APOE IL6 THBS1 APP CCN1 BDNF COL4A1		1.61322e-10	19	376	8.0498	GO:0061629 Rna polymerase ii-specific dna-binding transcription factor binding	https://amigo.geneontology.org/amigo/term/GO:0061629	PPARG CDKN2A EP300 PPARGC1A MAPK14 SMAD3 SMAD2 PPARA HDAC4 ESR1 SIRT1 HIF1A AHR NFE2L2 TP53 STAT3 AR FOS JUN		7.22184e-19	21	194	17.244	Path:hsa05167 Kaposi sarcoma-associated herpesvirus infection	https://www.genome.jp/kegg-bin/show_pathway?hsa05167	CDKN1A MAPK14 EP300 FOS HIF1A ICAM1 IL6 JUN MYC NFKB1 PIK3CA CYCS MAPK1 MAPK8 PTGS2 BAX STAT3 TNFRSF1A TP53 VEGFA CASP3
1.39629e-34	60	1276	7.49066	GO:1901701 Cellular response to oxygen-containing compound	https://amigo.geneontology.org/amigo/term/GO:1901701	IL1A IL1B SOD1 SHC1 STAT3 ICAM1 ESR1 SIRT1 EP300 MMP9 AHR MAPK8 MAPK14 CAT PIK3CA POSTN IL6 ESR2 TP53 APP EGFR RPS3 AR FOS NQO1 AGER AQP1 NOS2 TNC PTGS2 MMP2 MAPK1 HIF1A TGFB1 CAV1 EZH2 COL1A1 NFKB1 NFE2L2 FOXO3 GDF15 DNMT1 PPARG PRKAA1 MMP3 SMAD3 SMAD2 PPARA TRPV1 TNF MIF SOD2 IGF1 TXN VIM SERPINE1 NR3C1 JUN EGR1 FBLN5		1.0964e-06	36	2160	2.65502	GO:0005694 Chromosome	https://amigo.geneontology.org/amigo/term/GO:0005694	ESR1 SIRT1 EP300 NR3C1 ESR2 AR NFKB1 PPARGC1A TERT HDAC4 SIRT6 HIF1A EZH2 EGR1 TP53 CDKN2A SMAD3 STAT3 SMAD2 JUN PPARD NFE2L2 DNMT1 PRKAA1 IRF4 TET3 MYC KLF6 AHR FOXM1 FOXO3 PPARG FOS JUNB PPARA MITF		4.03663e-10	21	508	6.58529	GO:0001228 Dna-binding transcription activator activity rna polymerase ii-specific	https://amigo.geneontology.org/amigo/term/GO:0001228	KLF6 ESR1 HIF1A NFKB1 NR3C1 NFE2L2 EGR1 PPARG MYC IRF4 TP53 SMAD3 STAT3 AR FOS SMAD2 JUN PPARA MITF FOXO3 JUNB		3.44774e-18	17	107	25.3096	Path:hsa04659 Th17 cell differentiation	https://www.genome.jp/kegg-bin/show_pathway?hsa04659	MAPK14 AHR FOS HIF1A IL1B IL1R1 IL6 IRF4 JUN SMAD2 SMAD3 NFKB1 MAPK1 MAPK8 STAT3 TGFB1 TGFBR2
2.29453e-34	99	4545	3.46993	GO:0006950 Response to stress	https://amigo.geneontology.org/amigo/term/GO:0006950	NFE2L2 NOS2 TNFRSF1A BAX MMP2 HMOX1 HIF1A GSR SERPINE1 NFKB1 PPARD VEGFA IL1A IL1R1 CAT PI3 CDKN1A IL1B PPARG PRKAA1 SOD1 S100A8 VEGFC STAT3 PPARA MT1X AGER MT1A MT1M AQP1 APOE IL15 IGF1 TNC HDAC4 SIRT6 SIRT1 MAPK1 EP300 GZMB MMP9 TGFB1 AHR MAPK8 MAPK14 FOXO3 GDF15 IL6 MYC THBS1 TP53 CCN1 EGFR CDKN2A RPS3 MMP14 AQP5 CASP3 TERT AQP3 COL3A1 FOS SFN NQO1 PPIA TRPV1 TNF MIF MC1R MMP12 VIM PTGS2 ESR1 …		2.65922e-06	17	564	4.80164	GO:0005667 Transcription regulator complex	https://amigo.geneontology.org/amigo/term/GO:0005667	PPARG EP300 SMAD3 STAT3 JUNB SMAD2 JUN HDAC4 HIF1A FOS NFKB1 TP53 ESR1 NFE2L2 FOXO3 MYC AHR		4.03663e-10	13	146	14.1844	GO:0019838 Growth factor binding	https://amigo.geneontology.org/amigo/term/GO:0019838	IGFBP2 IL1R1 EGFR TGFBR2 COL1A1 COL5A1 THBS1 COL1A2 COL3A1 COL4A1 CCN1 SHC1 CCN2		3.44774e-18	16	87	29.2968	Path:hsa05210 Colorectal cancer	https://www.genome.jp/kegg-bin/show_pathway?hsa05210	CDKN1A EGFR FOS JUN SMAD2 SMAD3 MYC PIK3CA CYCS MAPK1 MAPK8 BAX TGFB1 TGFBR2 TP53 CASP3
4.4339e-34	58	1192	7.75124	GO:0072359 Circulatory system development	https://amigo.geneontology.org/amigo/term/GO:0072359	SERPINE1 COL1A1 VEGFA THBS1 VEGFC TGFBR2 HIF1A IL6 DCN IGF1 SIRT1 HMOX1 TGFB1 SPARC IL1B PPARG TNF SOD2 ELN TNFRSF1A PTGS2 SIRT6 BAX MMP2 MAPK1 EP300 CAV1 MAPK14 LOX IL1A NFE2L2 CCN2 PIK3CA CDKN1A APOE COL5A1 TP53 CCN1 MMP14 SHC1 SPRY1 CASP3 TERT SMAD3 COL3A1 STAT3 HAS2 JUNB BSG SMAD2 PPARA COL4A1 AQP1 DNMT1 EGFR COL1A2 EGR1 AHR		2.93089e-06	23	1030	3.55722	GO:0030141 Secretory granule	https://amigo.geneontology.org/amigo/term/GO:0030141	VEGFA SPARC THBS1 TGFB1 CAV1 COL1A1 IL1B BSG IGF1 MAPK1 MMP9 TIMP1 SERPINE1 NFKB1 MAPK14 CAT APP S100A8 VEGFC CTSB PROS1 PPIA MIF		4.86968e-10	21	515	6.49578	GO:0001216 Dna-binding transcription activator activity	https://amigo.geneontology.org/amigo/term/GO:0001216	KLF6 ESR1 HIF1A NFKB1 NR3C1 NFE2L2 EGR1 PPARG MYC IRF4 TP53 SMAD3 STAT3 AR FOS SMAD2 JUN PPARA MITF FOXO3 JUNB		4.58729e-18	19	157	19.2785	Path:hsa04932 Non-alcoholic fatty liver disease	https://www.genome.jp/kegg-bin/show_pathway?hsa04932	MAPK14 FOS IL1A IL1B IL6 JUN NFKB1 PIK3CA CYCS PPARA PPARG PRKAA1 PRKAB1 MAPK8 BAX TGFB1 TNF TNFRSF1A CASP3
8.78187e-34	72	2120	5.41024	GO:0006915 Apoptotic process	https://amigo.geneontology.org/amigo/term/GO:0006915	IGF1 BAX MAPK8 NGF EGFR RPS3 CASP3 BDNF TNF SOD1 ICAM1 SIRT1 EP300 HIF1A TGFB1 SFRP4 VEGFA FOXO3 IL1B PPARG PRKAA1 IL6 MYC THBS1 TP53 S100A8 TGFBR2 AR SFN PPIA AQP1 MIF SOD2 TNFRSF1A PTGS2 MMP2 ESR1 MAPK1 HMOX1 GZMB MMP9 TIMP1 CAV1 NFKB1 PPARGC1A MAPK14 LOX NR3C1 IL1A NFE2L2 EGR1 CAT PIK3CA CDKN1A APOE APP CCN1 CDKN2A TERT SMAD3 CYCS NQO1 MITF TRPV1 SERPINE1 PPARD DNMT1 SHC1 JUN PPARA AHR CTSB		4.61431e-06	25	1234	3.22734	GO:0099503 Secretory vesicle	https://amigo.geneontology.org/amigo/term/GO:0099503	NGF BDNF VEGFA SPARC THBS1 TGFB1 CAV1 COL1A1 IL1B APP BSG IGF1 MAPK1 MMP9 TIMP1 SERPINE1 NFKB1 MAPK14 CAT S100A8 VEGFC CTSB PROS1 PPIA MIF		7.02199e-10	21	527	6.34787	GO:0140297 Dna-binding transcription factor binding	https://amigo.geneontology.org/amigo/term/GO:0140297	PPARG CDKN2A HDAC4 EP300 PPARGC1A MAPK14 SMAD3 SMAD2 PPARA ESR1 SIRT1 HIF1A AHR NFE2L2 MYC TP53 RPS3 STAT3 AR FOS JUN		9.39597e-18	16	93	27.4067	Path:hsa04657 IL-17 signaling pathway	https://www.genome.jp/kegg-bin/show_pathway?hsa04657	MAPK14 FOS IL1B IL6 JUN MMP1 MMP3 MMP9 MMP13 NFKB1 MAPK1 MAPK8 PTGS2 S100A8 TNF CASP3
1.92928e-33	54	1011	8.50868	GO:0033993 Response to lipid	https://amigo.geneontology.org/amigo/term/GO:0033993	NOS2 ESR1 NR3C1 IL1A IL1B ESR2 S100A8 AR HSD17B2 EP300 TGFB1 CAV1 AHR MAPK8 MAPK14 IL6 EGFR TGFBR2 AQP3 STAT3 SMAD2 TNF AQP1 TNC PTGS2 TYR MMP2 MAPK1 EZH2 COL1A1 NFKB1 PPARD LOX IGFBP2 FOXO3 CAT PIK3CA CDKN1A PPARG PRKAA1 POSTN THBS1 CASP3 GPX4 FOS NQO1 PPARA MIF SOD2 VIM SIRT1 SERPINE1 MMP9 MMP3		9.50975e-06	5	25	31.8603	GO:0098644 Complex of collagen trimers	https://amigo.geneontology.org/amigo/term/GO:0098644	COL1A1 COL5A1 COL1A2 COL3A1 COL4A1		2.25965e-09	37	1785	3.30205	GO:0043565 Sequence-specific dna binding	https://amigo.geneontology.org/amigo/term/GO:0043565	KLF6 ESR1 HIF1A AHR NFKB1 FOXM1 PPARD NR3C1 NFE2L2 FOXO3 EGR1 PPARG MYC IRF4 ESR2 TP53 TERT SMAD3 STAT3 AR FOS JUNB SMAD2 JUN PPARA MITF HDAC4 PPARGC1A TET3 TNF SIRT1 EZH2 LMNB1 DNMT1 APP RPS3 MMP12		1.57167e-17	15	77	31.0327	Path:hsa05212 Pancreatic cancer	https://www.genome.jp/kegg-bin/show_pathway?hsa05212	CDKN1A CDKN2A EGFR SMAD2 SMAD3 NFKB1 PIK3CA MAPK1 MAPK8 BAX STAT3 TGFB1 TGFBR2 TP53 VEGFA
6.16595e-33	95	4287	3.53012	GO:0048731 System development	https://amigo.geneontology.org/amigo/term/GO:0048731	SERPINE1 COL1A1 VEGFA MFAP2 NGF THBS1 APP EGFR VEGFC MMP14 TGFBR2 CASP3 AR BDNF HIF1A IL6 DCN IGF1 SIRT1 HMOX1 EP300 TGFB1 SPARC IL1B APOE PPARG MMP13 TNF SOD2 VIM TNC ELN TNFRSF1A HDAC4 PTGS2 SIRT6 TYR BAX MMP2 ESR1 MAPK1 MMP9 TIMP1 CAV1 EZH2 PPARD MAPK14 LOX NR3C1 IL1A ODC1 NFE2L2 HSD11B1 CCN2 FOXO3 CAT PIK3CA CDKN1A COL5A1 LAMA5 POSTN GDF11 TP53 SOD1 CCN1 CRABP2 S100A8 SHC1 AQP5 SPRY1 IL15 TER…		1.63215e-05	54	4571	1.88192	GO:0031982 Vesicle	https://amigo.geneontology.org/amigo/term/GO:0031982	VIM BAX ICAM1 MMP9 TIMP1 GSR IGFBP2 CAT APOE GDF15 LAMA5 TXN THBS1 FBLN5 SOD1 APP CRABP2 S100A8 RPS3 AQP5 COL1A2 CTSB GPX4 KRT15 BSG SFN BGN PROS1 PPIA AQP1 MIF SOD2 CAV1 NGF BDNF SERPINE1 VEGFA SPARC EGFR MMP14 HAS2 TYR MAPK1 TGFB1 COL1A1 IL1B DIAPH2 TNF IGF1 GZMB NFKB1 MAPK14 VEGFC IL15		8.79268e-09	9	64	22.4018	GO:0004879 Nuclear receptor activity	https://amigo.geneontology.org/amigo/term/GO:0004879	ESR1 AHR PPARD NR3C1 PPARG ESR2 AR PPARA STAT3		3.77337e-17	16	102	24.9885	Path:hsa05142 Chagas disease	https://www.genome.jp/kegg-bin/show_pathway?hsa05142	MAPK14 FOS IL1B IL6 JUN SMAD2 NFKB1 NOS2 SERPINE1 PIK3CA MAPK1 MAPK8 TGFB1 TGFBR2 TNF TNFRSF1A
1.03378e-32	56	1155	7.7237	GO:0035295 Tube development	https://amigo.geneontology.org/amigo/term/GO:0035295	SERPINE1 VEGFA THBS1 VEGFC HIF1A IL6 DCN SIRT1 HMOX1 SPARC IL1B PPARG BSG TNF TNC PTGS2 BAX MMP2 ESR1 MAPK1 EP300 TGFB1 CAV1 MAPK14 LOX NR3C1 IL1A NFE2L2 HSD11B1 CCN2 CAT PIK3CA CDKN1A APOE LAMA5 GDF11 CCN1 EGFR MMP14 SHC1 TGFBR2 SPRY1 CASP3 TERT SMAD3 COL3A1 STAT3 AR HAS2 JUNB SMAD2 COL4A1 AQP1 MMP12 SIRT6 MYC		2.3179e-05	12	329	5.81038	GO:0045121 Membrane raft	https://amigo.geneontology.org/amigo/term/GO:0045121	TNFRSF1A APP CAV1 EGFR TGFBR2 TNF ORAI1 PTGS2 ICAM1 MAPK1 HAS2 AQP1		9.61741e-09	9	65	22.0571	GO:0098531 Ligand-activated transcription factor activity	https://amigo.geneontology.org/amigo/term/GO:0098531	ESR1 AHR PPARD NR3C1 PPARG ESR2 AR PPARA STAT3		3.77337e-17	23	311	11.7811	Path:hsa05206 MicroRNAs in cancer	https://www.genome.jp/kegg-bin/show_pathway?hsa05206	CDKN1A CDKN2A DNMT1 EGFR EP300 EZH2 SIRT1 HMOX1 TNC MMP9 MYC NFKB1 PIK3CA MAPK1 PTGS2 SHC1 STAT3 THBS1 TP53 VEGFA VIM CASP3 HDAC4
3.3695e-32	64	1674	6.09037	GO:0043067 Regulation of programmed cell death	https://amigo.geneontology.org/amigo/term/GO:0043067	IGF1 MAPK8 NGF EGFR RPS3 CASP3 BDNF TNF SOD1 BAX ICAM1 SIRT1 HIF1A SFRP4 VEGFA FOXO3 IL1B PPARG PRKAA1 IL6 MYC THBS1 TP53 S100A8 AR AQP1 MIF SOD2 TNFRSF1A PTGS2 MMP2 ESR1 HMOX1 MMP9 TIMP1 TGFB1 CAV1 PPARGC1A LOX NR3C1 NFE2L2 EGR1 CAT PIK3CA CDKN1A APOE CCN1 TERT SMAD3 GPX4 NQO1 MITF TRPV1 NOS2 SERPINE1 DNMT1 CDKN2A SHC1 JUN PPARA PPIA NFKB1 IL1A CTSB		2.34586e-05	12	331	5.77528	GO:0098857 Membrane microdomain	https://amigo.geneontology.org/amigo/term/GO:0098857	TNFRSF1A APP CAV1 EGFR TGFBR2 TNF ORAI1 PTGS2 ICAM1 MAPK1 HAS2 AQP1		1.20155e-08	16	334	7.6312	GO:0005126 Cytokine receptor binding	https://amigo.geneontology.org/amigo/term/GO:0005126	VEGFA NGF VEGFC TGFBR2 BDNF TNF TGFB1 MIF IL1A IL1B IL6 IL15 CASP3 SHC1 SMAD3 SMAD2		8.46368e-17	18	157	18.2639	Path:hsa04218 Cellular senescence	https://www.genome.jp/kegg-bin/show_pathway?hsa04218	CDKN1A CDKN2A MAPK14 FOXM1 FOXO3 SIRT1 IL1A IL6 SMAD2 SMAD3 MYC NFKB1 SERPINE1 PIK3CA MAPK1 TGFB1 TGFBR2 TP53
4.14817e-32	85	3374	4.01322	GO:0031325 Positive regulation of cellular metabolic process	https://amigo.geneontology.org/amigo/term/GO:0031325	EP300 NFKB1 PPARGC1A PPARD IL1A IL18R1 IL1B PPARG IL15 SMAD3 AR SMAD2 PPARA TET3 TNF HIF1A NOS2 DCN IGF1 KLF6 ESR1 SIRT1 MAPK1 TGFB1 CAV1 EZH2 SFRP4 AHR COL1A1 FOXM1 PRKAB1 VEGFA NR3C1 IL1R1 NFE2L2 FOXO3 EGR1 CDKN1A APOE PRKAA1 IL6 MYC IRF4 THBS1 ESR2 TP53 SOD1 APP CCN1 EGFR CDKN2A STAT3 FOS JUNB BSG JUN MITF PPIA MIF VIM TNC TNFRSF1A HDAC4 PTGS2 HMOX1 MAPK14 GDF15 POSTN MMP14 HAS2 BDNF AGER MC1R…		2.79381e-05	54	4670	1.84203	GO:0005654 Nucleoplasm	https://amigo.geneontology.org/amigo/term/GO:0005654	SIRT1 EZH2 KLF6 HDAC4 SIRT6 EP300 HIF1A NFKB1 PPARGC1A MAPK14 NR3C1 NFE2L2 FOXO3 EGR1 CDKN1A PPARG PRKAA1 GDF11 TXN MYC IRF4 ESR2 TP53 SOD1 CRABP2 WTAP CDKN2A SPRY1 IL15 TERT AQP3 SMAD3 STAT3 AR FOS JUNB JUN PPARA MIF ESR1 PPARD LMNB1 NOS2 MAPK1 HMOX1 AHR MAPK8 FOXM1 PRKAB1 DNMT1 RPS3 CASP3 SMAD2 MITF		2.0598e-08	34	1668	3.24715	GO:1990837 Sequence-specific double-stranded dna binding	https://amigo.geneontology.org/amigo/term/GO:1990837	KLF6 ESR1 HIF1A AHR NFKB1 FOXM1 PPARD NR3C1 NFE2L2 FOXO3 EGR1 PPARG MYC IRF4 ESR2 TP53 SMAD3 STAT3 AR FOS JUNB SMAD2 JUN PPARA MITF HDAC4 TET3 TNF SIRT1 EZH2 LMNB1 APP RPS3 MMP12		1.05688e-16	17	133	20.3618	Path:hsa04380 Osteoclast differentiation	https://www.genome.jp/kegg-bin/show_pathway?hsa04380	MAPK14 FOS IL1A IL1B IL1R1 JUN JUNB MITF NFKB1 PIK3CA PPARG MAPK1 MAPK8 TGFB1 TGFBR2 TNF TNFRSF1A
5.98063e-32	91	3988	3.63501	GO:0009893 Positive regulation of metabolic process	https://amigo.geneontology.org/amigo/term/GO:0009893	EP300 NFKB1 PPARGC1A PPARD IL1A IL18R1 IL1B PPARG IL15 SMAD3 AR SMAD2 PPARA TET3 TNF HIF1A NOS2 DCN IGF1 KLF6 HDAC4 SIRT6 ESR1 SIRT1 MAPK1 TGFB1 CAV1 EZH2 SFRP4 AHR COL1A1 FOXM1 PRKAB1 VEGFA NR3C1 IL1R1 NFE2L2 FOXO3 EGR1 CDKN1A APOE PRKAA1 IL6 MYC IRF4 THBS1 ESR2 TP53 SOD1 APP CCN1 S100A8 EGFR CDKN2A RPS3 CASP3 STAT3 FOS JUNB BSG JUN MITF PPIA MIF VIM TNC TNFRSF1A PTGS2 HMOX1 MAPK14 MFAP2 GDF15 P…		3.94281e-05	4	16	39.8253	GO:0005583 Fibrillar collagen trimer	https://amigo.geneontology.org/amigo/term/GO:0005583	COL1A1 COL5A1 COL1A2 COL3A1		2.78236e-08	33	1606	3.27332	GO:0000976 Transcription cis-regulatory region binding	https://amigo.geneontology.org/amigo/term/GO:0000976	KLF6 ESR1 HIF1A AHR NFKB1 FOXM1 PPARD NR3C1 NFE2L2 FOXO3 EGR1 PPARG MYC IRF4 ESR2 TP53 SMAD3 STAT3 AR FOS JUNB SMAD2 JUN PPARA MITF HDAC4 TET3 TNF SIRT1 EZH2 APP RPS3 MMP12		1.5149e-16	20	224	14.2233	Path:hsa05163 Human cytomegalovirus infection	https://www.genome.jp/kegg-bin/show_pathway?hsa05163	CDKN1A CDKN2A MAPK14 EGFR IL1B IL1R1 IL6 MYC NFKB1 PIK3CA CYCS MAPK1 PTGS2 BAX STAT3 TNF TNFRSF1A TP53 VEGFA CASP3
1.30414e-31	83	3241	4.07961	GO:0035556 Intracellular signal transduction	https://amigo.geneontology.org/amigo/term/GO:0035556	HMOX1 NOS2 IGF1 BAX ESR1 MAPK1 MAPK8 NFKB1 MAPK14 NR3C1 PIK3CA PRKAA1 ESR2 SPRY1 SMAD3 AR SMAD2 AGER TNF TXN DCN SIRT1 EP300 HIF1A TGFB1 EZH2 AHR VEGFA CCN2 CDKN1A IL1B APOE GDF15 PPARG IL6 MYC THBS1 TP53 CCN1 S100A8 EGFR CDKN2A RPS3 SHC1 TGFBR2 COL1A2 STAT3 FOS SFN JUN PPIA AQP1 MIF TNFRSF1A HDAC4 PTGS2 MMP2 CAV1 PPARD LOX IL1A IL18R1 NFE2L2 FOXO3 CAT GDF11 SOD1 MMP3 CASP3 COL3A1 PROS1 PPARA TRP…		3.94281e-05	3	5	95.5808	GO:0035976 Transcription factor ap-1 complex	https://amigo.geneontology.org/amigo/term/GO:0035976	FOS JUNB JUN		2.78236e-08	29	1263	3.65775	GO:0000978 Rna polymerase ii cis-regulatory region sequence-specific dna binding	https://amigo.geneontology.org/amigo/term/GO:0000978	KLF6 ESR1 NFKB1 PPARD NR3C1 NFE2L2 FOXO3 EGR1 PPARG MYC IRF4 ESR2 TP53 SMAD3 STAT3 AR FOS JUNB SMAD2 JUN PPARA MITF HDAC4 TET3 SIRT1 HIF1A EZH2 APP AHR		2.13502e-16	22	300	11.6821	Path:hsa04010 MAPK signaling pathway	https://www.genome.jp/kegg-bin/show_pathway?hsa04010	MAPK14 EGFR FOS IGF1 IL1A IL1B IL1R1 JUN MYC NFKB1 NGF MAPK1 MAPK8 BDNF TGFB1 TGFBR2 TNF TNFRSF1A TP53 VEGFA VEGFC CASP3
1.84327e-31	69	2085	5.27184	GO:0141124 Intracellular signaling cassette	https://amigo.geneontology.org/amigo/term/GO:0141124	HMOX1 NOS2 IGF1 MAPK8 NFKB1 PIK3CA SPRY1 SMAD3 SMAD2 AGER TNF MAPK1 PRKAA1 TXN DCN ESR1 SIRT1 EP300 TGFB1 EZH2 AHR MAPK14 VEGFA CCN2 IL1B APOE GDF15 PPARG IL6 MYC THBS1 CCN1 EGFR RPS3 SHC1 TGFBR2 COL1A2 STAT3 FOS JUN PPIA AQP1 MIF TNFRSF1A HDAC4 CAV1 PPARD LOX IL1A IL18R1 NFE2L2 CAT GDF11 SOD1 MMP3 COL3A1 AR PROS1 TRPV1 CDKN1A TP53 CDKN2A APP ICAM1 FOXM1 PPARA ORAI1 NGF JUNB		3.94281e-05	4	16	39.8253	GO:0098643 Banded collagen fibril	https://amigo.geneontology.org/amigo/term/GO:0098643	COL1A1 COL5A1 COL1A2 COL3A1		2.78236e-08	33	1607	3.27128	GO:0001067 Transcription regulatory region nucleic acid binding	https://amigo.geneontology.org/amigo/term/GO:0001067	KLF6 ESR1 HIF1A AHR NFKB1 FOXM1 PPARD NR3C1 NFE2L2 FOXO3 EGR1 PPARG MYC IRF4 ESR2 TP53 SMAD3 STAT3 AR FOS JUNB SMAD2 JUN PPARA MITF HDAC4 TET3 TNF SIRT1 EZH2 APP RPS3 MMP12		2.7039e-15	15	109	21.9222	Path:hsa04066 HIF-1 signaling pathway	https://www.genome.jp/kegg-bin/show_pathway?hsa04066	CDKN1A EGFR EP300 HIF1A HMOX1 IGF1 IL6 NFKB1 NOS2 SERPINE1 PIK3CA MAPK1 STAT3 TIMP1 VEGFA
2.54186e-31	87	3659	3.78771	GO:0010604 Positive regulation of macromolecule metabolic process	https://amigo.geneontology.org/amigo/term/GO:0010604	EP300 NFKB1 PPARGC1A PPARD IL1A IL18R1 IL1B PPARG IL15 SMAD3 AR SMAD2 PPARA TET3 TNF NOS2 IGF1 KLF6 HDAC4 SIRT6 ESR1 SIRT1 MAPK1 HIF1A TGFB1 CAV1 EZH2 SFRP4 AHR COL1A1 FOXM1 PRKAB1 VEGFA NR3C1 IL1R1 NFE2L2 FOXO3 EGR1 CDKN1A APOE PRKAA1 IL6 MYC IRF4 THBS1 ESR2 TP53 SOD1 APP CCN1 S100A8 EGFR CDKN2A RPS3 CASP3 STAT3 FOS JUNB BSG JUN MITF PPIA MIF VIM TNC TNFRSF1A PTGS2 MAPK14 POSTN MMP14 HAS2 BDNF A…		4.03664e-05	34	2352	2.30283	GO:0005783 Endoplasmic reticulum	https://amigo.geneontology.org/amigo/term/GO:0005783	HSD11B1 PTGS2 SIRT6 HSD17B2 BAX HMOX1 CAV1 APOE MYC APP DIAPH2 RPS3 HAS2 BSG CRAT COL1A1 VEGFA COL5A1 THBS1 TP53 CRABP2 EGFR AQP5 COL1A2 COL3A1 FOS PROS1 TNC MAPK1 TIMP1 IL6 CCN1 BDNF COL4A1		2.78236e-08	35	1786	3.12181	GO:0003690 Double-stranded dna binding	https://amigo.geneontology.org/amigo/term/GO:0003690	KLF6 ESR1 HIF1A AHR NFKB1 FOXM1 PPARD NR3C1 NFE2L2 FOXO3 EGR1 PPARG MYC IRF4 ESR2 TP53 SMAD3 STAT3 AR FOS JUNB SMAD2 JUN PPARA MITF HDAC4 RPS3 TET3 TNF SIRT1 EZH2 LMNB1 APP MMP12 EGFR		3.70358e-15	16	137	18.6045	Path:hsa04210 Apoptosis	https://www.genome.jp/kegg-bin/show_pathway?hsa04210	CTSB FOS GZMB JUN LMNB1 NFKB1 NGF PIK3CA CYCS MAPK1 MAPK8 BAX TNF TNFRSF1A TP53 CASP3
3.4046e-31	76	2666	4.54122	GO:0050793 Regulation of developmental process	https://amigo.geneontology.org/amigo/term/GO:0050793	SERPINE1 VEGFA CCN2 THBS1 CCN1 VEGFC HIF1A NFKB1 PPARG IL6 PPARA DCN IGF1 SIRT6 SIRT1 HMOX1 EP300 TGFB1 EZH2 SFRP4 COL1A1 SPARC FOXO3 IL1B APOE COL5A1 TGFBR2 SMAD3 BDNF TNF SOD2 TNFRSF1A HDAC4 PTGS2 BAX ESR1 MAPK1 MMP9 CAV1 PPARD MAPK14 LOX IL1A NFE2L2 PIK3CA CDKN1A GDF15 LAMA5 PRKAA1 GDF11 TP53 SOD1 APP CRABP2 EGFR MMP14 SPRY1 IL15 TERT STAT3 AR FOS JUNB SMAD2 SFN MITF TRPV1 SHC1 DNMT1 MYC AGER …		4.81435e-05	34	2383	2.27287	GO:0043230 Extracellular organelle	https://amigo.geneontology.org/amigo/term/GO:0043230	VIM BAX ICAM1 MMP9 TIMP1 GSR IGFBP2 CAT APOE GDF15 LAMA5 TXN THBS1 FBLN5 SOD1 APP CRABP2 S100A8 RPS3 AQP5 COL1A2 CTSB GPX4 KRT15 BSG SFN BGN PROS1 PPIA AQP1 MIF SOD2 SERPINE1 HAS2		4.25871e-08	29	1289	3.58397	GO:0000987 Cis-regulatory region sequence-specific dna binding	https://amigo.geneontology.org/amigo/term/GO:0000987	KLF6 ESR1 NFKB1 PPARD NR3C1 NFE2L2 FOXO3 EGR1 PPARG MYC IRF4 ESR2 TP53 SMAD3 STAT3 AR FOS JUNB SMAD2 JUN PPARA MITF HDAC4 AHR TET3 SIRT1 HIF1A EZH2 APP		4.74142e-15	17	168	16.1198	Path:hsa05225 Hepatocellular carcinoma	https://www.genome.jp/kegg-bin/show_pathway?hsa05225	CDKN1A CDKN2A NQO1 EGFR HMOX1 SMAD2 SMAD3 MYC NFE2L2 PIK3CA MAPK1 BAX SHC1 TERT TGFB1 TGFBR2 TP53
4.14684e-31	62	1621	6.09296	GO:0042981 Regulation of apoptotic process	https://amigo.geneontology.org/amigo/term/GO:0042981	IGF1 MAPK8 NGF EGFR RPS3 CASP3 BDNF TNF SOD1 BAX ICAM1 SIRT1 HIF1A SFRP4 VEGFA FOXO3 IL1B PPARG PRKAA1 IL6 MYC THBS1 TP53 S100A8 AR AQP1 MIF SOD2 TNFRSF1A PTGS2 MMP2 ESR1 HMOX1 MMP9 TIMP1 TGFB1 CAV1 PPARGC1A LOX NR3C1 NFE2L2 EGR1 CAT PIK3CA CDKN1A APOE CCN1 TERT SMAD3 NQO1 MITF TRPV1 SERPINE1 DNMT1 CDKN2A SHC1 JUN PPARA PPIA NFKB1 IL1A CTSB		4.81435e-05	34	2383	2.27287	GO:0065010 Extracellular membrane-bounded organelle	https://amigo.geneontology.org/amigo/term/GO:0065010	VIM BAX ICAM1 MMP9 TIMP1 GSR IGFBP2 CAT APOE GDF15 LAMA5 TXN THBS1 FBLN5 SOD1 APP CRABP2 S100A8 RPS3 AQP5 COL1A2 CTSB GPX4 KRT15 BSG SFN BGN PROS1 PPIA AQP1 MIF SOD2 SERPINE1 HAS2		5.83052e-08	21	693	4.82731	GO:0003682 Chromatin binding	https://amigo.geneontology.org/amigo/term/GO:0003682	EP300 EZH2 SIRT6 ESR1 EGR1 DNMT1 TP53 EGFR STAT3 AR HDAC4 SIRT1 NFKB1 PPARGC1A FOXO3 PRKAA1 SMAD3 FOS SMAD2 MITF PPARG		9.64323e-15	11	41	42.7394	Path:hsa05219 Bladder cancer	https://www.genome.jp/kegg-bin/show_pathway?hsa05219	CDKN1A CDKN2A EGFR MMP1 MMP2 MMP9 MYC MAPK1 THBS1 TP53 VEGFA
5.70285e-30	49	923	8.45695	GO:0035239 Tube morphogenesis	https://amigo.geneontology.org/amigo/term/GO:0035239	SERPINE1 VEGFA THBS1 VEGFC HIF1A IL6 DCN SIRT1 HMOX1 SPARC IL1B PPARG BSG TNF TNC PTGS2 BAX MMP2 ESR1 TGFB1 CAV1 MAPK14 LOX NR3C1 IL1A NFE2L2 CCN2 PIK3CA APOE LAMA5 CCN1 EGFR MMP14 SHC1 TGFBR2 SPRY1 CASP3 TERT SMAD3 COL3A1 STAT3 AR HAS2 JUNB SMAD2 COL4A1 SIRT6 AQP1 MYC		4.81435e-05	34	2382	2.27382	GO:1903561 Extracellular vesicle	https://amigo.geneontology.org/amigo/term/GO:1903561	VIM BAX ICAM1 MMP9 TIMP1 GSR IGFBP2 CAT APOE GDF15 LAMA5 TXN THBS1 FBLN5 SOD1 APP CRABP2 S100A8 RPS3 AQP5 COL1A2 CTSB GPX4 KRT15 BSG SFN BGN PROS1 PPIA AQP1 MIF SOD2 SERPINE1 HAS2		5.83052e-08	22	762	4.59925	GO:0019901 Protein kinase binding	https://amigo.geneontology.org/amigo/term/GO:0019901	CAV1 PRKAB1 CDKN2A SHC1 SFN HDAC4 NR3C1 APP EGFR STAT3 PPARA ESR1 SIRT1 HIF1A MAPK8 FOXM1 MAPK14 FOXO3 CDKN1A TP53 RPS3 SMAD3		2.4636e-14	14	102	21.8649	Path:hsa05146 Amoebiasis	https://www.genome.jp/kegg-bin/show_pathway?hsa05146	COL1A1 COL1A2 COL3A1 COL4A1 IL1B IL1R1 IL6 LAMA5 NFKB1 NOS2 PIK3CA TGFB1 TNF CASP3
6.34384e-30	62	1703	5.79958	GO:0045595 Regulation of cell differentiation	https://amigo.geneontology.org/amigo/term/GO:0045595	CCN2 CCN1 HIF1A NFKB1 PPARG PPARA IGF1 SIRT6 EP300 TGFB1 SERPINE1 EZH2 SFRP4 COL1A1 VEGFA FOXO3 IL1B COL5A1 IL6 TGFBR2 SMAD3 BDNF TNF SOD2 HDAC4 PTGS2 SIRT1 MAPK1 MMP9 CAV1 PPARD MAPK14 LOX IL1A NFE2L2 GDF11 TP53 APP CRABP2 EGFR VEGFC MMP14 SPRY1 IL15 TERT STAT3 FOS JUNB SMAD2 SFN MITF TRPV1 TNFRSF1A DNMT1 MYC AR AGER CDKN2A IRF4 SOD1 NGF AQP3		5.08211e-05	7	103	10.8263	GO:0005581 Collagen trimer	https://amigo.geneontology.org/amigo/term/GO:0005581	COL1A1 COL5A1 COL1A2 COL3A1 TIMP1 LOX COL4A1		6.55721e-08	31	1494	3.30545	GO:0000977 Rna polymerase ii transcription regulatory region sequence-specific dna binding	https://amigo.geneontology.org/amigo/term/GO:0000977	KLF6 ESR1 HIF1A NFKB1 FOXM1 PPARD NR3C1 NFE2L2 FOXO3 EGR1 PPARG MYC IRF4 ESR2 TP53 SMAD3 STAT3 AR FOS JUNB SMAD2 JUN PPARA MITF HDAC4 TET3 SIRT1 EZH2 APP RPS3 AHR		4.2468e-14	18	227	12.6318	Path:hsa05208 Chemical carcinogenesis-reactive oxygen species	https://www.genome.jp/kegg-bin/show_pathway?hsa05208	MAPK14 NQO1 EGFR AHR FOXO3 FOS HIF1A HMOX1 JUN NFE2L2 NFKB1 PIK3CA MAPK1 MAPK8 SOD1 SOD2 VEGFA CAT
6.34384e-30	35	349	15.9758	GO:0070482 Response to oxygen levels	https://amigo.geneontology.org/amigo/term/GO:0070482	MMP2 HIF1A VEGFA VEGFC EP300 MYC AQP3 AQP1 NOS2 TGFB1 CAV1 COL1A1 PPARD IL1A NFE2L2 FOXO3 EGR1 CAT CDKN1A PPARG PRKAA1 POSTN TP53 MMP14 CASP3 TERT FOS PPARA AGER TNF SOD2 PTGS2 SIRT1 SMAD3 THBS1		9.01695e-05	33	2349	2.23795	GO:0070062 Extracellular exosome	https://amigo.geneontology.org/amigo/term/GO:0070062	VIM BAX ICAM1 MMP9 TIMP1 GSR IGFBP2 CAT APOE GDF15 LAMA5 TXN THBS1 FBLN5 SOD1 APP CRABP2 S100A8 RPS3 AQP5 COL1A2 CTSB GPX4 KRT15 BSG SFN BGN PROS1 PPIA AQP1 MIF SOD2 SERPINE1		7.83736e-08	9	86	16.6711	GO:0005518 Collagen binding	https://amigo.geneontology.org/amigo/term/GO:0005518	SPARC MRC2 LOX MMP13 THBS1 CTSB SMAD3 MMP12 MMP9		1.00466e-13	21	362	9.24124	Path:hsa04151 PI3K-Akt signaling pathway	https://www.genome.jp/kegg-bin/show_pathway?hsa04151	CDKN1A COL1A1 COL1A2 COL4A1 EGFR FOXO3 TNC IGF1 IL6 LAMA5 MYC NFKB1 NGF PIK3CA PRKAA1 MAPK1 BDNF THBS1 TP53 VEGFA VEGFC
6.69747e-30	78	2969	4.18508	GO:0009891 Positive regulation of biosynthetic process	https://amigo.geneontology.org/amigo/term/GO:0009891	EP300 NFKB1 PPARGC1A PPARD IL1A IL18R1 IL1B PPARG IL15 SMAD3 AR SMAD2 PPARA TET3 TNF NOS2 IGF1 KLF6 ESR1 SIRT1 MAPK1 HIF1A TGFB1 SFRP4 AHR COL1A1 FOXM1 PRKAB1 VEGFA NR3C1 IL1R1 NFE2L2 FOXO3 EGR1 APOE PRKAA1 IL6 MYC IRF4 THBS1 ESR2 TP53 SOD1 CCN1 EGFR CDKN2A STAT3 FOS JUNB BSG JUN MITF MIF VIM TNC TNFRSF1A HDAC4 PTGS2 CAV1 MAPK14 POSTN APP MMP14 HAS2 TRPV1 AGER MC1R MMP12 SOD2 DCN SERPINE1 MAPK8 D…		0.000105382	38	2941	2.0583	GO:0031410 Cytoplasmic vesicle	https://amigo.geneontology.org/amigo/term/GO:0031410	CAV1 NGF APP BDNF VEGFA SPARC APOE THBS1 SOD1 EGFR MMP14 AQP5 BSG BGN VIM TYR MAPK1 TGFB1 COL1A1 IL1B DIAPH2 CTSB HAS2 TNF IGF1 GZMB MMP9 TIMP1 SERPINE1 NFKB1 MAPK14 CAT S100A8 VEGFC IL15 PROS1 PPIA MIF		8.59071e-08	5	11	72.4097	GO:0048407 Platelet-derived growth factor binding	https://amigo.geneontology.org/amigo/term/GO:0048407	COL1A1 COL5A1 COL1A2 COL3A1 COL4A1		1.13865e-13	13	90	23.0102	Path:hsa04211 Longevity regulating pathway	https://www.genome.jp/kegg-bin/show_pathway?hsa04211	PPARGC1A FOXO3 SIRT1 IGF1 NFKB1 PIK3CA PPARG PRKAA1 PRKAB1 BAX SOD2 TP53 CAT
1.32904e-29	45	747	9.59647	GO:0070848 Response to growth factor	https://amigo.geneontology.org/amigo/term/GO:0070848	TGFB1 VEGFA NGF VEGFC TGFBR2 SPRY1 SMAD3 SMAD2 BDNF HIF1A IL1B DCN SIRT1 MAPK1 CAV1 NR3C1 GDF15 PPARG THBS1 SHC1 CASP3 COL1A2 COL3A1 FOS HAS2 JUN PPARA TNC COL1A1 LOX CCN2 FOXO3 EGR1 CAT POSTN TP53 EGFR TRPV1 PIK3CA CCN1 STAT3 EP300 MAPK14 SFRP4 MYC		0.000107046	38	2947	2.05411	GO:0097708 Intracellular vesicle	https://amigo.geneontology.org/amigo/term/GO:0097708	CAV1 NGF APP BDNF VEGFA SPARC APOE THBS1 SOD1 EGFR MMP14 AQP5 BSG BGN VIM TYR MAPK1 TGFB1 COL1A1 IL1B DIAPH2 CTSB HAS2 TNF IGF1 GZMB MMP9 TIMP1 SERPINE1 NFKB1 MAPK14 CAT S100A8 VEGFC IL15 PROS1 PPIA MIF		1.56809e-07	43	2748	2.49271	GO:0003677 Dna binding	https://amigo.geneontology.org/amigo/term/GO:0003677	KLF6 ESR1 EP300 HIF1A AHR NFKB1 FOXM1 PPARD NR3C1 NFE2L2 FOXO3 EGR1 DNMT1 PPARG MYC IRF4 ESR2 TP53 TERT SMAD3 STAT3 AR FOS JUNB SMAD2 JUN PPARA MITF HDAC4 SIRT6 EZH2 PPARGC1A RPS3 TET3 TNF SIRT1 MAPK1 LMNB1 APP CDKN2A SOD2 MMP12 EGFR		2.07408e-13	20	332	9.59647	Path:hsa05165 Human papillomavirus infection	https://www.genome.jp/kegg-bin/show_pathway?hsa05165	CDKN1A COL1A1 COL1A2 COL4A1 EGFR EP300 TNC LAMA5 NFKB1 PIK3CA MAPK1 PTGS2 BAX TERT THBS1 TNF TNFRSF1A TP53 VEGFA CASP3
1.45141e-29	46	796	9.20586	GO:0001944 Vasculature development	https://amigo.geneontology.org/amigo/term/GO:0001944	SERPINE1 COL1A1 VEGFA THBS1 VEGFC HIF1A IL6 DCN SIRT1 HMOX1 TGFB1 SPARC IL1B PPARG TNF SOD2 PTGS2 BAX MMP2 MAPK1 CAV1 MAPK14 LOX IL1A NFE2L2 CCN2 PIK3CA APOE COL5A1 CCN1 MMP14 SHC1 TGFBR2 TERT COL3A1 STAT3 HAS2 JUNB BSG COL4A1 AQP1 SIRT6 DNMT1 COL1A2 EGR1 AHR		0.000149603	13	490	4.22636	GO:0005925 Focal adhesion	https://amigo.geneontology.org/amigo/term/GO:0005925	MRC2 VIM TNC ICAM1 CAV1 CAT EGFR RPS3 MMP14 BSG PPIA MAPK1 SHC1		1.73554e-07	9	95	15.0917	GO:0016209 Antioxidant activity	https://amigo.geneontology.org/amigo/term/GO:0016209	GSR CAT SOD1 GPX4 SOD2 APOE PTGS2 NQO1 TXN		3.75244e-13	12	76	25.1528	Path:hsa05220 Chronic myeloid leukemia	https://www.genome.jp/kegg-bin/show_pathway?hsa05220	CDKN1A CDKN2A SMAD3 MYC NFKB1 PIK3CA MAPK1 BAX SHC1 TGFB1 TGFBR2 TP53
2.26497e-29	81	3304	3.90539	GO:0009966 Regulation of signal transduction	https://amigo.geneontology.org/amigo/term/GO:0009966	HMOX1 IGF1 IGFBP2 PRKAA1 IL6 RPS3 SPRY1 AGER TNF HIF1A IL1B TXN APP DCN ICAM1 ESR1 SIRT1 EP300 TGFB1 CAV1 SERPINE1 EZH2 SFRP4 MAPK8 COL1A1 VEGFA CCN2 APOE GDF15 PPARG MYC THBS1 CCN1 S100A8 EGFR CDKN2A MMP14 SHC1 TGFBR2 AR PPARA PPIA MIF TNFRSF1A PTGS2 BAX MMP2 MAPK1 PPARD MAPK14 LOX IL1A IL1R1 IL18R1 FOXO3 EGR1 CAT POSTN GDF11 IRF4 TP53 SOD1 MMP3 VEGFC TERT SMAD3 COL3A1 STAT3 PROS1 MC1R MMP12 PIK…		0.000149603	10	286	5.56998	GO:0090575 Rna polymerase ii transcription regulator complex	https://amigo.geneontology.org/amigo/term/GO:0090575	PPARG SMAD3 STAT3 SMAD2 HIF1A FOS JUNB JUN NFE2L2 MYC		2.47306e-07	11	173	10.129	GO:0002020 Protease binding	https://amigo.geneontology.org/amigo/term/GO:0002020	TIMP1 IL1R1 CASP3 TNF MIF SERPINE1 COL1A1 THBS1 TP53 COL1A2 COL3A1		4.29149e-13	12	77	24.8262	Path:hsa05133 Pertussis	https://www.genome.jp/kegg-bin/show_pathway?hsa05133	MAPK14 FOS IL1A IL1B IL6 JUN NFKB1 NOS2 MAPK1 MAPK8 TNF CASP3
2.26497e-29	55	1293	6.77616	GO:0071495 Cellular response to endogenous stimulus	https://amigo.geneontology.org/amigo/term/GO:0071495	ESR1 TGFB1 PPARD VEGFA NR3C1 PPARG NGF ESR2 VEGFC SHC1 TGFBR2 SPRY1 SMAD3 STAT3 AR SMAD2 BDNF PPARA HIF1A IL1B DCN SIRT1 EP300 CAV1 PIK3CA GDF15 THBS1 CASP3 COL1A2 COL3A1 FOS HAS2 JUN AQP1 TNC MAPK1 COL1A1 LOX IGFBP2 NFE2L2 CCN2 FOXO3 EGR1 CAT PRKAA1 POSTN TP53 EGFR TRPV1 CTSB CCN1 EZH2 NFKB1 MAPK14 SFRP4		0.000159151	7	126	8.85008	GO:0005796 Golgi lumen	https://amigo.geneontology.org/amigo/term/GO:0005796	PROS1 DCN TGFB1 NGF APP MMP14 BGN		2.83496e-07	22	843	4.15733	GO:0019900 Kinase binding	https://amigo.geneontology.org/amigo/term/GO:0019900	CAV1 PRKAB1 CDKN2A SHC1 SFN HDAC4 NR3C1 APP EGFR STAT3 PPARA ESR1 SIRT1 HIF1A MAPK8 FOXM1 MAPK14 FOXO3 CDKN1A TP53 RPS3 SMAD3		1.2292e-12	16	202	12.6179	Path:hsa04510 Focal adhesion	https://www.genome.jp/kegg-bin/show_pathway?hsa04510	COL1A1 COL1A2 COL4A1 EGFR TNC IGF1 JUN LAMA5 PIK3CA MAPK1 MAPK8 SHC1 THBS1 VEGFA VEGFC CAV1
2.60687e-29	49	959	8.13949	GO:0014070 Response to organic cyclic compound	https://amigo.geneontology.org/amigo/term/GO:0014070	ESR1 NR3C1 ESR2 AR EP300 TGFB1 CAV1 AHR IL6 EGFR TGFBR2 STAT3 SMAD2 TNF AQP1 TNC PTGS2 TYR MMP2 MAPK1 EZH2 COL1A1 NFKB1 PPARD LOX IL1A IGFBP2 FOXO3 CAT PIK3CA CDKN1A IL1B DNMT1 PPARG PRKAA1 POSTN THBS1 MMP14 CASP3 GPX4 FOS BSG NQO1 PPARA TRPV1 SOD2 SIRT1 EGR1 AQP3		0.000173934	13	500	4.14184	GO:0030055 Cell-substrate junction	https://amigo.geneontology.org/amigo/term/GO:0030055	MRC2 VIM TNC ICAM1 CAV1 CAT EGFR RPS3 MMP14 BSG PPIA MAPK1 SHC1		3.18616e-07	23	927	3.95246	GO:0005198 Structural molecule activity	https://amigo.geneontology.org/amigo/term/GO:0005198	COL1A1 COL5A1 THBS1 RPS3 COL1A2 COL3A1 COL4A1 VIM LMNB1 PI3 ELN KRT15 HMOX1 DCN TNC BGN SPARC MFAP2 LAMA5 POSTN FBLN5 CCN1 APOE		1.2292e-12	16	202	12.6179	Path:hsa05169 Epstein-Barr virus infection	https://www.genome.jp/kegg-bin/show_pathway?hsa05169	CDKN1A MAPK14 ICAM1 IL6 JUN MYC NFKB1 PIK3CA CYCS MAPK8 BAX STAT3 TNF TP53 VIM CASP3
2.92991e-29	49	962	8.1141	GO:0009725 Response to hormone	https://amigo.geneontology.org/amigo/term/GO:0009725	NOS2 ESR1 TIMP1 PPARD NR3C1 PPARG ESR2 SHC1 STAT3 AR PPARA SIRT1 EP300 TGFB1 CAV1 PIK3CA IL6 TNF AQP1 TNC PTGS2 MMP2 MAPK1 COL1A1 MAPK14 LOX IGFBP2 NFE2L2 FOXO3 EGR1 CAT CDKN1A IL1B GDF15 PRKAA1 EGFR MMP14 CASP3 COL3A1 FOS BSG NQO1 TRPV1 CTSB EZH2 NFKB1 SMAD3 SFRP4 THBS1		0.000175453	7	129	8.64426	GO:0044853 Plasma membrane raft	https://amigo.geneontology.org/amigo/term/GO:0044853	CAV1 TGFBR2 ORAI1 PTGS2 MAPK1 HAS2 AQP1		6.94538e-07	8	80	15.9301	GO:0046332 Smad binding	https://amigo.geneontology.org/amigo/term/GO:0046332	TGFBR2 SMAD3 SMAD2 COL1A2 COL3A1 PPARG FOS JUN		1.39395e-12	16	204	12.4942	Path:hsa05415 Diabetic cardiomyopathy	https://www.genome.jp/kegg-bin/show_pathway?hsa05415	COL1A1 COL1A2 COL3A1 MAPK14 AGER GSR SMAD2 SMAD3 MMP2 MMP9 NFKB1 PIK3CA PPARA MAPK8 TGFB1 TGFBR2
3.91551e-29	33	308	17.068	GO:0001666 Response to hypoxia	https://amigo.geneontology.org/amigo/term/GO:0001666	MMP2 HIF1A VEGFA VEGFC EP300 MYC AQP3 AQP1 NOS2 TGFB1 CAV1 PPARD IL1A NFE2L2 FOXO3 EGR1 CAT PPARG PRKAA1 POSTN TP53 MMP14 CASP3 TERT FOS PPARA AGER TNF SOD2 PTGS2 SIRT1 SMAD3 THBS1		0.000261462	6	93	10.2775	GO:0005604 Basement membrane	https://amigo.geneontology.org/amigo/term/GO:0005604	COL4A1 LAMA5 TNC TIMP1 SPARC COL5A1		8.58274e-07	27	1321	3.25597	GO:0140677 Molecular function activator activity	https://amigo.geneontology.org/amigo/term/GO:0140677	TP53 IGF1 TGFB1 VEGFA IL1A IL1B APOE GDF15 NGF GDF11 IL6 APP VEGFC IL15 CASP3 BDNF TNF MIF TIMP1 CDKN1A EGFR JUN CAV1 PIK3CA TGFBR2 MYC HIF1A		2.10447e-12	17	248	10.9199	Path:hsa05132 Salmonella infection	https://www.genome.jp/kegg-bin/show_pathway?hsa05132	MAPK14 FOS IL1B IL6 JUN MYC NFKB1 PIK3CA CYCS MAPK1 MAPK8 BAX RPS3 TNF TNFRSF1A TXN CASP3
6.10759e-29	63	1853	5.41607	GO:0042592 Homeostatic process	https://amigo.geneontology.org/amigo/term/GO:0042592	TRPC7 GSR CAV1 APOE CASP3 MT1X MT1A MT1M AQP1 HIF1A HMOX1 SFRP4 PPARD FOXO3 GDF15 IL6 TXN MYC BSG AGER PTGS2 SIRT6 BAX ICAM1 SIRT1 MAPK1 TGFB1 EZH2 COL1A1 PPARGC1A PRKAB1 MAPK14 VEGFA LOX IL1A IL18R1 NFE2L2 MFAP2 CCN2 EGR1 PIK3CA IL1B PRKAA1 IRF4 SOD1 APP EGFR IL15 AQP3 SMAD3 COL3A1 STAT3 HAS2 SMAD2 TRPV1 TNF MIF SOD2 NQO1 PPARG MAPK8 NOS2 S100A8		0.000386019	7	147	7.58578	GO:1904813 Ficolin-1-rich granule lumen	https://amigo.geneontology.org/amigo/term/GO:1904813	MAPK1 MMP9 MAPK14 CAT CTSB PPIA MIF		9.02793e-07	18	608	4.71616	GO:0050839 Cell adhesion molecule binding	https://amigo.geneontology.org/amigo/term/GO:0050839	EGFR BSG SFN ICAM1 CCN2 POSTN CCN1 AGER IGF1 TNC IL1B LAMA5 MMP14 PPIA THBS1 COL3A1 FBLN5 COL5A1		2.12548e-12	14	143	15.5959	Path:hsa04936 Alcoholic liver disease	https://www.genome.jp/kegg-bin/show_pathway?hsa04936	PPARGC1A MAPK14 FOXO3 SIRT1 IL1B IL6 NFKB1 PPARA PRKAA1 PRKAB1 MAPK8 TNF TNFRSF1A CASP3
6.5715e-29	50	1035	7.69572	GO:0030334 Regulation of cell migration	https://amigo.geneontology.org/amigo/term/GO:0030334	VEGFA CCN1 VEGFC DCN IGF1 SIRT1 TGFB1 SERPINE1 EZH2 COL1A1 SPARC IL1B APOE PPARG THBS1 MMP14 BSG TNF MIF PTGS2 MMP2 HIF1A IL1A IL1R1 NFE2L2 GDF15 LAMA5 POSTN MMP3 TGFBR2 TERT SMAD3 COL3A1 STAT3 HAS2 AQP1 MAPK1 HMOX1 ICAM1 MMP9 TIMP1 CAV1 FOXO3 APP EGFR MITF AGER SOD2 TNC IL6		0.00047057	19	1085	2.78961	GO:0009986 Cell surface	https://amigo.geneontology.org/amigo/term/GO:0009986	ICAM1 APP TNF TNFRSF1A SFRP4 VEGFA SPARC THBS1 EGFR TGFBR2 BGN MIF GSR TGFB1 IL1A IL1R1 CTSB TRPV1 AGER		1.08823e-06	19	688	4.39931	GO:0030545 Signaling receptor regulator activity	https://amigo.geneontology.org/amigo/term/GO:0030545	IGF1 TGFB1 VEGFA IL1A IL1B GDF15 NGF GDF11 IL6 APP VEGFC IL15 BDNF TNF MIF TIMP1 APOE EGFR ESR2		2.86033e-12	15	179	13.3493	Path:hsa05152 Tuberculosis	https://www.genome.jp/kegg-bin/show_pathway?hsa05152	MAPK14 EP300 IL1A IL1B IL6 NFKB1 NOS2 CYCS MAPK1 MAPK8 BAX TGFB1 TNF TNFRSF1A CASP3
6.5715e-29	34	344	15.7449	GO:0062197 Cellular response to chemical stress	https://amigo.geneontology.org/amigo/term/GO:0062197	NFE2L2 GSR SOD1 SIRT1 HIF1A MMP9 MAPK8 CAT IL6 RPS3 AQP5 FOS NQO1 PPIA AQP1 PTGS2 MMP2 EZH2 PPARGC1A FOXO3 PIK3CA GDF15 PPARG PRKAA1 MMP3 CASP3 SOD2 TXN MAPK1 CAV1 TP53 EGFR JUN FBLN5		0.00159151	17	996	2.719	GO:0070161 Anchoring junction	https://amigo.geneontology.org/amigo/term/GO:0070161	MRC2 VIM TNC ICAM1 CAV1 CAT EGFR RPS3 MMP14 BSG PPIA VEGFA AQP3 MAPK1 PIK3CA APP SHC1		1.5533e-06	20	780	4.08465	GO:0042803 Protein homodimerization activity	https://amigo.geneontology.org/amigo/term/GO:0042803	SIRT6 BAX HMOX1 HSD11B1 CAT GDF15 TXN FBLN5 TERT STAT3 NOS2 PTGS2 TYR ODC1 APOE THBS1 SOD1 SMAD3 AHR VEGFA		3.61572e-12	12	93	20.555	Path:hsa05222 Small cell lung cancer	https://www.genome.jp/kegg-bin/show_pathway?hsa05222	CDKN1A COL4A1 LAMA5 MYC NFKB1 NOS2 PIK3CA CYCS PTGS2 BAX TP53 CASP3
7.3418e-29	64	1934	5.27161	GO:0010647 Positive regulation of cell communication	https://amigo.geneontology.org/amigo/term/GO:0010647	HMOX1 IGF1 IL6 RPS3 TNF HIF1A IL1B TXN DCN SIRT1 EP300 TGFB1 EZH2 MAPK8 COL1A1 VEGFA CCN2 APOE GDF15 PPARG MYC THBS1 S100A8 EGFR CDKN2A SHC1 TGFBR2 PPIA MIF TNFRSF1A PTGS2 SIRT6 BAX MMP2 MAPK1 PPARD IL1A IL1R1 IL18R1 CAT GDF11 SOD1 TERT SMAD3 COL3A1 STAT3 AR PROS1 AGER MC1R MMP12 ORAI1 SFRP4 PIK3CA APP CCN1 ICAM1 MMP9 CAV1 NFKB1 TP53 SMAD2 NGF BDNF		0.00166153	5	84	9.48222	GO:0000792 Heterochromatin	https://amigo.geneontology.org/amigo/term/GO:0000792	SIRT1 SIRT6 CDKN2A EZH2 DNMT1		1.56194e-06	10	166	9.59647	GO:0008083 Growth factor activity	https://amigo.geneontology.org/amigo/term/GO:0008083	VEGFA NGF IL6 VEGFC BDNF IGF1 TIMP1 TGFB1 GDF15 GDF11		3.61572e-12	12	93	20.555	Path:hsa05323 Rheumatoid arthritis	https://www.genome.jp/kegg-bin/show_pathway?hsa05323	FOS ICAM1 IL1A IL1B IL6 IL15 JUN MMP1 MMP3 TGFB1 TNF VEGFA
8.07975e-29	64	1938	5.26073	GO:0023056 Positive regulation of signaling	https://amigo.geneontology.org/amigo/term/GO:0023056	HMOX1 IGF1 IL6 RPS3 TNF HIF1A IL1B TXN DCN SIRT1 EP300 TGFB1 EZH2 MAPK8 COL1A1 VEGFA CCN2 APOE GDF15 PPARG MYC THBS1 S100A8 EGFR CDKN2A SHC1 TGFBR2 PPIA MIF TNFRSF1A PTGS2 SIRT6 BAX MMP2 MAPK1 PPARD IL1A IL1R1 IL18R1 CAT GDF11 SOD1 TERT SMAD3 COL3A1 STAT3 AR PROS1 AGER MC1R MMP12 ORAI1 SFRP4 PIK3CA APP CCN1 ICAM1 MMP9 CAV1 NFKB1 TP53 SMAD2 NGF BDNF		0.00179814	12	556	3.43816	GO:0005635 Nuclear envelope	https://amigo.geneontology.org/amigo/term/GO:0005635	LMNB1 SIRT1 PTGS2 BAX MYC APP WTAP SMAD3 AQP1 TRPC7 EGFR GPX4		1.56247e-06	25	1193	3.33825	GO:0046983 Protein dimerization activity	https://amigo.geneontology.org/amigo/term/GO:0046983	SIRT6 BAX HMOX1 AHR HSD11B1 CAT GDF15 TXN FBLN5 TERT STAT3 NOS2 PTGS2 TYR HIF1A CAV1 ODC1 MYC MITF APOE THBS1 TP53 SOD1 SMAD3 VEGFA		4.18111e-12	11	71	24.6805	Path:hsa04917 Prolactin signaling pathway	https://www.genome.jp/kegg-bin/show_pathway?hsa04917	MAPK14 ESR1 ESR2 FOXO3 FOS NFKB1 PIK3CA MAPK1 MAPK8 SHC1 STAT3
8.44938e-29	76	2915	4.15331	GO:0031328 Positive regulation of cellular biosynthetic process	https://amigo.geneontology.org/amigo/term/GO:0031328	EP300 NFKB1 PPARGC1A PPARD IL1A IL18R1 IL1B PPARG IL15 SMAD3 AR SMAD2 PPARA TET3 TNF NOS2 IGF1 KLF6 ESR1 SIRT1 HIF1A TGFB1 SFRP4 AHR COL1A1 FOXM1 PRKAB1 VEGFA NR3C1 IL1R1 NFE2L2 FOXO3 EGR1 PRKAA1 IL6 MYC IRF4 THBS1 ESR2 TP53 SOD1 CCN1 EGFR CDKN2A STAT3 FOS JUNB BSG JUN MITF MIF VIM TNC TNFRSF1A HDAC4 PTGS2 CAV1 MAPK14 POSTN APP MMP14 HAS2 AGER MC1R MMP12 SOD2 DCN SERPINE1 MAPK8 APOE DNMT1 NGF RPS…		0.00242701	5	92	8.65768	GO:0005901 Caveola	https://amigo.geneontology.org/amigo/term/GO:0005901	CAV1 TGFBR2 PTGS2 MAPK1 AQP1		1.56247e-06	38	2457	2.46376	GO:0098772 Molecular function regulator activity	https://amigo.geneontology.org/amigo/term/GO:0098772	TP53 IGF1 TIMP1 TGFB1 SERPINE1 VEGFA IL1A PI3 CDKN1A IL1B APOE GDF15 NGF GDF11 IL6 APP CDKN2A VEGFC IL15 CASP3 BDNF TNF MIF SIRT6 CAV1 THBS1 EGFR JUN PIK3CA TGFBR2 TRPV1 MYC MAPK8 HIF1A ESR1 ESR2 SFN PROS1		6.28874e-12	14	156	14.2963	Path:hsa04148 Efferocytosis	https://www.genome.jp/kegg-bin/show_pathway?hsa04148	MAPK14 AGER SIRT1 HIF1A ODC1 PPARD PPARG MAPK1 PROS1 PTGS2 BSG TGFB1 THBS1 CASP3
1.45254e-28	33	322	16.3259	GO:0036293 Response to decreased oxygen levels	https://amigo.geneontology.org/amigo/term/GO:0036293	MMP2 HIF1A VEGFA VEGFC EP300 MYC AQP3 AQP1 NOS2 TGFB1 CAV1 PPARD IL1A NFE2L2 FOXO3 EGR1 CAT PPARG PRKAA1 POSTN TP53 MMP14 CASP3 TERT FOS PPARA AGER TNF SOD2 PTGS2 SIRT1 SMAD3 THBS1		0.00268918	31	2605	1.89572	GO:0030054 Cell junction	https://amigo.geneontology.org/amigo/term/GO:0030054	RPS3 MRC2 VIM TNC ICAM1 CAV1 CAT EGFR MMP14 BSG PPIA NGF BDNF VEGFA APOE APP AQP3 AGER HDAC4 MAPK1 EZH2 MAPK8 MAPK14 NR3C1 PIK3CA LAMA5 POSTN SHC1 CASP3 NQO1 TRPV1		1.64494e-06	18	639	4.48736	GO:0030546 Signaling receptor activator activity	https://amigo.geneontology.org/amigo/term/GO:0030546	IGF1 TGFB1 VEGFA IL1A IL1B GDF15 NGF GDF11 IL6 APP VEGFC IL15 BDNF TNF MIF TIMP1 APOE EGFR		7.99377e-12	14	159	14.0265	Path:hsa05160 Hepatitis C	https://www.genome.jp/kegg-bin/show_pathway?hsa05160	CDKN1A EGFR MYC NFKB1 PIK3CA CYCS PPARA MAPK1 BAX STAT3 TNF TNFRSF1A TP53 CASP3
1.72119e-28	75	2859	4.17894	GO:0010557 Positive regulation of macromolecule biosynthetic process	https://amigo.geneontology.org/amigo/term/GO:0010557	EP300 NFKB1 PPARGC1A PPARD IL1A IL18R1 IL1B PPARG IL15 SMAD3 AR SMAD2 PPARA TET3 TNF NOS2 IGF1 KLF6 ESR1 SIRT1 HIF1A TGFB1 SFRP4 AHR COL1A1 FOXM1 PRKAB1 VEGFA NR3C1 IL1R1 NFE2L2 FOXO3 EGR1 PRKAA1 IL6 MYC IRF4 THBS1 ESR2 TP53 SOD1 CCN1 EGFR CDKN2A STAT3 FOS JUNB BSG JUN MITF MIF VIM TNC TNFRSF1A HDAC4 PTGS2 CAV1 MAPK14 POSTN APP MMP14 HAS2 AGER MC1R MMP12 DCN SERPINE1 MAPK8 APOE DNMT1 NGF RPS3 SHC…		0.0028618	26	2029	2.04132	GO:0005739 Mitochondrion	https://amigo.geneontology.org/amigo/term/GO:0005739	CRAT CYCS BSG BAX GSR DNMT1 SOD1 GPX4 SOD2 FOXO3 CAT SIRT1 NFKB1 ESR2 TP53 RPS3 TERT MMP2 MAPK1 MAPK14 NR3C1 CDKN2A MMP3 SHC1 HMOX1 APP		2.17359e-06	7	64	17.4236	GO:0050840 Extracellular matrix binding	https://amigo.geneontology.org/amigo/term/GO:0050840	SPARC VEGFA THBS1 DCN ELN CCN1 BGN		8.51172e-12	11	76	23.0568	Path:hsa05140 Leishmaniasis	https://www.genome.jp/kegg-bin/show_pathway?hsa05140	MAPK14 FOS IL1A IL1B JUN NFKB1 NOS2 MAPK1 PTGS2 TGFB1 TNF
1.95901e-28	55	1357	6.45658	GO:0040011 Locomotion	https://amigo.geneontology.org/amigo/term/GO:0040011	VEGFA CCN1 S100A8 VEGFC IL6 DCN IGF1 SIRT1 TGFB1 SERPINE1 EZH2 COL1A1 SPARC IL1B APOE PPARG THBS1 MMP14 BSG PPIA TNF MIF PTGS2 MMP2 EP300 HIF1A LOX IL1A IL1R1 NFE2L2 GDF15 LAMA5 POSTN MMP3 TGFBR2 TERT SMAD3 COL3A1 STAT3 HAS2 AGER AQP1 MAPK1 HMOX1 ICAM1 MMP9 TIMP1 CAV1 FOXO3 APP EGFR MITF SOD2 TNC MAPK14		0.00297967	2	5	63.7205	GO:0071159 Nf-kappab complex	https://amigo.geneontology.org/amigo/term/GO:0071159	NFKB1 RPS3		2.1899e-06	12	272	7.028	GO:0005539 Glycosaminoglycan binding	https://amigo.geneontology.org/amigo/term/GO:0005539	CCN2 COL5A1 VEGFA APOE THBS1 TGFBR2 PPIA DCN POSTN APP CCN1 BGN		9.10022e-12	16	234	10.8924	Path:hsa05171 Coronavirus disease-COVID-19	https://www.genome.jp/kegg-bin/show_pathway?hsa05171	MAPK14 EGFR FOS IL1B IL6 JUN MMP1 MMP3 NFKB1 PIK3CA MAPK1 MAPK8 RPS3 STAT3 TNF TNFRSF1A
2.03081e-28	75	2868	4.16583	GO:0009653 Anatomical structure morphogenesis	https://amigo.geneontology.org/amigo/term/GO:0009653	SERPINE1 VEGFA MFAP2 NGF THBS1 APP VEGFC SMAD3 SMAD2 BDNF HIF1A IL6 DCN SIRT1 HMOX1 SPARC IL1B COL5A1 PPARG MMP13 CCN1 BSG TNF MMP12 TNC ELN TNFRSF1A PTGS2 BAX MMP2 ESR1 MAPK1 EP300 TGFB1 CAV1 COL1A1 NFKB1 MAPK14 LOX NR3C1 IL1A NFE2L2 CCN2 FOXO3 PIK3CA APOE GDF15 LAMA5 POSTN GDF11 TP53 SOD1 CRABP2 EGFR MMP14 SHC1 AQP5 TGFBR2 SPRY1 CASP3 TERT COL3A1 STAT3 AR HAS2 JUNB PPARA COL4A1 AQP1 MMP9 AQP3 S…		0.00297967	2	5	63.7205	GO:0071953 Elastic fiber	https://amigo.geneontology.org/amigo/term/GO:0071953	ELN FBLN5		2.25372e-06	11	222	7.89331	GO:0019902 Phosphatase binding	https://amigo.geneontology.org/amigo/term/GO:0019902	SOD1 MAPK1 PPARG EGFR PPARA MAPK8 MAPK14 TP53 SMAD3 STAT3 SMAD2		1.20121e-11	15	200	11.9476	Path:hsa05130 Pathogenic Escherichia coli infection	https://www.genome.jp/kegg-bin/show_pathway?hsa05130	MAPK14 FOS IL1B IL1R1 IL6 JUN NFKB1 CYCS MAPK1 MAPK8 BAX RPS3 TNF TNFRSF1A CASP3
3.50958e-28	44	766	9.15047	GO:0001568 Blood vessel development	https://amigo.geneontology.org/amigo/term/GO:0001568	SERPINE1 COL1A1 VEGFA THBS1 VEGFC HIF1A IL6 DCN SIRT1 HMOX1 SPARC IL1B PPARG TNF PTGS2 BAX MMP2 MAPK1 TGFB1 CAV1 MAPK14 LOX IL1A NFE2L2 CCN2 PIK3CA APOE COL5A1 CCN1 MMP14 SHC1 TGFBR2 TERT COL3A1 STAT3 HAS2 JUNB BSG COL4A1 AQP1 SIRT6 COL1A2 EGR1 AHR		0.00317848	10	433	3.67902	GO:0043235 Receptor complex	https://amigo.geneontology.org/amigo/term/GO:0043235	TNFRSF1A AHR IL6 EGFR TGFBR2 IL18R1 PPARG APP MTNR1A SMAD3		2.9302e-06	5	22	36.2049	GO:0106222 Lncrna binding	https://amigo.geneontology.org/amigo/term/GO:0106222	SIRT6 STAT3 EZH2 PPARGC1A DNMT1		2.19723e-11	13	139	14.8987	Path:hsa05162 Measles	https://www.genome.jp/kegg-bin/show_pathway?hsa05162	FOS IL1A IL1B IL6 JUN NFKB1 PIK3CA CYCS MAPK8 BAX STAT3 TP53 CASP3
3.58064e-28	73	2719	4.27694	GO:0048584 Positive regulation of response to stimulus	https://amigo.geneontology.org/amigo/term/GO:0048584	HMOX1 IGF1 VEGFA IL6 RPS3 VEGFC IL15 TNF HIF1A IL1B TXN DCN SIRT6 BAX SIRT1 EP300 TGFB1 SERPINE1 EZH2 MAPK8 COL1A1 IL1R1 IL18R1 CCN2 GDF15 PPARG PRKAA1 MYC THBS1 S100A8 EGFR CDKN2A SHC1 TGFBR2 CASP3 PPIA MIF TNFRSF1A PTGS2 MMP2 ESR1 MAPK1 NFKB1 PPARD IL1A NFE2L2 FOXO3 CAT GDF11 IRF4 SOD1 TERT SMAD3 COL3A1 STAT3 AR PROS1 AGER MC1R MMP12 SFRP4 PIK3CA APP CCN1 ICAM1 MMP9 CAV1 FOXM1 APOE TP53 SMAD2 N…		0.00427304	2	6	53.1005	GO:0097487 Multivesicular body internal vesicle	https://amigo.geneontology.org/amigo/term/GO:0097487	APOE EGFR		4.18009e-06	6	44	21.7229	GO:0001046 Core promoter sequence-specific dna binding	https://amigo.geneontology.org/amigo/term/GO:0001046	NR3C1 MYC TP53 EZH2 FOS MMP12		2.61182e-11	12	111	17.2218	Path:hsa05145 Toxoplasmosis	https://www.genome.jp/kegg-bin/show_pathway?hsa05145	MAPK14 LAMA5 NFKB1 NOS2 CYCS MAPK1 MAPK8 STAT3 TGFB1 TNF TNFRSF1A CASP3
3.71546e-28	84	3753	3.5655	GO:0023051 Regulation of signaling	https://amigo.geneontology.org/amigo/term/GO:0023051	HMOX1 IGF1 IGFBP2 PRKAA1 NGF IL6 RPS3 SPRY1 BDNF AGER TNF HIF1A IL1B TXN APP DCN ICAM1 ESR1 SIRT1 EP300 TGFB1 CAV1 SERPINE1 EZH2 SFRP4 MAPK8 COL1A1 VEGFA CCN2 APOE GDF15 PPARG MYC THBS1 CCN1 S100A8 EGFR CDKN2A MMP14 SHC1 TGFBR2 AR PPARA PPIA MIF TNFRSF1A PTGS2 SIRT6 BAX MMP2 MAPK1 PPARD MAPK14 LOX IL1A IL1R1 IL18R1 FOXO3 EGR1 CAT POSTN GDF11 IRF4 TP53 SOD1 MMP3 VEGFC TERT SMAD3 COL3A1 STAT3 PROS1…		0.00429561	7	227	4.91238	GO:0101002 Ficolin-1-rich granule	https://amigo.geneontology.org/amigo/term/GO:0101002	MAPK1 MMP9 MAPK14 CAT CTSB PPIA MIF		4.77442e-06	57	4848	1.87297	GO:0046872 Metal ion binding	https://amigo.geneontology.org/amigo/term/GO:0046872	SPARC SOD1 S100A8 MT1X MT1A MT1M SOD2 HDAC4 TIMP1 ENPP5 IL1A EGR1 APOE PPARG POSTN MMP13 TP53 SMAD3 TET3 NOS2 KLF6 PTGS2 SIRT6 TYR MMP2 ESR1 SIRT1 HMOX1 EP300 MMP9 COL1A1 PPARD LOX NR3C1 CAT CDKN1A COL5A1 DNMT1 PRKAA1 THBS1 ESR2 FBLN5 APP MMP3 MMP14 TGFBR2 TERT COL1A2 COL3A1 AR CYCS SMAD2 PROS1 PPARA MMP1 TRPV1 MMP12		4.32843e-11	10	65	24.5079	Path:hsa05321 Inflammatory bowel disease	https://www.genome.jp/kegg-bin/show_pathway?hsa05321	IL1A IL1B IL6 JUN SMAD2 SMAD3 NFKB1 STAT3 TGFB1 TNF
4.01691e-28	84	3758	3.56075	GO:0010646 Regulation of cell communication	https://amigo.geneontology.org/amigo/term/GO:0010646	HMOX1 IGF1 IGFBP2 PRKAA1 NGF IL6 RPS3 SPRY1 BDNF AGER TNF HIF1A IL1B TXN APP DCN ICAM1 ESR1 SIRT1 EP300 TGFB1 CAV1 SERPINE1 EZH2 SFRP4 MAPK8 COL1A1 VEGFA CCN2 APOE GDF15 PPARG MYC THBS1 CCN1 S100A8 EGFR CDKN2A MMP14 SHC1 TGFBR2 AR PPARA PPIA MIF TNFRSF1A PTGS2 SIRT6 BAX MMP2 MAPK1 PPARD MAPK14 LOX IL1A IL1R1 IL18R1 FOXO3 EGR1 CAT POSTN GDF11 IRF4 TP53 SOD1 MMP3 VEGFC TERT SMAD3 COL3A1 STAT3 PROS1…		0.00502942	4	64	9.95634	GO:0005637 Nuclear inner membrane	https://amigo.geneontology.org/amigo/term/GO:0005637	SIRT1 PTGS2 SMAD3 LMNB1		5.08033e-06	12	297	6.43642	GO:0001217 Dna-binding transcription repressor activity	https://amigo.geneontology.org/amigo/term/GO:0001217	PPARD PPARG PPARA NFKB1 NR3C1 FOXO3 MYC TP53 SMAD3 JUN HIF1A MITF		4.62558e-11	13	148	13.9927	Path:hsa05224 Breast cancer	https://www.genome.jp/kegg-bin/show_pathway?hsa05224	CDKN1A EGFR ESR1 ESR2 FOS IGF1 JUN MYC PIK3CA MAPK1 BAX SHC1 TP53
5.2787e-28	36	438	13.0933	GO:0006979 Response to oxidative stress	https://amigo.geneontology.org/amigo/term/GO:0006979	NFE2L2 HMOX1 GSR CAT SOD1 SIRT1 HIF1A MMP9 MAPK8 IL6 RPS3 FOS NQO1 PPIA AQP1 PTGS2 MMP2 EZH2 COL1A1 PPARGC1A IL1A FOXO3 APOE PRKAA1 TP53 APP EGFR MMP3 MMP14 CASP3 GPX4 SOD2 TXN MAPK1 JUN FBLN5		0.00523269	4	65	9.80316	GO:0000791 Euchromatin	https://amigo.geneontology.org/amigo/term/GO:0000791	ESR1 SIRT1 JUN HIF1A		5.18655e-06	7	74	15.069	GO:1990841 Promoter-specific chromatin binding	https://amigo.geneontology.org/amigo/term/GO:1990841	EZH2 EGR1 DNMT1 TP53 SIRT1 SMAD3 FOS		4.94566e-11	13	149	13.8988	Path:hsa05226 Gastric cancer	https://www.genome.jp/kegg-bin/show_pathway?hsa05226	CDKN1A EGFR SMAD2 SMAD3 MYC PIK3CA MAPK1 BAX SHC1 TERT TGFB1 TGFBR2 TP53
5.74381e-28	60	1723	5.54735	GO:0009967 Positive regulation of signal transduction	https://amigo.geneontology.org/amigo/term/GO:0009967	HMOX1 IGF1 IL6 RPS3 TNF HIF1A IL1B TXN DCN SIRT1 EP300 TGFB1 EZH2 MAPK8 COL1A1 VEGFA CCN2 GDF15 PPARG MYC THBS1 S100A8 EGFR CDKN2A SHC1 TGFBR2 PPIA MIF TNFRSF1A BAX MMP2 PPARD IL1A IL1R1 IL18R1 CAT GDF11 SOD1 TERT SMAD3 COL3A1 STAT3 AR PROS1 MC1R MMP12 SFRP4 PIK3CA APP CCN1 AGER ICAM1 MMP9 CAV1 NFKB1 APOE TP53 SMAD2 NGF BDNF		0.00656084	3	31	15.4163	GO:0005721 Pericentric heterochromatin	https://amigo.geneontology.org/amigo/term/GO:0005721	SIRT6 EZH2 DNMT1		5.27853e-06	17	626	4.32608	GO:0048018 Receptor ligand activity	https://amigo.geneontology.org/amigo/term/GO:0048018	IGF1 TGFB1 VEGFA IL1A IL1B GDF15 NGF GDF11 IL6 VEGFC IL15 BDNF TNF MIF TIMP1 APOE APP		5.57533e-11	12	119	16.064	Path:hsa04722 Neurotrophin signaling pathway	https://www.genome.jp/kegg-bin/show_pathway?hsa04722	MAPK14 FOXO3 JUN NFKB1 NGF PIK3CA MAPK1 MAPK8 BAX BDNF SHC1 TP53
5.87134e-28	59	1655	5.67902	GO:0016477 Cell migration	https://amigo.geneontology.org/amigo/term/GO:0016477	VEGFA CCN1 S100A8 VEGFC IL6 DCN IGF1 SIRT1 TGFB1 SERPINE1 EZH2 COL1A1 SPARC IL1B APOE LAMA5 PPARG THBS1 MMP14 BSG PPIA TNF MIF MMP12 PTGS2 BAX MMP2 ICAM1 HIF1A PPARD LOX IL1A IL1R1 NFE2L2 CCN2 GDF15 POSTN EGFR MMP3 TGFBR2 TERT SMAD3 COL3A1 STAT3 HAS2 AQP1 MAPK1 HMOX1 MMP9 TIMP1 CAV1 FOXO3 COL5A1 APP MITF AGER SOD2 TNC PIK3CA		0.00706319	2	8	39.8253	GO:0036454 Growth factor complex	https://amigo.geneontology.org/amigo/term/GO:0036454	IGF1 VEGFA		5.64191e-06	4	11	57.9278	GO:0034056 Estrogen response element binding	https://amigo.geneontology.org/amigo/term/GO:0034056	ESR1 NR3C1 ESR2 AR		1.10529e-10	11	97	18.0651	Path:hsa05215 Prostate cancer	https://www.genome.jp/kegg-bin/show_pathway?hsa05215	CDKN1A EGFR EP300 IGF1 AR MMP3 MMP9 NFKB1 PIK3CA MAPK1 TP53
7.58292e-28	50	1098	7.25416	GO:2000145 Regulation of cell motility	https://amigo.geneontology.org/amigo/term/GO:2000145	VEGFA CCN1 VEGFC DCN IGF1 SIRT1 TGFB1 SERPINE1 EZH2 COL1A1 SPARC IL1B APOE PPARG THBS1 MMP14 BSG TNF MIF PTGS2 MMP2 HIF1A IL1A IL1R1 NFE2L2 GDF15 LAMA5 POSTN MMP3 TGFBR2 TERT SMAD3 COL3A1 STAT3 HAS2 AQP1 MAPK1 HMOX1 ICAM1 MMP9 TIMP1 CAV1 FOXO3 APP EGFR MITF AGER SOD2 TNC IL6		0.00706319	2	8	39.8253	GO:0071144 Heteromeric smad protein complex	https://amigo.geneontology.org/amigo/term/GO:0071144	SMAD3 SMAD2		6.27625e-06	5	26	30.6349	GO:0070412 R-smad binding	https://amigo.geneontology.org/amigo/term/GO:0070412	PPARG SMAD3 FOS SMAD2 JUN		1.73059e-10	10	75	21.2402	Path:hsa04115 p53 signaling pathway	https://www.genome.jp/kegg-bin/show_pathway?hsa04115	CDKN1A CDKN2A SFN IGF1 SERPINE1 CYCS BAX THBS1 TP53 CASP3
1.70006e-27	28	207	21.548	GO:0000302 Response to reactive oxygen species	https://amigo.geneontology.org/amigo/term/GO:0000302	CAT SOD1 SIRT1 HIF1A MMP9 MAPK8 IL6 RPS3 FOS NQO1 AQP1 MMP2 EZH2 COL1A1 IL1A NFE2L2 FOXO3 PRKAA1 MMP3 CASP3 SOD2 TXN MAPK1 EGFR JUN HMOX1 FBLN5 APOE		0.00871127	5	130	6.12698	GO:0042470 Melanosome	https://amigo.geneontology.org/amigo/term/GO:0042470	APOE TYR MMP14 CTSB BSG		8.79463e-06	57	4951	1.83401	GO:0043169 Cation binding	https://amigo.geneontology.org/amigo/term/GO:0043169	SPARC SOD1 S100A8 MT1X MT1A MT1M SOD2 HDAC4 TIMP1 ENPP5 IL1A EGR1 APOE PPARG POSTN MMP13 TP53 SMAD3 TET3 NOS2 KLF6 PTGS2 SIRT6 TYR MMP2 ESR1 SIRT1 HMOX1 EP300 MMP9 COL1A1 PPARD LOX NR3C1 CAT CDKN1A COL5A1 DNMT1 PRKAA1 THBS1 ESR2 FBLN5 APP MMP3 MMP14 TGFBR2 TERT COL1A2 COL3A1 AR CYCS SMAD2 PROS1 PPARA MMP1 TRPV1 MMP12		1.9585e-10	15	246	9.7135	Path:hsa05131 Shigellosis	https://www.genome.jp/kegg-bin/show_pathway?hsa05131	MAPK14 EGFR FOXO3 IL1B IL1R1 JUN NFKB1 PIK3CA CYCS MAPK1 MAPK8 BAX TNF TNFRSF1A TP53
3.23315e-27	42	715	9.35756	GO:0071363 Cellular response to growth factor stimulus	https://amigo.geneontology.org/amigo/term/GO:0071363	TGFB1 VEGFA NGF VEGFC TGFBR2 SPRY1 SMAD3 SMAD2 BDNF HIF1A IL1B DCN SIRT1 CAV1 NR3C1 GDF15 PPARG THBS1 SHC1 CASP3 COL1A2 COL3A1 FOS HAS2 JUN PPARA COL1A1 LOX CCN2 FOXO3 EGR1 CAT POSTN TP53 EGFR TRPV1 PIK3CA CCN1 STAT3 EP300 MAPK14 SFRP4		0.00871127	5	130	6.12698	GO:0048770 Pigment granule	https://amigo.geneontology.org/amigo/term/GO:0048770	APOE TYR MMP14 CTSB BSG		1.52621e-05	5	31	25.6938	GO:0003707 Nuclear steroid receptor activity	https://amigo.geneontology.org/amigo/term/GO:0003707	ESR1 ESR2 PPARA NR3C1 PPARD		2.5852e-10	13	171	12.1106	Path:hsa05164 Influenza A	https://www.genome.jp/kegg-bin/show_pathway?hsa05164	EP300 ICAM1 IL1A IL1B IL6 NFKB1 PIK3CA CYCS MAPK1 BAX TNF TNFRSF1A CASP3
5.23166e-27	50	1146	6.95032	GO:0040012 Regulation of locomotion	https://amigo.geneontology.org/amigo/term/GO:0040012	VEGFA CCN1 VEGFC DCN IGF1 SIRT1 TGFB1 SERPINE1 EZH2 COL1A1 SPARC IL1B APOE PPARG THBS1 MMP14 BSG TNF MIF PTGS2 MMP2 HIF1A IL1A IL1R1 NFE2L2 GDF15 LAMA5 POSTN MMP3 TGFBR2 TERT SMAD3 COL3A1 STAT3 HAS2 AGER AQP1 MAPK1 HMOX1 ICAM1 MMP9 TIMP1 CAV1 FOXO3 APP EGFR MITF SOD2 TNC IL6		0.00871127	2	9	35.4003	GO:0071141 Smad protein complex	https://amigo.geneontology.org/amigo/term/GO:0071141	SMAD3 SMAD2		1.53158e-05	6	56	17.068	GO:0140296 General transcription initiation factor binding	https://amigo.geneontology.org/amigo/term/GO:0140296	ESR1 AHR NR3C1 TP53 AR JUN		2.79461e-10	10	79	20.1647	Path:hsa01521 EGFR tyrosine kinase inhibitor resistance	https://www.genome.jp/kegg-bin/show_pathway?hsa01521	EGFR FOXO3 IGF1 IL6 PIK3CA MAPK1 BAX SHC1 STAT3 VEGFA
6.04037e-27	92	4782	3.06477	GO:0030154 Cell differentiation	https://amigo.geneontology.org/amigo/term/GO:0030154	MRC2 TNC CAT CAV1 PPARD IL1A CCN2 IL1B PPARG NGF APP CCN1 EGFR CASP3 SMAD3 KRT15 SMAD2 BDNF PPARA MITF HIF1A TGFB1 NFKB1 IGF1 SIRT6 EP300 SERPINE1 EZH2 SFRP4 COL1A1 VEGFA FOXO3 APOE COL5A1 IL6 TAGLN TGFBR2 IL15 STAT3 TNF SOD2 VIM HDAC4 PTGS2 BAX MMP2 ESR1 SIRT1 MAPK1 MMP9 MAPK14 LOX NR3C1 IL18R1 NFE2L2 MFAP2 EGR1 PIK3CA CDKN1A GDF15 LAMA5 POSTN GDF11 IRF4 TP53 SOD1 CRABP2 S100A8 DIAPH2 VEGFC MMP1…		0.00947533	5	133	5.98877	GO:0016363 Nuclear matrix	https://amigo.geneontology.org/amigo/term/GO:0016363	SPARC TP53 VIM LMNB1 FOS		2.57034e-05	3	5	95.5808	GO:0004784 Superoxide dismutase activity	https://amigo.geneontology.org/amigo/term/GO:0004784	SOD1 SOD2 NQO1		3.55569e-10	14	215	10.3731	Path:hsa05207 Chemical carcinogenesis-receptor activation	https://www.genome.jp/kegg-bin/show_pathway?hsa05207	EGFR AHR ESR1 ESR2 FOS AR JUN MYC NFKB1 PIK3CA PPARA MAPK1 STAT3 VEGFA
6.04045e-27	92	4783	3.06413	GO:0048869 Cellular developmental process	https://amigo.geneontology.org/amigo/term/GO:0048869	MRC2 TNC CAT CAV1 PPARD IL1A CCN2 IL1B PPARG NGF APP CCN1 EGFR CASP3 SMAD3 KRT15 SMAD2 BDNF PPARA MITF HIF1A TGFB1 NFKB1 IGF1 SIRT6 EP300 SERPINE1 EZH2 SFRP4 COL1A1 VEGFA FOXO3 APOE COL5A1 IL6 TAGLN TGFBR2 IL15 STAT3 TNF SOD2 VIM HDAC4 PTGS2 BAX MMP2 ESR1 SIRT1 MAPK1 MMP9 MAPK14 LOX NR3C1 IL18R1 NFE2L2 MFAP2 EGR1 PIK3CA CDKN1A GDF15 LAMA5 POSTN GDF11 IRF4 TP53 SOD1 CRABP2 S100A8 DIAPH2 VEGFC MMP1…		0.0103402	4	81	7.86673	GO:0017053 Transcription repressor complex	https://amigo.geneontology.org/amigo/term/GO:0017053	HDAC4 FOXO3 MYC TP53		2.57034e-05	3	5	95.5808	GO:0016721 Oxidoreductase activity acting on superoxide radicals as acceptor	https://amigo.geneontology.org/amigo/term/GO:0016721	SOD1 SOD2 NQO1		3.60583e-10	11	109	16.0763	Path:hsa04931 Insulin resistance	https://www.genome.jp/kegg-bin/show_pathway?hsa04931	PPARGC1A IL6 NFKB1 PIK3CA PPARA PRKAA1 PRKAB1 MAPK8 STAT3 TNF TNFRSF1A
7.14608e-27	50	1155	6.89616	GO:1901698 Response to nitrogen compound	https://amigo.geneontology.org/amigo/term/GO:1901698	SHC1 STAT3 ICAM1 SIRT1 EP300 AHR PIK3CA APOE GDF15 PPARG TP53 APP AQP1 PTGS2 TYR MMP2 MAPK1 MMP9 TIMP1 TGFB1 CAV1 EZH2 COL1A1 NFKB1 MAPK14 NFE2L2 FOXO3 EGR1 CAT IL1B PRKAA1 EGFR COL3A1 FOS BSG NQO1 PPARA TRPV1 AGER TNF IGF1 VIM TXN CASP3 SMAD3 IGFBP2 IL6 MMP13 MMP3 MMP12		0.010952	4	83	7.67717	GO:0031594 Neuromuscular junction	https://amigo.geneontology.org/amigo/term/GO:0031594	HDAC4 LAMA5 POSTN APP		2.96681e-05	11	296	5.91998	GO:0005125 Cytokine activity	https://amigo.geneontology.org/amigo/term/GO:0005125	TGFB1 IL1A IL1B GDF15 GDF11 IL6 IL15 TNF MIF TIMP1 VEGFA		6.8166e-10	9	62	23.1244	Path:hsa04213 Longevity regulating pathway-multiple species	https://www.genome.jp/kegg-bin/show_pathway?hsa04213	FOXO3 SIRT1 IGF1 PIK3CA PRKAA1 PRKAB1 SOD1 SOD2 CAT
1.83343e-26	48	1063	7.19329	GO:0008284 Positive regulation of cell population proliferation	https://amigo.geneontology.org/amigo/term/GO:0008284	IGF1 VEGFA IL1A IL1B IL6 MYC EGFR VEGFC IL15 HIF1A HMOX1 TIMP1 TGFB1 IGFBP2 THBS1 CCN1 TGFBR2 AR TNF AQP1 MIF MMP12 TNC PTGS2 SIRT6 MMP2 ESR1 PPARD MAPK14 ODC1 PIK3CA CDKN1A PRKAA1 TERT STAT3 HAS2 MAPK1 SHC1 HDAC4 SIRT1 MMP9 EZH2 FOXM1 DNMT1 RPS3 JUN AGER EGR1		0.010952	19	1450	2.0874	GO:0140513 Nuclear protein-containing complex	https://amigo.geneontology.org/amigo/term/GO:0140513	NFE2L2 PPARG EZH2 NFKB1 TERT SMAD3 STAT3 SMAD2 HDAC4 SIRT1 HIF1A AHR CDKN1A RPS3 FOS JUNB JUN FOXO3 MYC		4.00667e-05	5	38	20.9607	GO:0043394 Proteoglycan binding	https://amigo.geneontology.org/amigo/term/GO:0043394	TNC APOE COL5A1 CTSB THBS1		6.8166e-10	19	478	6.33206	Path:hsa05022 Pathways of neurodegeneration-multiple diseases	https://www.genome.jp/kegg-bin/show_pathway?hsa05022	MAPK14 AGER APP IL1A IL1B IL6 NFKB1 NOS2 CYCS MAPK1 MAPK8 PTGS2 BAX BDNF SOD1 TNF TNFRSF1A CASP3 CAT
4.6723e-26	48	1086	7.04094	GO:0009887 Animal organ morphogenesis	https://amigo.geneontology.org/amigo/term/GO:0009887	MFAP2 SERPINE1 MMP13 TNF TNC BAX MMP2 ESR1 MAPK1 EP300 HIF1A TGFB1 CAV1 COL1A1 NFKB1 MAPK14 VEGFA NR3C1 CCN2 FOXO3 COL5A1 LAMA5 GDF11 TP53 SOD1 CCN1 EGFR VEGFC MMP14 AQP5 TGFBR2 SPRY1 SMAD3 COL3A1 STAT3 AR HAS2 BSG SMAD2 PPARA AQP1 AQP3 ELN SFRP4 COL1A2 IL6 MYC DCN		0.011676	3	40	11.9476	GO:0031904 Endosome lumen	https://amigo.geneontology.org/amigo/term/GO:0031904	NGF APP CTSB		4.83159e-05	25	1469	2.71105	GO:0000981 Dna-binding transcription factor activity rna polymerase ii-specific	https://amigo.geneontology.org/amigo/term/GO:0000981	KLF6 ESR1 HIF1A AHR NFKB1 PPARD NR3C1 NFE2L2 FOXO3 EGR1 PPARG MYC IRF4 ESR2 TP53 SMAD3 STAT3 AR FOS JUNB SMAD2 JUN PPARA MITF FOXM1		1.20551e-09	13	195	10.6201	Path:hsa05202 Transcriptional misregulation in cancer	https://www.genome.jp/kegg-bin/show_pathway?hsa05202	CDKN1A GZMB IGF1 IL6 MITF MMP3 MMP9 MYC NFKB1 PPARG BAX TGFBR2 TP53
5.19462e-26	22	103	34.0255	GO:2000628 Regulation of mirna metabolic process	https://amigo.geneontology.org/amigo/term/GO:2000628	SMAD3 HIF1A TGFB1 NR3C1 EGR1 PPARG MYC TP53 STAT3 AR FOS PPARA TNF HDAC4 PPARD FOXO3 ESR1 NFKB1 EGFR TERT JUN VEGFA		0.0140249	10	549	2.90166	GO:0005759 Mitochondrial matrix	https://amigo.geneontology.org/amigo/term/GO:0005759	FOXO3 RPS3 TERT SOD2 TP53 SHC1 SOD1 GSR NR3C1 CDKN2A		6.30406e-05	31	2114	2.33602	GO:0140110 Transcription regulator activity	https://amigo.geneontology.org/amigo/term/GO:0140110	KLF6 SIRT6 ESR1 SIRT1 EP300 HIF1A AHR NFKB1 PPARGC1A FOXM1 PPARD NR3C1 NFE2L2 FOXO3 EGR1 PPARG MYC IRF4 ESR2 TP53 SMAD3 STAT3 AR FOS JUNB SMAD2 JUN PPARA MITF HDAC4 EZH2		2.02985e-09	9	70	20.4816	Path:hsa04920 Adipocytokine signaling pathway	https://www.genome.jp/kegg-bin/show_pathway?hsa04920	PPARGC1A NFKB1 PPARA PRKAA1 PRKAB1 MAPK8 STAT3 TNF TNFRSF1A
5.92274e-26	55	1531	5.72278	GO:2000026 Regulation of multicellular organismal development	https://amigo.geneontology.org/amigo/term/GO:2000026	SERPINE1 VEGFA THBS1 VEGFC HIF1A IL6 DCN IGF1 SIRT1 HMOX1 EP300 TGFB1 SFRP4 SPARC FOXO3 IL1B PPARG CCN1 BDNF TNF MMP9 CAV1 EZH2 PPARD MAPK14 LOX IL1A NFE2L2 CCN2 LAMA5 TP53 CRABP2 EGFR MMP14 TGFBR2 SPRY1 IL15 TERT SMAD3 STAT3 FOS SFN PPARA MITF SHC1 TNFRSF1A SIRT6 MYC AGER AQP1 CDKN2A IRF4 SOD1 JUNB AQP3		0.0140249	2	12	26.5502	GO:1904090 Peptidase inhibitor complex	https://amigo.geneontology.org/amigo/term/GO:1904090	SERPINE1 CTSB		0.000108282	7	120	9.29258	GO:0004222 Metalloendopeptidase activity	https://amigo.geneontology.org/amigo/term/GO:0004222	MMP2 MMP9 MMP13 MMP3 MMP14 MMP1 MMP12		2.58868e-09	9	72	19.9127	Path:hsa05223 Non-small cell lung cancer	https://www.genome.jp/kegg-bin/show_pathway?hsa05223	CDKN1A CDKN2A EGFR FOXO3 PIK3CA MAPK1 BAX STAT3 TP53
6.48658e-26	90	4704	3.04786	GO:0048583 Regulation of response to stimulus	https://amigo.geneontology.org/amigo/term/GO:0048583	NFE2L2 HMOX1 IGF1 SERPINE1 PPARD VEGFA IGFBP2 IL1R1 PPARG PRKAA1 IL6 RPS3 VEGFC SPRY1 IL15 PPARA AGER TNF HIF1A IL1B APOE TXN APP DCN SIRT6 BAX ICAM1 ESR1 SIRT1 EP300 TGFB1 CAV1 EZH2 SFRP4 AHR MAPK8 COL1A1 NFKB1 IL18R1 CCN2 GDF15 MYC THBS1 CCN1 S100A8 EGFR CDKN2A MMP14 SHC1 TGFBR2 CASP3 STAT3 AR SFN PPIA MIF TNC TNFRSF1A HDAC4 PTGS2 MMP2 MAPK1 MAPK14 LOX IL1A FOXO3 EGR1 CAT POSTN GDF11 IRF4 TP53 …		0.0154199	5	154	5.17212	GO:0005777 Peroxisome	https://amigo.geneontology.org/amigo/term/GO:0005777	CRAT CAT SOD1 NOS2 VIM		0.000132908	25	1562	2.54964	GO:0003700 Dna-binding transcription factor activity	https://amigo.geneontology.org/amigo/term/GO:0003700	KLF6 ESR1 HIF1A AHR NFKB1 FOXM1 PPARD NR3C1 NFE2L2 FOXO3 EGR1 PPARG MYC IRF4 ESR2 TP53 SMAD3 STAT3 AR FOS JUNB SMAD2 JUN PPARA MITF		2.89324e-09	9	73	19.6399	Path:hsa05218 Melanoma	https://www.genome.jp/kegg-bin/show_pathway?hsa05218	CDKN1A CDKN2A EGFR IGF1 MITF PIK3CA MAPK1 BAX TP53
1.09536e-25	21	90	37.1703	GO:1902893 Regulation of mirna transcription	https://amigo.geneontology.org/amigo/term/GO:1902893	SMAD3 HIF1A TGFB1 NR3C1 EGR1 PPARG MYC TP53 STAT3 AR FOS PPARA TNF HDAC4 PPARD FOXO3 ESR1 EGFR TERT JUN VEGFA		0.0154199	2	13	24.5079	GO:0031588 Nucleotide-activated protein kinase complex	https://amigo.geneontology.org/amigo/term/GO:0031588	PRKAB1 PRKAA1		0.00013341	5	49	16.2552	GO:0030020 Extracellular matrix structural constituent conferring tensile strength	https://amigo.geneontology.org/amigo/term/GO:0030020	COL1A1 COL5A1 COL1A2 COL3A1 COL4A1		3.64898e-09	9	75	19.1162	Path:hsa05214 Glioma	https://www.genome.jp/kegg-bin/show_pathway?hsa05214	CDKN1A CDKN2A EGFR IGF1 PIK3CA MAPK1 BAX SHC1 TP53
1.3961e-25	21	91	36.7619	GO:0061614 Mirna transcription	https://amigo.geneontology.org/amigo/term/GO:0061614	SMAD3 HIF1A TGFB1 NR3C1 EGR1 PPARG MYC TP53 STAT3 AR FOS PPARA TNF HDAC4 PPARD FOXO3 ESR1 EGFR TERT JUN VEGFA		0.0154199	5	154	5.17212	GO:0042579 Microbody	https://amigo.geneontology.org/amigo/term/GO:0042579	CRAT CAT SOD1 NOS2 VIM		0.000134083	10	287	5.55057	GO:0001227 Dna-binding transcription repressor activity rna polymerase ii-specific	https://amigo.geneontology.org/amigo/term/GO:0001227	PPARD PPARG PPARA NFKB1 NR3C1 FOXO3 MYC TP53 JUN MITF		3.73509e-09	11	137	12.7906	Path:hsa04371 Apelin signaling pathway	https://www.genome.jp/kegg-bin/show_pathway?hsa04371	PPARGC1A CCN2 EGR1 SMAD2 SMAD3 NOS2 SERPINE1 PRKAA1 PRKAB1 MAPK1 HDAC4
1.5664e-25	74	3099	3.8039	GO:0007166 Cell surface receptor signaling pathway	https://amigo.geneontology.org/amigo/term/GO:0007166	IGF1 BAX MAPK1 TGFB1 SFRP4 VEGFA IL1A IGFBP2 IL1R1 IL18R1 IL1B NGF IL6 VEGFC SHC1 TGFBR2 SPRY1 SMAD3 STAT3 SMAD2 BDNF TNF HIF1A APP DCN HDAC4 ICAM1 SIRT1 EP300 CAV1 COL1A1 APOE GDF15 PPARG THBS1 EGFR MMP14 IL15 CASP3 COL1A2 COL3A1 AR FOS JUN PPARA MIF TNFRSF1A NFKB1 MAPK14 LOX CCN2 FOXO3 EGR1 PIK3CA PRKAA1 POSTN GDF11 TP53 TERT MITF COL4A1 TRPV1 MMP12 CCN1 HMOX1 MMP9 TIMP1 SERPINE1 LAMA5 RPS3 MMP…		0.0154199	2	13	24.5079	GO:0099535 Synapse-associated extracellular matrix	https://amigo.geneontology.org/amigo/term/GO:0099535	TNC LAMA5		0.000158694	4	25	25.4882	GO:0001091 Rna polymerase ii general transcription initiation factor binding	https://amigo.geneontology.org/amigo/term/GO:0001091	ESR1 AHR TP53 AR		3.73509e-09	10	104	15.3174	Path:hsa04625 C-type lectin receptor signaling pathway	https://www.genome.jp/kegg-bin/show_pathway?hsa04625	MAPK14 IL1B IL6 JUN NFKB1 PIK3CA MAPK1 MAPK8 PTGS2 TNF
1.76998e-25	46	1007	7.27692	GO:0043069 Negative regulation of programmed cell death	https://amigo.geneontology.org/amigo/term/GO:0043069	IGF1 NGF EGFR BDNF ICAM1 HIF1A MAPK8 VEGFA IL1B PRKAA1 IL6 THBS1 TP53 AR TNF AQP1 MIF PTGS2 BAX SIRT1 TIMP1 CAV1 PPARGC1A NFE2L2 CAT PIK3CA CDKN1A SOD1 CCN1 TERT SMAD3 GPX4 NQO1 MITF SOD2 HMOX1 MMP9 SERPINE1 DNMT1 SHC1 PPARA PPIA ESR1 MYC NFKB1 IL1A		0.0175044	2	14	22.7573	GO:0005677 Chromatin silencing complex	https://amigo.geneontology.org/amigo/term/GO:0005677	SIRT1 EZH2		0.000184006	4	26	24.5079	GO:0005160 Transforming growth factor beta receptor binding	https://amigo.geneontology.org/amigo/term/GO:0005160	TGFBR2 TGFB1 SMAD3 SMAD2		3.97842e-09	11	138	12.6979	Path:hsa04915 Estrogen signaling pathway	https://www.genome.jp/kegg-bin/show_pathway?hsa04915	EGFR ESR1 ESR2 FOS JUN KRT15 MMP2 MMP9 PIK3CA MAPK1 SHC1
1.98265e-25	60	1931	4.94981	GO:0051240 Positive regulation of multicellular organismal process	https://amigo.geneontology.org/amigo/term/GO:0051240	VEGFA IL1A IL18R1 IL1B VEGFC IL15 HIF1A NOS2 IGF1 SIRT6 SIRT1 HMOX1 EP300 TGFB1 CAV1 SERPINE1 EZH2 COL1A1 IGFBP2 IL1R1 FOXO3 APOE PRKAA1 IL6 IRF4 THBS1 SOD1 CCN1 TGFBR2 SMAD3 BSG BDNF TNF MIF PTGS2 PPARGC1A PRKAB1 MAPK14 NFE2L2 MFAP2 EGR1 CDKN1A PPARG POSTN CRABP2 EGFR MMP14 SPRY1 TERT STAT3 FOS SMAD2 AGER MC1R MMP12 APP RPS3 AQP1 MYC PIK3CA		0.0175044	22	1884	1.86021	GO:0005794 Golgi apparatus	https://amigo.geneontology.org/amigo/term/GO:0005794	CAV1 APP TNFRSF1A NFE2L2 CCN2 APOE GDF15 POSTN SPRY1 HAS2 ESR1 MAPK1 VEGFA EGFR PROS1 DCN TGFB1 NGF MMP14 IL15 BSG BGN		0.000228994	10	307	5.18897	GO:0019207 Kinase regulator activity	https://amigo.geneontology.org/amigo/term/GO:0019207	CDKN1A CDKN2A TGFB1 VEGFA EGFR CAV1 PIK3CA TGFBR2 CASP3 SFN		4.81101e-09	10	107	14.888	Path:hsa04350 TGF-beta signaling pathway	https://www.genome.jp/kegg-bin/show_pathway?hsa04350	DCN EP300 SMAD2 SMAD3 MYC MAPK1 TGFB1 TGFBR2 THBS1 TNF
2.03692e-25	38	609	9.93999	GO:0030335 Positive regulation of cell migration	https://amigo.geneontology.org/amigo/term/GO:0030335	VEGFA CCN1 VEGFC IGF1 SIRT1 TGFB1 EZH2 COL1A1 SPARC IL1B THBS1 MMP14 BSG PTGS2 MMP2 HIF1A IL1A IL1R1 NFE2L2 POSTN TGFBR2 TERT SMAD3 HAS2 AQP1 MAPK1 HMOX1 ICAM1 MMP9 CAV1 SERPINE1 APP EGFR STAT3 AGER SOD2 TNF IL6		0.0177579	7	310	3.59713	GO:0009925 Basal plasma membrane	https://amigo.geneontology.org/amigo/term/GO:0009925	EGFR AQP3 CAV1 AQP1 AQP5 BSG ORAI1		0.000269649	12	453	4.2199	GO:0004857 Enzyme inhibitor activity	https://amigo.geneontology.org/amigo/term/GO:0004857	TIMP1 SERPINE1 PI3 CDKN1A CDKN2A NGF THBS1 APP CAV1 CASP3 SFN PROS1		5.20151e-09	10	108	14.7501	Path:hsa04620 Toll-like receptor signaling pathway	https://www.genome.jp/kegg-bin/show_pathway?hsa04620	MAPK14 FOS IL1B IL6 JUN NFKB1 PIK3CA MAPK1 MAPK8 TNF
2.0724e-25	52	1374	6.02887	GO:0010628 Positive regulation of gene expression	https://amigo.geneontology.org/amigo/term/GO:0010628	IL1A IL18R1 IL1B IL15 NOS2 EP300 HIF1A TGFB1 SFRP4 PPARGC1A PRKAB1 VEGFA IL1R1 PPARG PRKAA1 IL6 MYC IRF4 THBS1 TP53 SOD1 CDKN2A SMAD3 STAT3 AR BSG MITF TNF MIF VIM TNC PTGS2 SIRT1 CAV1 PPARD MAPK14 NFE2L2 EGR1 POSTN MMP14 SMAD2 AGER MMP12 IGF1 APP SERPINE1 MAPK8 DNMT1 NGF RPS3 TET3 HMOX1		0.0180757	5	162	4.91671	GO:0034399 Nuclear periphery	https://amigo.geneontology.org/amigo/term/GO:0034399	LMNB1 SPARC TP53 VIM FOS		0.000274988	7	141	7.90858	GO:0070851 Growth factor receptor binding	https://amigo.geneontology.org/amigo/term/GO:0070851	VEGFA VEGFC IL1A IL1B IL6 IL1R1 SHC1		7.2291e-09	14	275	8.10989	Path:hsa05020 Prion disease	https://www.genome.jp/kegg-bin/show_pathway?hsa05020	MAPK14 EGR1 IL1A IL1B IL6 PIK3CA CYCS MAPK1 MAPK8 BAX SOD1 TNF CASP3 CAV1
2.34437e-25	51	1314	6.18293	GO:0060429 Epithelium development	https://amigo.geneontology.org/amigo/term/GO:0060429	CASP3 KRT15 SERPINE1 SFRP4 VEGFA IL1B CCN1 TAGLN BSG TNF MMP12 VIM TNC BAX MMP2 ESR1 MAPK1 EP300 HIF1A MMP9 TGFB1 CAV1 EZH2 NR3C1 IL1A CAT CDKN1A LAMA5 GDF11 TP53 SOD1 EGFR VEGFC MMP14 TGFBR2 SPRY1 SMAD3 AR SMAD2 SFN COL4A1 AQP1 ORAI1 CTSB ICAM1 TNFRSF1A SIRT6 COL5A1 PPARG MYC AQP3		0.0183639	14	986	2.26189	GO:0016604 Nuclear body	https://amigo.geneontology.org/amigo/term/GO:0016604	HDAC4 SIRT1 HIF1A MAPK14 NR3C1 CDKN1A PRKAA1 TP53 WTAP CDKN2A IL15 TERT AR PPARGC1A		0.000301964	5	59	13.5001	GO:0070888 E-box binding	https://amigo.geneontology.org/amigo/term/GO:0070888	MYC MITF HIF1A AHR PPARG		9.78304e-09	16	387	6.5861	Path:hsa05010 Alzheimer disease	https://www.genome.jp/kegg-bin/show_pathway?hsa05010	AGER APOE APP IL1A IL1B IL6 NFKB1 NOS2 PIK3CA CYCS MAPK1 MAPK8 PTGS2 TNF TNFRSF1A CASP3
2.7906e-25	53	1449	5.82676	GO:0051094 Positive regulation of developmental process	https://amigo.geneontology.org/amigo/term/GO:0051094	VEGFA CCN2 CCN1 VEGFC HIF1A NFKB1 IGF1 SIRT6 SIRT1 HMOX1 EP300 TGFB1 SERPINE1 EZH2 SFRP4 COL1A1 FOXO3 IL1B APOE IL6 TGFBR2 SMAD3 BDNF TNF SOD2 TNFRSF1A PTGS2 BAX PPARD MAPK14 IL1A NFE2L2 GDF15 PPARG PRKAA1 CRABP2 EGFR MMP14 SPRY1 IL15 TERT STAT3 AR FOS JUNB SMAD2 SFN DCN THBS1 AGER AQP1 MYC NGF		0.0187159	2	15	21.2402	GO:0045120 Pronucleus	https://amigo.geneontology.org/amigo/term/GO:0045120	EZH2 TET3		0.000310533	6	98	9.75315	GO:0042562 Hormone binding	https://amigo.geneontology.org/amigo/term/GO:0042562	EGFR NR3C1 AR SHC1 MC1R MTNR1A		1.0533e-08	8	59	21.6002	Path:hsa05213 Endometrial cancer	https://www.genome.jp/kegg-bin/show_pathway?hsa05213	CDKN1A EGFR FOXO3 MYC PIK3CA MAPK1 BAX TP53
3.77018e-25	45	971	7.38266	GO:0043066 Negative regulation of apoptotic process	https://amigo.geneontology.org/amigo/term/GO:0043066	IGF1 NGF EGFR BDNF ICAM1 HIF1A MAPK8 VEGFA IL1B PRKAA1 IL6 THBS1 TP53 AR TNF AQP1 MIF PTGS2 BAX SIRT1 TIMP1 CAV1 PPARGC1A NFE2L2 CAT PIK3CA CDKN1A SOD1 CCN1 TERT SMAD3 NQO1 MITF SOD2 HMOX1 MMP9 SERPINE1 DNMT1 SHC1 PPARA PPIA ESR1 MYC NFKB1 IL1A		0.0187159	2	15	21.2402	GO:0090571 Rna polymerase ii transcription repressor complex	https://amigo.geneontology.org/amigo/term/GO:0090571	FOXO3 MYC		0.000313797	9	257	5.57865	GO:0061134 Peptidase regulator activity	https://amigo.geneontology.org/amigo/term/GO:0061134	TIMP1 SERPINE1 PI3 TGFB1 NGF THBS1 APP CAV1 PROS1		1.38656e-08	10	120	13.2751	Path:hsa04935 Growth hormone synthesis secretion and action	https://www.genome.jp/kegg-bin/show_pathway?hsa04935	MAPK14 EP300 FOS IGF1 JUNB PIK3CA MAPK1 MAPK8 SHC1 STAT3
3.87939e-25	46	1028	7.12827	GO:0007167 Enzyme-linked receptor protein signaling pathway	https://amigo.geneontology.org/amigo/term/GO:0007167	IGF1 TGFB1 VEGFA IGFBP2 NGF VEGFC SHC1 TGFBR2 SPRY1 SMAD3 STAT3 SMAD2 BDNF HIF1A IL1B DCN SIRT1 MAPK1 CAV1 GDF15 PPARG THBS1 EGFR MMP14 CASP3 COL1A2 COL3A1 FOS JUN PPARA COL1A1 MAPK14 LOX CCN2 EGR1 PIK3CA PRKAA1 GDF11 TP53 AR COL4A1 CCN1 EP300 MMP9 SFRP4 MMP2		0.0193116	18	1441	1.98989	GO:0031967 Organelle envelope	https://amigo.geneontology.org/amigo/term/GO:0031967	LMNB1 BAX SIRT1 CYCS PTGS2 FOXO3 MYC APP WTAP RPS3 SMAD3 AQP1 TRPC7 CRAT EGFR GPX4 HMOX1 SOD1		0.000314546	8	199	6.40408	GO:0008201 Heparin binding	https://amigo.geneontology.org/amigo/term/GO:0008201	CCN2 COL5A1 VEGFA APOE THBS1 POSTN APP CCN1		1.65186e-08	9	90	15.9301	Path:hsa05235 PD-L1 expression and PD-1 checkpoint pathway in cancer	https://www.genome.jp/kegg-bin/show_pathway?hsa05235	MAPK14 EGFR FOS HIF1A JUN NFKB1 PIK3CA MAPK1 STAT3
4.75201e-25	45	977	7.33732	GO:0006954 Inflammatory response	https://amigo.geneontology.org/amigo/term/GO:0006954	NOS2 TNFRSF1A NFKB1 PPARD IL1A IL1R1 IL1B PPARG S100A8 PPARA AGER APOE IL15 GZMB HIF1A AHR MAPK8 MAPK14 IL6 THBS1 CASP3 STAT3 TNF TNC PTGS2 ESR1 TIMP1 TGFB1 EZH2 NR3C1 IL18R1 NFE2L2 SOD1 EGFR SMAD3 TRPV1 MIF IGF1 SERPINE1 APP HMOX1 HDAC4 MMP9 MMP3 FOS		0.020379	9	500	2.86742	GO:0016607 Nuclear speck	https://amigo.geneontology.org/amigo/term/GO:0016607	HDAC4 MAPK14 NR3C1 PRKAA1 WTAP IL15 TERT AR HIF1A		0.000314546	3	11	43.4458	GO:0034713 Type i transforming growth factor beta receptor binding	https://amigo.geneontology.org/amigo/term/GO:0034713	TGFBR2 TGFB1 SMAD2		2.10177e-08	12	205	9.32496	Path:hsa05203 Viral carcinogenesis	https://www.genome.jp/kegg-bin/show_pathway?hsa05203	CDKN1A CDKN2A EP300 JUN NFKB1 PIK3CA MAPK1 BAX STAT3 TP53 CASP3 HDAC4
5.19273e-25	61	2047	4.74713	GO:0033554 Cellular response to stress	https://amigo.geneontology.org/amigo/term/GO:0033554	NFE2L2 BAX HIF1A GSR CDKN1A PRKAA1 SOD1 SIRT6 SIRT1 MAPK1 EP300 MMP9 MAPK8 MAPK14 VEGFA IL1A FOXO3 CAT GDF15 IL6 MYC TP53 EGFR CDKN2A RPS3 MMP14 AQP5 TERT AQP3 FOS SFN NQO1 PPIA TRPV1 AQP1 MIF MC1R TNC TNFRSF1A PTGS2 MMP2 EZH2 PPARGC1A FOXM1 PPARD PIK3CA PPARG MMP3 CASP3 PPARA TNF SOD2 CAV1 HAS2 TXN HMOX1 TGFB1 JUN THBS1 FBLN5 JUNB		0.020379	9	501	2.8617	GO:0045177 Apical part of cell	https://amigo.geneontology.org/amigo/term/GO:0045177	AQP5 CAV1 AGER AQP1 IGFBP2 PRKAA1 APP EGFR CTSB		0.000314546	5	60	13.2751	GO:0140313 Molecular sequestering activity	https://amigo.geneontology.org/amigo/term/GO:0140313	CDKN1A STAT3 SFN CAV1 NFKB1		2.71999e-08	12	210	9.10294	Path:hsa05170 Human immunodeficiency virus 1 infection	https://www.genome.jp/kegg-bin/show_pathway?hsa05170	MAPK14 FOS JUN NFKB1 PIK3CA CYCS MAPK1 MAPK8 BAX TNF TNFRSF1A CASP3
5.93032e-25	39	675	9.20408	GO:0097190 Apoptotic signaling pathway	https://amigo.geneontology.org/amigo/term/GO:0097190	BAX RPS3 TNF IGF1 ICAM1 EP300 HIF1A TGFB1 IL1B PPARG NGF MYC THBS1 TP53 S100A8 AR SFN MIF TNFRSF1A PTGS2 MMP2 SIRT1 IL1A FOXO3 CDKN1A CASP3 SOD2 HMOX1 MMP9 CAV1 SERPINE1 PPARD NFE2L2 SOD1 TERT SMAD3 PPIA BDNF CYCS		0.020379	12	795	2.40455	GO:0048471 Perinuclear region of cytoplasm	https://amigo.geneontology.org/amigo/term/GO:0048471	CAV1 TYR HMOX1 APP CTSB NOS2 TRPC7 CDKN1A PPARG EGFR PIK3CA BDNF		0.00032802	7	147	7.58578	GO:0016922 Nuclear receptor binding	https://amigo.geneontology.org/amigo/term/GO:0016922	PPARG ESR1 SIRT1 EP300 HIF1A PPARGC1A SMAD3		3.53483e-08	8	69	18.4697	Path:hsa05211 Renal cell carcinoma	https://www.genome.jp/kegg-bin/show_pathway?hsa05211	CDKN1A EP300 HIF1A JUN PIK3CA MAPK1 TGFB1 VEGFA
9.26342e-25	38	637	9.50306	GO:2000147 Positive regulation of cell motility	https://amigo.geneontology.org/amigo/term/GO:2000147	VEGFA CCN1 VEGFC IGF1 SIRT1 TGFB1 EZH2 COL1A1 SPARC IL1B THBS1 MMP14 BSG PTGS2 MMP2 HIF1A IL1A IL1R1 NFE2L2 POSTN TGFBR2 TERT SMAD3 HAS2 AQP1 MAPK1 HMOX1 ICAM1 MMP9 CAV1 SERPINE1 APP EGFR STAT3 AGER SOD2 TNF IL6		0.0217993	3	55	8.68917	GO:0005782 Peroxisomal matrix	https://amigo.geneontology.org/amigo/term/GO:0005782	CAT NOS2 CRAT		0.000367692	4	32	19.9127	GO:0001968 Fibronectin binding	https://amigo.geneontology.org/amigo/term/GO:0001968	VEGFA THBS1 MMP2 MFAP2		5.03848e-08	10	138	11.5436	Path:hsa05135 Yersinia infection	https://www.genome.jp/kegg-bin/show_pathway?hsa05135	MAPK14 FOS IL1B IL6 JUN NFKB1 PIK3CA MAPK1 MAPK8 TNF
1.03057e-24	59	1921	4.89265	GO:0048870 Cell motility	https://amigo.geneontology.org/amigo/term/GO:0048870	VEGFA CCN1 S100A8 VEGFC IL6 DCN IGF1 SIRT1 TGFB1 SERPINE1 EZH2 COL1A1 SPARC IL1B APOE LAMA5 PPARG THBS1 MMP14 BSG PPIA TNF MIF MMP12 PTGS2 BAX MMP2 ICAM1 HIF1A PPARD LOX IL1A IL1R1 NFE2L2 CCN2 GDF15 POSTN EGFR MMP3 TGFBR2 TERT SMAD3 COL3A1 STAT3 HAS2 AQP1 MAPK1 HMOX1 MMP9 TIMP1 CAV1 FOXO3 COL5A1 APP MITF AGER SOD2 TNC PIK3CA		0.0217993	3	55	8.68917	GO:0031907 Microbody lumen	https://amigo.geneontology.org/amigo/term/GO:0031907	CAT NOS2 CRAT		0.000367692	4	32	19.9127	GO:0140311 Protein sequestering activity	https://amigo.geneontology.org/amigo/term/GO:0140311	CDKN1A SFN CAV1 NFKB1		6.74337e-08	8	75	16.9921	Path:hsa01524 Platinum drug resistance	https://www.genome.jp/kegg-bin/show_pathway?hsa01524	CDKN1A CDKN2A PIK3CA CYCS MAPK1 BAX TP53 CASP3
1.03196e-24	62	2154	4.58528	GO:1902531 Regulation of intracellular signal transduction	https://amigo.geneontology.org/amigo/term/GO:1902531	HMOX1 IGF1 PRKAA1 SPRY1 AGER TNF TXN DCN ESR1 SIRT1 EP300 HIF1A TGFB1 EZH2 MAPK8 VEGFA CCN2 IL1B APOE GDF15 PPARG IL6 MYC THBS1 CCN1 S100A8 EGFR CDKN2A RPS3 SHC1 TGFBR2 PPIA MIF TNFRSF1A PTGS2 BAX MMP2 MAPK1 CAV1 PPARD LOX IL1A IL18R1 CAT GDF11 TP53 SOD1 MMP3 COL3A1 AR PROS1 MC1R PIK3CA APP ICAM1 MMP9 FOXM1 MAPK14 NFE2L2 PPARA SOD2 NGF		0.0217993	2	17	18.7413	GO:0035098 Esc/e(z) complex	https://amigo.geneontology.org/amigo/term/GO:0035098	EZH2 SIRT1		0.000370981	5	63	12.643	GO:0005507 Copper ion binding	https://amigo.geneontology.org/amigo/term/GO:0005507	SOD1 IL1A TP53 LOX TYR		7.85203e-08	12	232	8.23973	Path:hsa04820 Cytoskeleton in muscle cells	https://www.genome.jp/kegg-bin/show_pathway?hsa04820	COL1A1 COL1A2 COL3A1 COL4A1 COL5A1 DCN DIAPH2 ELN LMNB1 BGN THBS1 VIM
1.51229e-24	22	120	29.2053	GO:0010586 Mirna metabolic process	https://amigo.geneontology.org/amigo/term/GO:0010586	SMAD3 HIF1A TGFB1 NR3C1 EGR1 PPARG MYC TP53 STAT3 AR FOS PPARA TNF HDAC4 PPARD FOXO3 ESR1 NFKB1 EGFR TERT JUN VEGFA		0.0217993	7	329	3.38939	GO:0045178 Basal part of cell	https://amigo.geneontology.org/amigo/term/GO:0045178	EGFR AQP3 CAV1 AQP1 AQP5 BSG ORAI1		0.000371271	9	266	5.3899	GO:0019887 Protein kinase regulator activity	https://amigo.geneontology.org/amigo/term/GO:0019887	CDKN1A CDKN2A TGFB1 VEGFA EGFR CAV1 PIK3CA CASP3 SFN		1.44091e-07	13	297	6.97279	Path:hsa04060 Cytokine-cytokine receptor interaction	https://www.genome.jp/kegg-bin/show_pathway?hsa04060	GDF11 IL1A IL1B IL1R1 IL6 IL15 NGF TGFB1 TGFBR2 TNF TNFRSF1A IL18R1 GDF15
2.41712e-24	38	655	9.24191	GO:0040017 Positive regulation of locomotion	https://amigo.geneontology.org/amigo/term/GO:0040017	VEGFA CCN1 VEGFC IGF1 SIRT1 TGFB1 EZH2 COL1A1 SPARC IL1B THBS1 MMP14 BSG PTGS2 MMP2 HIF1A IL1A IL1R1 NFE2L2 POSTN TGFBR2 TERT SMAD3 HAS2 AGER AQP1 MAPK1 HMOX1 ICAM1 MMP9 CAV1 SERPINE1 APP EGFR STAT3 SOD2 TNF IL6		0.0229038	9	515	2.78391	GO:0043025 Neuronal cell body	https://amigo.geneontology.org/amigo/term/GO:0043025	SOD1 TGFB1 PRKAA1 APP CASP3 NQO1 TRPV1 TNF APOE		0.000383876	3	12	39.8253	GO:0005165 Neurotrophin receptor binding	https://amigo.geneontology.org/amigo/term/GO:0005165	NGF BDNF SHC1		1.60369e-07	8	84	15.1716	Path:hsa04012 ErbB signaling pathway	https://www.genome.jp/kegg-bin/show_pathway?hsa04012	CDKN1A EGFR JUN MYC PIK3CA MAPK1 MAPK8 SHC1
4.11156e-24	35	531	10.5001	GO:0031667 Response to nutrient levels	https://amigo.geneontology.org/amigo/term/GO:0031667	PRKAA1 MAPK1 EP300 MAPK8 PRKAB1 PPARD FOXO3 GDF15 POSTN TP53 TNC PTGS2 TYR BAX SIRT1 TGFB1 COL1A1 PPARGC1A MAPK14 IL1A IGFBP2 NFE2L2 CAT CDKN1A APOE PPARG EGFR FOS NQO1 PPARA TRPV1 TNF SOD2 CAV1 AQP3		0.0264369	8	434	2.93643	GO:0016324 Apical plasma membrane	https://amigo.geneontology.org/amigo/term/GO:0016324	AQP5 CAV1 AGER AQP1 IGFBP2 PRKAA1 EGFR CTSB		0.000383876	3	12	39.8253	GO:0097371 Mdm2/mdm4 family protein binding	https://amigo.geneontology.org/amigo/term/GO:0097371	TP53 PPARA CDKN2A		2.00943e-07	9	121	11.8489	Path:hsa04071 Sphingolipid signaling pathway	https://www.genome.jp/kegg-bin/show_pathway?hsa04071	MAPK14 NFKB1 PIK3CA MAPK1 MAPK8 BAX TNF TNFRSF1A TP53
5.06028e-24	38	669	9.04851	GO:0048514 Blood vessel morphogenesis	https://amigo.geneontology.org/amigo/term/GO:0048514	SERPINE1 VEGFA THBS1 VEGFC HIF1A IL6 DCN SIRT1 HMOX1 SPARC IL1B PPARG TNF PTGS2 BAX MMP2 TGFB1 CAV1 MAPK14 LOX IL1A NFE2L2 CCN2 PIK3CA APOE CCN1 MMP14 SHC1 TGFBR2 TERT COL3A1 STAT3 HAS2 JUNB BSG COL4A1 SIRT6 AQP1		0.0282675	7	350	3.18603	GO:0031965 Nuclear membrane	https://amigo.geneontology.org/amigo/term/GO:0031965	LMNB1 SIRT1 PTGS2 WTAP SMAD3 AQP1 EGFR		0.000395357	17	902	3.00235	GO:0008289 Lipid binding	https://amigo.geneontology.org/amigo/term/GO:0008289	HSD11B1 APOE CRABP2 BAX PPARD NR3C1 THBS1 PPARA ESR1 CAV1 NGF ESR2 AR TRPV1 PPARG S100A8 SHC1		3.20792e-07	8	92	13.8523	Path:hsa04912 GnRH signaling pathway	https://www.genome.jp/kegg-bin/show_pathway?hsa04912	MAPK14 EGFR EGR1 JUN MMP2 MMP14 MAPK1 MAPK8
7.18328e-24	37	629	9.37067	GO:0009611 Response to wounding	https://amigo.geneontology.org/amigo/term/GO:0009611	SERPINE1 IGF1 TNC APOE IL6 THBS1 CCN1 COL3A1 STAT3 TNF MMP12 BAX MMP2 HIF1A TIMP1 PPARD IL1A NFE2L2 CDKN1A PPARG SOD1 CASP3 SMAD3 PROS1 PPARA PPIA AQP1 SOD2 TGFB1 HMOX1 CAV1 VEGFA COL5A1 MAPK14 CCN2 PIK3CA AGER		0.0320925	17	1417	1.91117	GO:0098590 Plasma membrane region	https://amigo.geneontology.org/amigo/term/GO:0098590	EGFR AQP5 AQP3 CAV1 RPS3 TGFBR2 AGER AQP1 ORAI1 PTGS2 MAPK1 IGFBP2 PRKAA1 CTSB HAS2 BSG TRPV1		0.000425702	8	211	6.03986	GO:0004252 Serine-type endopeptidase activity	https://amigo.geneontology.org/amigo/term/GO:0004252	MMP2 GZMB MMP9 MMP13 MMP3 MMP14 MMP1 MMP12		4.79654e-07	8	97	13.1383	Path:hsa04750 Inflammatory mediator regulation of TRP channels	https://www.genome.jp/kegg-bin/show_pathway?hsa04750	MAPK14 IGF1 IL1B IL1R1 NGF PIK3CA MAPK8 TRPV1
8.60402e-24	68	2755	3.93194	GO:0009605 Response to external stimulus	https://amigo.geneontology.org/amigo/term/GO:0009605	NOS2 SERPINE1 MAPK8 COL1A1 NFKB1 PPARD VEGFA IL1A IL1R1 PI3 IL1B PPARG S100A8 VEGFC PPARA AGER APOE IL6 IL15 HDAC4 BAX GZMB HIF1A TGFB1 CAV1 AHR MAPK14 THBS1 CASP3 STAT3 SFN PPIA TNF AQP1 MIF VIM TNC TNFRSF1A PTGS2 MMP2 ESR1 MAPK1 LOX IGFBP2 NFE2L2 PIK3CA POSTN IRF4 TP53 SOD1 CCN1 EGFR MMP3 MMP14 SMAD3 FOS NQO1 PROS1 TRPV1 MMP12 SOD2 ODC1 IGF1 APP SHC1 BSG EP300 MMP9		0.034253	6	278	3.43816	GO:0016323 Basolateral plasma membrane	https://amigo.geneontology.org/amigo/term/GO:0016323	AQP3 CAV1 EGFR AQP1 BSG ORAI1		0.00042888	48	4465	1.71253	GO:0003676 Nucleic acid binding	https://amigo.geneontology.org/amigo/term/GO:0003676	EZH2 PPARG DCN TXN CDKN2A RPS3 JUN NQO1 PPIA KLF6 ESR1 EP300 HIF1A AHR NFKB1 FOXM1 PPARD NR3C1 NFE2L2 FOXO3 EGR1 DNMT1 MYC IRF4 ESR2 TP53 TERT SMAD3 STAT3 AR FOS JUNB SMAD2 PPARA MITF VIM HDAC4 SIRT6 PPARGC1A TET3 TNF SIRT1 MAPK1 LMNB1 APP SOD2 MMP12 EGFR		5.96319e-07	10	181	8.80118	Path:hsa05168 Herpes simplex virus 1 infection	https://www.genome.jp/kegg-bin/show_pathway?hsa05168	IL1B IL6 NFKB1 PIK3CA CYCS BAX TNF TNFRSF1A TP53 CASP3
9.86891e-24	42	886	7.55153	GO:0048871 Multicellular organismal-level homeostasis	https://amigo.geneontology.org/amigo/term/GO:0048871	CASP3 AQP1 HIF1A PPARD FOXO3 GDF15 IL6 BSG PTGS2 SIRT6 BAX TGFB1 CAV1 EZH2 PPARGC1A PRKAB1 MAPK14 VEGFA IL1A IL18R1 MFAP2 CCN2 EGR1 PIK3CA IL1B APOE PRKAA1 IRF4 SOD1 EGFR IL15 AQP3 COL3A1 STAT3 HAS2 TRPV1 TNF MIF SOD2 SIRT1 HMOX1 MAPK8		0.0364146	4	129	4.93958	GO:0016605 Pml body	https://amigo.geneontology.org/amigo/term/GO:0016605	SIRT1 TP53 TERT PPARGC1A		0.000447195	16	823	3.09699	GO:0016491 Oxidoreductase activity	https://amigo.geneontology.org/amigo/term/GO:0016491	NOS2 PTGS2 TYR HSD17B2 HMOX1 GSR LOX HSD11B1 CAT SOD1 GPX4 NQO1 TET3 SOD2 CRAT TXN		6.53136e-07	10	183	8.70499	Path:hsa04621 NOD-like receptor signaling pathway	https://www.genome.jp/kegg-bin/show_pathway?hsa04621	MAPK14 CTSB IL1B IL6 JUN NFKB1 MAPK1 MAPK8 TNF TXN
1.12362e-23	74	3329	3.54109	GO:0002376 Immune system process	https://amigo.geneontology.org/amigo/term/GO:0002376	NFKB1 VEGFA IL1A PI3 IL1B IRF4 S100A8 VEGFC IL15 CASP3 HIF1A IL6 IGF1 HDAC4 BAX SIRT1 EP300 GZMB TGFB1 CAV1 AHR MAPK8 IGFBP2 IL1R1 IL18R1 FOXO3 PRKAA1 THBS1 TGFBR2 AQP3 STAT3 SFN PPIA AGER TNF MIF NOS2 VIM TYR MMP2 ICAM1 ESR1 MAPK1 EZH2 MAPK14 LOX NFE2L2 EGR1 CDKN1A APOE GDF15 TP53 SOD1 MMP3 MMP14 SMAD3 FOS NQO1 MITF TRPV1 MMP12 ORAI1 APP HMOX1 SERPINE1 PPARG MYC RPS3 COL3A1 BSG CDKN2A KLF6 JUNB …		0.042957	2	25	12.7441	GO:0071682 Endocytic vesicle lumen	https://amigo.geneontology.org/amigo/term/GO:0071682	SPARC APOE		0.000456621	7	158	7.05766	GO:0031490 Chromatin dna binding	https://amigo.geneontology.org/amigo/term/GO:0031490	EP300 SIRT6 EZH2 STAT3 PPARGC1A FOXO3 SMAD3		7.91242e-07	11	236	7.42506	Path:hsa04014 Ras signaling pathway	https://www.genome.jp/kegg-bin/show_pathway?hsa04014	EGFR IGF1 NFKB1 NGF PIK3CA MAPK1 MAPK8 BDNF SHC1 VEGFA VEGFC
1.88668e-23	57	1882	4.82475	GO:0048585 Negative regulation of response to stimulus	https://amigo.geneontology.org/amigo/term/GO:0048585	SERPINE1 PPARD PPARG PRKAA1 SPRY1 PPARA APOE DCN IGF1 ICAM1 ESR1 SIRT1 HIF1A TGFB1 CAV1 SFRP4 AHR NFKB1 IL1B GDF15 THBS1 MMP14 STAT3 AR SFN TNF MIF PTGS2 BAX MAPK14 LOX NFE2L2 FOXO3 EGR1 IRF4 TP53 SOD1 EGFR MMP3 SMAD3 PROS1 MMP12 TNFRSF1A HMOX1 MMP9 EZH2 FOXM1 RPS3 TERT COL3A1 PPIA SOD2 IL6 MYC BDNF IL1A IGFBP2		0.0459152	12	902	2.11931	GO:0036477 Somatodendritic compartment	https://amigo.geneontology.org/amigo/term/GO:0036477	NGF BDNF SOD1 APP TGFB1 PRKAA1 CASP3 NQO1 TRPV1 TNF MAPK8 APOE		0.000459751	3	13	36.7619	GO:0004861 Cyclin-dependent protein serine/threonine kinase inhibitor activity	https://amigo.geneontology.org/amigo/term/GO:0004861	CDKN2A CDKN1A CASP3		8.08709e-07	7	71	15.7058	Path:hsa05230 Central carbon metabolism in cancer	https://www.genome.jp/kegg-bin/show_pathway?hsa05230	EGFR HIF1A MYC SIRT6 PIK3CA MAPK1 TP53
5.26156e-23	48	1286	5.94593	GO:0048646 Anatomical structure formation involved in morphogenesis	https://amigo.geneontology.org/amigo/term/GO:0048646	SERPINE1 VEGFA THBS1 VEGFC HIF1A IL6 DCN SIRT1 HMOX1 SPARC IL1B COL5A1 PPARG TNF PTGS2 MMP2 MAPK1 EP300 TGFB1 CAV1 COL1A1 MAPK14 IL1A NFE2L2 MFAP2 CCN2 PIK3CA GDF15 TP53 CCN1 MMP14 SHC1 TGFBR2 SPRY1 CASP3 TERT SMAD3 COL3A1 STAT3 AR JUNB BSG SMAD2 PPARA COL4A1 MMP9 SIRT6 AQP1		0.0460092	8	485	2.62765	GO:0009897 External side of plasma membrane	https://amigo.geneontology.org/amigo/term/GO:0009897	THBS1 TGFBR2 ICAM1 GSR IL1R1 CTSB TRPV1 TNF		0.000459751	3	13	36.7619	GO:0120283 Protein serine/threonine kinase binding	https://amigo.geneontology.org/amigo/term/GO:0120283	MAPK8 CDKN1A APP		1.56447e-06	6	49	19.5063	Path:hsa05144 Malaria	https://www.genome.jp/kegg-bin/show_pathway?hsa05144	ICAM1 IL1B IL6 TGFB1 THBS1 TNF
6.66573e-23	27	274	15.6976	GO:0034599 Cellular response to oxidative stress	https://amigo.geneontology.org/amigo/term/GO:0034599	NFE2L2 GSR SOD1 SIRT1 HIF1A MMP9 MAPK8 CAT IL6 RPS3 FOS NQO1 PPIA AQP1 MMP2 EZH2 PPARGC1A FOXO3 PRKAA1 MMP3 SOD2 TXN MAPK1 TP53 EGFR JUN FBLN5		0.0469919	5	217	3.67054	GO:0005775 Vacuolar lumen	https://amigo.geneontology.org/amigo/term/GO:0005775	DCN MAPK1 GZMB CTSB BGN		0.000534271	10	351	4.5385	GO:0031625 Ubiquitin protein ligase binding	https://amigo.geneontology.org/amigo/term/GO:0031625	HIF1A TP53 NFE2L2 PPARGC1A CDKN1A EGFR SMAD3 SMAD2 JUN MC1R		1.79491e-06	9	158	9.07413	Path:hsa04110 Cell cycle	https://www.genome.jp/kegg-bin/show_pathway?hsa04110	CDKN1A CDKN2A EP300 SFN SMAD2 SMAD3 MYC TGFB1 TP53
2.512e-22	52	1609	5.14834	GO:0080134 Regulation of response to stress	https://amigo.geneontology.org/amigo/term/GO:0080134	NFE2L2 SERPINE1 PPARD IL1R1 PPARG PPARA AGER APOE IL15 SIRT6 SIRT1 TGFB1 AHR MAPK8 NFKB1 IL6 THBS1 S100A8 EGFR CDKN2A RPS3 MMP14 CASP3 STAT3 SFN TNF MIF TNC TNFRSF1A PTGS2 ESR1 MAPK1 IL1A IL1B IRF4 TP53 SOD1 SMAD3 PROS1 MMP12 IGF1 BAX CAV1 FOXM1 APP PPIA MYC FBLN5 EP300 MMP9 MAPK14 MMP3		0.0471041	10	695	2.29211	GO:0030424 Axon	https://amigo.geneontology.org/amigo/term/GO:0030424	VIM NGF BDNF HIF1A TGFB1 PRKAA1 SOD1 APP AQP1 MAPK8		0.000602218	6	115	8.31138	GO:0005496 Steroid binding	https://amigo.geneontology.org/amigo/term/GO:0005496	HSD11B1 NR3C1 ESR1 CAV1 ESR2 AR		2.43935e-06	8	121	10.5323	Path:hsa04660 T cell receptor signaling pathway	https://www.genome.jp/kegg-bin/show_pathway?hsa04660	MAPK14 FOS JUN NFKB1 PIK3CA MAPK1 MAPK8 TNF
4.33317e-22	22	154	22.7573	GO:0034614 Cellular response to reactive oxygen species	https://amigo.geneontology.org/amigo/term/GO:0034614	SOD1 SIRT1 MMP9 MAPK8 CAT IL6 RPS3 FOS NQO1 AQP1 MMP2 EZH2 NFE2L2 FOXO3 PRKAA1 MMP3 SOD2 TXN MAPK1 EGFR JUN FBLN5		0.0471041	2	27	11.8001	GO:0043083 Synaptic cleft	https://amigo.geneontology.org/amigo/term/GO:0043083	APOE LAMA5		0.000636909	7	168	6.63756	GO:0019903 Protein phosphatase binding	https://amigo.geneontology.org/amigo/term/GO:0019903	SOD1 PPARG EGFR MAPK8 MAPK14 TP53 STAT3		2.57004e-06	8	122	10.446	Path:hsa04152 AMPK signaling pathway	https://www.genome.jp/kegg-bin/show_pathway?hsa04152	PPARGC1A FOXO3 SIRT1 IGF1 PIK3CA PPARG PRKAA1 PRKAB1
4.81869e-22	58	2090	4.4208	GO:0002682 Regulation of immune system process	https://amigo.geneontology.org/amigo/term/GO:0002682	VEGFA IL1A IL1B VEGFC IL15 HIF1A IGF1 BAX SIRT1 EP300 TGFB1 CAV1 AHR MAPK8 IGFBP2 IL1R1 IL18R1 FOXO3 PRKAA1 IL6 THBS1 TGFBR2 AQP3 SFN AGER TNF MIF ESR1 MAPK1 NFKB1 MAPK14 LOX NFE2L2 CDKN1A APOE GDF15 IRF4 MMP14 CASP3 SMAD3 FOS MITF MMP12 ICAM1 SERPINE1 PPARG MYC APP RPS3 COL3A1 STAT3 CDKN2A SOD1 S100A8 JUNB NOS2 HMOX1 PIK3CA		0.0471041	9	590	2.43002	GO:0044297 Cell body	https://amigo.geneontology.org/amigo/term/GO:0044297	SOD1 TGFB1 PRKAA1 APP CASP3 NQO1 TRPV1 TNF APOE		0.000684362	8	229	5.56511	GO:0008236 Serine-type peptidase activity	https://amigo.geneontology.org/amigo/term/GO:0008236	MMP2 GZMB MMP9 MMP13 MMP3 MMP14 MMP1 MMP12		3.36069e-06	6	56	17.068	Path:hsa05134 Legionellosis	https://www.genome.jp/kegg-bin/show_pathway?hsa05134	IL1B IL6 NFKB1 CYCS TNF CASP3
5.1474e-22	46	1227	5.97218	GO:1902533 Positive regulation of intracellular signal transduction	https://amigo.geneontology.org/amigo/term/GO:1902533	HMOX1 IGF1 TNF TXN DCN EP300 TGFB1 EZH2 MAPK8 VEGFA CCN2 IL1B GDF15 IL6 MYC THBS1 S100A8 EGFR CDKN2A RPS3 SHC1 TGFBR2 PPIA MIF TNFRSF1A BAX MMP2 SIRT1 PPARD IL1A IL18R1 CAT GDF11 SOD1 COL3A1 AR PROS1 MC1R PIK3CA APP AGER ICAM1 CAV1 APOE TP53 NGF		0.0509176	4	146	4.36442	GO:0042383 Sarcolemma	https://amigo.geneontology.org/amigo/term/GO:0042383	CAV1 AQP1 BSG BGN		0.000695115	13	598	3.46307	GO:0140678 Molecular function inhibitor activity	https://amigo.geneontology.org/amigo/term/GO:0140678	TIMP1 SERPINE1 PI3 CDKN1A CDKN2A CAV1 NGF THBS1 APP CASP3 ESR2 SFN PROS1		3.67265e-06	9	173	8.28735	Path:hsa04310 Wnt signaling pathway	https://www.genome.jp/kegg-bin/show_pathway?hsa04310	EP300 SIRT1 JUN SMAD3 MYC PPARD MAPK8 SFRP4 TP53
1.04429e-21	42	1002	6.6773	GO:0051093 Negative regulation of developmental process	https://amigo.geneontology.org/amigo/term/GO:0051093	SERPINE1 THBS1 PPARG PPARA DCN TGFB1 VEGFA SPARC COL5A1 SMAD3 TNF HDAC4 SIRT1 MAPK1 HIF1A MMP9 CAV1 EZH2 PPARD IL1A NFE2L2 FOXO3 CDKN1A GDF15 GDF11 TP53 SOD1 APP VEGFC SPRY1 STAT3 TRPV1 SOD2 SHC1 IGF1 DNMT1 MYC EGFR CDKN2A BDNF IL6 IL1B		0.0607821	19	1786	1.6947	GO:0045202 Synapse	https://amigo.geneontology.org/amigo/term/GO:0045202	RPS3 NGF BDNF APOE APP TNC HDAC4 MAPK1 EZH2 MAPK8 MAPK14 NR3C1 LAMA5 POSTN EGFR CASP3 NQO1 TRPV1 AGER		0.000714533	9	296	4.84362	GO:1901681 Sulfur compound binding	https://amigo.geneontology.org/amigo/term/GO:1901681	CCN2 COL5A1 VEGFA APOE THBS1 PPIA POSTN APP CCN1		3.80452e-06	5	32	24.8908	Path:hsa04215 Apoptosis-multiple species	https://www.genome.jp/kegg-bin/show_pathway?hsa04215	CYCS MAPK8 BAX TNFRSF1A CASP3
1.57183e-21	69	3115	3.52867	GO:0009892 Negative regulation of metabolic process	https://amigo.geneontology.org/amigo/term/GO:0009892	SIRT6 SIRT1 TIMP1 SERPINE1 EZH2 PPARD LMNB1 DNMT1 PPARG PPARA NFKB1 IGF1 HDAC4 ESR1 EP300 GZMB TGFB1 CAV1 VEGFA NR3C1 FOXO3 CDKN1A IL1B APOE IL6 MYC THBS1 ESR2 TP53 EGFR CDKN2A RPS3 MMP3 TERT SMAD3 STAT3 AR JUN NQO1 PPIA AGER TNF MIF NOS2 BAX HMOX1 HIF1A IL18R1 CCN2 EGR1 PIK3CA PRKAA1 TXN IL15 SMAD2 SFN TRPV1 MMP12 APP VIM MMP9 FOXM1 SHC1 CASP3 MITF AQP1 MC1R AHR MAPK14		0.0629507	1	3	53.1005	GO:0005610 Laminin-5 complex	https://amigo.geneontology.org/amigo/term/GO:0005610	LAMA5		0.00074321	8	233	5.46957	GO:0017171 Serine hydrolase activity	https://amigo.geneontology.org/amigo/term/GO:0017171	MMP2 GZMB MMP9 MMP13 MMP3 MMP14 MMP1 MMP12		4.05392e-06	10	226	7.04873	Path:hsa04024 cAMP signaling pathway	https://www.genome.jp/kegg-bin/show_pathway?hsa04024	EP300 FOS JUN NFKB1 PIK3CA PPARA MAPK1 MAPK8 BDNF ORAI1
1.74538e-21	31	461	10.7122	GO:0009314 Response to radiation	https://amigo.geneontology.org/amigo/term/GO:0009314	SIRT6 TYR MMP2 EP300 MMP9 TIMP1 MAPK8 MAPK14 TXN MYC TP53 EGFR MMP3 COL3A1 MMP1 TNF AQP1 MC1R BAX SIRT1 HIF1A TGFB1 IL1A EGR1 CAT CDKN1A PRKAA1 APP CASP3 FOS SOD2		0.0629507	1	3	53.1005	GO:0005896 Interleukin-6 receptor complex	https://amigo.geneontology.org/amigo/term/GO:0005896	IL6		0.00074321	2	3	106.201	GO:0032129 Histone h3k9 deacetylase activity	https://amigo.geneontology.org/amigo/term/GO:0032129	SIRT6 SIRT1		7.1307e-06	7	99	11.2637	Path:hsa05231 Choline metabolism in cancer	https://www.genome.jp/kegg-bin/show_pathway?hsa05231	EGFR FOS HIF1A JUN PIK3CA MAPK1 MAPK8
3.67717e-21	28	355	12.5646	GO:0071214 Cellular response to abiotic stimulus	https://amigo.geneontology.org/amigo/term/GO:0071214	MMP2 EP300 MMP9 TIMP1 MAPK14 TP53 MMP3 AQP5 MMP1 TRPV1 TNF AQP1 MC1R PTGS2 BAX SIRT1 TGFB1 COL1A1 EGR1 PIK3CA CDKN1A EGFR CASP3 TNFRSF1A MAPK8 NFKB1 IL1B MYC		0.0629507	1	3	53.1005	GO:0031379 Rna-directed rna polymerase complex	https://amigo.geneontology.org/amigo/term/GO:0031379	TERT		0.00074321	10	369	4.31711	GO:0044389 Ubiquitin-like protein ligase binding	https://amigo.geneontology.org/amigo/term/GO:0044389	HIF1A TP53 NFE2L2 PPARGC1A CDKN1A EGFR SMAD3 SMAD2 JUN MC1R		7.79603e-06	5	37	21.5272	Path:hsa05216 Thyroid cancer	https://www.genome.jp/kegg-bin/show_pathway?hsa05216	MYC PPARG MAPK1 BAX TP53
3.67717e-21	28	355	12.5646	GO:0104004 Cellular response to environmental stimulus	https://amigo.geneontology.org/amigo/term/GO:0104004	MMP2 EP300 MMP9 TIMP1 MAPK14 TP53 MMP3 AQP5 MMP1 TRPV1 TNF AQP1 MC1R PTGS2 BAX SIRT1 TGFB1 COL1A1 EGR1 PIK3CA CDKN1A EGFR CASP3 TNFRSF1A MAPK8 NFKB1 IL1B MYC		0.0629507	1	3	53.1005	GO:0032444 Activin responsive factor complex	https://amigo.geneontology.org/amigo/term/GO:0032444	SMAD2		0.000802482	3	16	29.869	GO:0015250 Water channel activity	https://amigo.geneontology.org/amigo/term/GO:0015250	AQP3 AQP1 AQP5		8.34044e-06	8	144	8.85008	Path:hsa04550 Signaling pathways regulating pluripotency of stem cells	https://www.genome.jp/kegg-bin/show_pathway?hsa04550	MAPK14 IGF1 SMAD2 SMAD3 MYC PIK3CA MAPK1 STAT3
3.92019e-21	17	70	38.6875	GO:2000630 Positive regulation of mirna metabolic process	https://amigo.geneontology.org/amigo/term/GO:2000630	HIF1A TGFB1 NR3C1 EGR1 PPARG MYC TP53 SMAD3 STAT3 AR FOS TNF FOXO3 NFKB1 EGFR TERT JUN		0.0629507	1	3	53.1005	GO:0035985 Senescence-associated heterochromatin focus	https://amigo.geneontology.org/amigo/term/GO:0035985	CDKN2A		0.000835077	22	1475	2.37602	GO:0030234 Enzyme regulator activity	https://amigo.geneontology.org/amigo/term/GO:0030234	TIMP1 SERPINE1 PI3 CDKN1A APOE CDKN2A CASP3 TGFB1 VEGFA NGF THBS1 APP EGFR JUN CAV1 PIK3CA TP53 TGFBR2 MAPK8 ESR1 SFN PROS1		8.9393e-06	7	103	10.8263	Path:hsa04064 NF-kappa B signaling pathway	https://www.genome.jp/kegg-bin/show_pathway?hsa04064	ICAM1 IL1B IL1R1 NFKB1 PTGS2 TNF TNFRSF1A
1.37373e-20	40	954	6.6793	GO:0045597 Positive regulation of cell differentiation	https://amigo.geneontology.org/amigo/term/GO:0045597	CCN2 CCN1 HIF1A NFKB1 IGF1 SIRT6 EP300 TGFB1 SERPINE1 EZH2 SFRP4 COL1A1 FOXO3 IL1B IL6 TGFBR2 SMAD3 BDNF TNF SOD2 PTGS2 SIRT1 MAPK14 VEGFA PPARG CRABP2 EGFR VEGFC MMP14 IL15 TERT FOS JUNB SMAD2 SFN STAT3 AR AGER PPARD NGF		0.0629507	1	3	53.1005	GO:0043259 Laminin-10 complex	https://amigo.geneontology.org/amigo/term/GO:0043259	LAMA5		0.000853561	4	42	15.1716	GO:0030291 Protein serine/threonine kinase inhibitor activity	https://amigo.geneontology.org/amigo/term/GO:0030291	CDKN2A CDKN1A CASP3 SFN		8.9393e-06	11	307	5.70787	Path:hsa05016 Huntington disease	https://www.genome.jp/kegg-bin/show_pathway?hsa05016	PPARGC1A EP300 CYCS PPARG MAPK8 BAX BDNF SOD1 SOD2 TP53 CASP3
1.51216e-20	30	454	10.5265	GO:0050673 Epithelial cell proliferation	https://amigo.geneontology.org/amigo/term/GO:0050673	CAV1 VEGFA EGFR VEGFC HIF1A IGF1 TGFB1 SPARC APOE MYC THBS1 TNF MMP12 BAX ESR1 MAPK1 PPARD CDKN1A LAMA5 MMP14 SMAD3 STAT3 AR HAS2 SFN HMOX1 SIRT6 SIRT1 PPARG IL6		0.0629507	1	3	53.1005	GO:0043260 Laminin-11 complex	https://amigo.geneontology.org/amigo/term/GO:0043260	LAMA5		0.000914488	5	80	9.95634	GO:0004860 Protein kinase inhibitor activity	https://amigo.geneontology.org/amigo/term/GO:0004860	CDKN1A CDKN2A CAV1 CASP3 SFN		8.9393e-06	6	67	14.2658	Path:hsa05221 Acute myeloid leukemia	https://www.genome.jp/kegg-bin/show_pathway?hsa05221	MYC NFKB1 PIK3CA PPARD MAPK1 STAT3
1.69401e-20	40	960	6.63756	GO:0040007 Growth	https://amigo.geneontology.org/amigo/term/GO:0040007	IGF1 TNC TGFB1 CDKN1A EGFR CDKN2A MMP14 SMAD3 BDNF ESR1 EP300 HIF1A EZH2 PPARD MAPK14 VEGFA FOXO3 PIK3CA GDF15 PPARG POSTN MMP13 TP53 SOD1 APP CRABP2 TGFBR2 SPRY1 COL3A1 STAT3 AR SMAD2 SFN PPARA MT1X MT1A MT1M ESR2 APOE S100A8		0.0629507	1	3	53.1005	GO:0043293 Apoptosome	https://amigo.geneontology.org/amigo/term/GO:0043293	CYCS		0.00092547	3	17	28.112	GO:0004707 Map kinase activity	https://amigo.geneontology.org/amigo/term/GO:0004707	MAPK8 MAPK1 MAPK14		1.05297e-05	6	69	13.8523	Path:hsa05120 Epithelial cell signaling in Helicobacter pylori infection	https://www.genome.jp/kegg-bin/show_pathway?hsa05120	MAPK14 EGFR JUN NFKB1 MAPK8 CASP3
1.78327e-20	41	1021	6.39702	GO:0019220 Regulation of phosphate metabolic process	https://amigo.geneontology.org/amigo/term/GO:0019220	HIF1A IGF1 SIRT6 MAPK1 EP300 TGFB1 CAV1 EZH2 VEGFA CDKN1A IL1B APOE IL6 APP CCN1 EGFR CDKN2A IL15 PPARA PPIA TNF MIF HDAC4 PTGS2 BAX LOX PIK3CA PRKAA1 TP53 STAT3 BDNF TXN AGER TNFRSF1A SIRT1 MMP9 THBS1 RPS3 AR TGFBR2 SFN		0.0629507	1	3	53.1005	GO:0061773 Enosc complex	https://amigo.geneontology.org/amigo/term/GO:0061773	SIRT1		0.00092547	3	17	28.112	GO:0036041 Long-chain fatty acid binding	https://amigo.geneontology.org/amigo/term/GO:0036041	PPARD PPARG S100A8		1.24734e-05	8	153	8.32948	Path:hsa04921 Oxytocin signaling pathway	https://www.genome.jp/kegg-bin/show_pathway?hsa04921	CDKN1A EGFR FOS JUN PRKAA1 PRKAB1 MAPK1 PTGS2
1.82724e-20	46	1342	5.4604	GO:0045944 Positive regulation of transcription by rna polymerase ii	https://amigo.geneontology.org/amigo/term/GO:0045944	EP300 NFKB1 PPARGC1A PPARD PPARG SMAD3 AR SMAD2 PPARA TET3 TNF IGF1 KLF6 ESR1 SIRT1 HIF1A TGFB1 AHR FOXM1 VEGFA NR3C1 NFE2L2 FOXO3 EGR1 IL6 MYC IRF4 ESR2 TP53 CCN1 EGFR CDKN2A STAT3 FOS JUNB JUN MITF TNFRSF1A HDAC4 MAPK14 IL1A IL1B APP MC1R DCN MMP12		0.0629507	1	3	53.1005	GO:0070021 Transforming growth factor beta ligand-receptor complex	https://amigo.geneontology.org/amigo/term/GO:0070021	TGFBR2		0.000987914	4	44	14.4819	GO:0048156 Tau protein binding	https://amigo.geneontology.org/amigo/term/GO:0048156	SMAD2 APOE EP300 PRKAA1		1.64077e-05	8	159	8.01516	Path:hsa04217 Necroptosis	https://www.genome.jp/kegg-bin/show_pathway?hsa04217	IL1A IL1B PPIA MAPK8 BAX STAT3 TNF TNFRSF1A
1.82724e-20	41	1022	6.39076	GO:0051174 Regulation of phosphorus metabolic process	https://amigo.geneontology.org/amigo/term/GO:0051174	HIF1A IGF1 SIRT6 MAPK1 EP300 TGFB1 CAV1 EZH2 VEGFA CDKN1A IL1B APOE IL6 APP CCN1 EGFR CDKN2A IL15 PPARA PPIA TNF MIF HDAC4 PTGS2 BAX LOX PIK3CA PRKAA1 TP53 STAT3 BDNF TXN AGER TNFRSF1A SIRT1 MMP9 THBS1 RPS3 AR TGFBR2 SFN		0.0641783	2	34	9.37067	GO:0002080 Acrosomal membrane	https://amigo.geneontology.org/amigo/term/GO:0002080	CAV1 BSG		0.000990539	5	82	9.7135	GO:0002039 P53 binding	https://amigo.geneontology.org/amigo/term/GO:0002039	HIF1A SIRT1 EP300 TP53 CDKN2A		1.66248e-05	9	211	6.79485	Path:hsa04015 Rap1 signaling pathway	https://www.genome.jp/kegg-bin/show_pathway?hsa04015	MAPK14 EGFR IGF1 NGF PIK3CA MAPK1 THBS1 VEGFA VEGFC
1.94138e-20	52	1776	4.66423	GO:0065009 Regulation of molecular function	https://amigo.geneontology.org/amigo/term/GO:0065009	IGF1 BAX ESR1 SIRT1 EP300 MMP9 TIMP1 SERPINE1 EZH2 SFRP4 MAPK8 NFKB1 PPARGC1A VEGFA IL18R1 CDKN1A IL1B APOE PPARG IL6 TXN MYC THBS1 ESR2 SOD1 CCN1 S100A8 EGFR CDKN2A RPS3 TERT BDNF JUN PPARA PPIA AGER TNF ORAI1 CTSB STAT3 HDAC4 HIF1A CAV1 MAPK14 SMAD3 AR AQP1 NGF TGFBR2 SMAD2 TP53 SFN		0.0692072	5	250	3.18603	GO:0032993 Protein-dna complex	https://amigo.geneontology.org/amigo/term/GO:0032993	TERT NFE2L2 IRF4 FOS EP300		0.00114416	7	189	5.90005	GO:0004866 Endopeptidase inhibitor activity	https://amigo.geneontology.org/amigo/term/GO:0004866	TIMP1 SERPINE1 PI3 NGF THBS1 APP PROS1		1.72425e-05	5	44	18.1024	Path:hsa05332 Graft-versus-host disease	https://www.genome.jp/kegg-bin/show_pathway?hsa05332	GZMB IL1A IL1B IL6 TNF
2.23858e-20	65	2885	3.58911	GO:0010605 Negative regulation of macromolecule metabolic process	https://amigo.geneontology.org/amigo/term/GO:0010605	SIRT6 SIRT1 TIMP1 SERPINE1 EZH2 PPARD LMNB1 DNMT1 PPARG PPARA NFKB1 IGF1 HDAC4 ESR1 EP300 GZMB TGFB1 CAV1 VEGFA NR3C1 FOXO3 APOE MYC THBS1 ESR2 TP53 EGFR CDKN2A RPS3 TERT SMAD3 STAT3 AR JUN NQO1 PPIA AGER TNF MIF NOS2 BAX CCN2 EGR1 PIK3CA CDKN1A PRKAA1 TXN SMAD2 SFN TRPV1 MMP12 IL6 APP VIM HIF1A MMP9 FOXM1 SHC1 CASP3 MITF AQP1 MC1R AHR IL1B MAPK14		0.0773449	1	4	39.8253	GO:0002947 Tumor necrosis factor receptor superfamily complex	https://amigo.geneontology.org/amigo/term/GO:0002947	TNFRSF1A		0.00121723	5	86	9.26171	GO:0019210 Kinase inhibitor activity	https://amigo.geneontology.org/amigo/term/GO:0019210	CDKN1A CDKN2A CAV1 CASP3 SFN		2.30507e-05	7	120	9.29258	Path:hsa04919 Thyroid hormone signaling pathway	https://www.genome.jp/kegg-bin/show_pathway?hsa04919	EP300 ESR1 HIF1A MYC PIK3CA MAPK1 TP53
2.94077e-20	21	161	20.7784	GO:0009411 Response to uv	https://amigo.geneontology.org/amigo/term/GO:0009411	SIRT6 MMP2 EP300 MMP9 TIMP1 MAPK8 MAPK14 TP53 EGFR MMP3 MMP1 AQP1 MC1R TYR BAX CAT CDKN1A PRKAA1 CASP3 MYC SIRT1		0.0773449	1	4	39.8253	GO:0005588 Collagen type v trimer	https://amigo.geneontology.org/amigo/term/GO:0005588	COL5A1		0.00123435	4	47	13.5576	GO:0005504 Fatty acid binding	https://amigo.geneontology.org/amigo/term/GO:0005504	CRABP2 PPARD PPARG S100A8		2.36858e-05	8	168	7.58578	Path:hsa04630 JAK-STAT signaling pathway	https://www.genome.jp/kegg-bin/show_pathway?hsa04630	CDKN1A EGFR EP300 IL6 IL15 MYC PIK3CA STAT3
2.96512e-20	24	245	15.605	GO:0072593 Reactive oxygen species metabolic process	https://amigo.geneontology.org/amigo/term/GO:0072593	CAT SOD1 TGFB1 THBS1 MMP3 NQO1 TNF SOD2 NOS2 HIF1A NFE2L2 CCN2 FOXO3 CDKN1A TP53 CCN1 EGFR TXN SHC1 FOXM1 MAPK14 TGFBR2 PPARA FBLN5		0.0773449	1	4	39.8253	GO:0005944 Phosphatidylinositol 3-kinase complex class ib	https://amigo.geneontology.org/amigo/term/GO:0005944	PIK3CA		0.00123853	3	19	25.1528	GO:0005372 Water transmembrane transporter activity	https://amigo.geneontology.org/amigo/term/GO:0005372	AQP3 AQP1 AQP5		2.80693e-05	7	124	8.99282	Path:hsa04611 Platelet activation	https://www.genome.jp/kegg-bin/show_pathway?hsa04611	COL1A1 COL1A2 COL3A1 MAPK14 PIK3CA MAPK1 ORAI1
3.04207e-20	16	63	40.4575	GO:1902895 Positive regulation of mirna transcription	https://amigo.geneontology.org/amigo/term/GO:1902895	HIF1A TGFB1 NR3C1 EGR1 PPARG MYC TP53 SMAD3 STAT3 AR FOS TNF FOXO3 EGFR TERT JUN		0.0773449	1	4	39.8253	GO:0033256 I-kappab/nf-kappab complex	https://amigo.geneontology.org/amigo/term/GO:0033256	NFKB1		0.00127303	2	4	79.6507	GO:0030284 Nuclear estrogen receptor activity	https://amigo.geneontology.org/amigo/term/GO:0030284	ESR1 ESR2		3.97779e-05	7	131	8.51229	Path:hsa04650 Natural killer cell mediated cytotoxicity	https://www.genome.jp/kegg-bin/show_pathway?hsa04650	GZMB ICAM1 PIK3CA MAPK1 SHC1 TNF CASP3
5.37957e-20	63	2748	3.65211	GO:0031324 Negative regulation of cellular metabolic process	https://amigo.geneontology.org/amigo/term/GO:0031324	SIRT6 SIRT1 TIMP1 SERPINE1 EZH2 PPARD LMNB1 DNMT1 PPARG PPARA NFKB1 IGF1 HDAC4 ESR1 EP300 GZMB TGFB1 CAV1 VEGFA NR3C1 FOXO3 CDKN1A APOE MYC THBS1 ESR2 TP53 CDKN2A RPS3 MMP3 TERT SMAD3 STAT3 AR JUN PPIA AGER TNF MIF NOS2 BAX HMOX1 HIF1A CCN2 EGR1 PIK3CA PRKAA1 TXN SMAD2 SFN TRPV1 MMP12 IL6 APP VIM FOXM1 SHC1 CASP3 MITF MC1R AHR IL1B MAPK14		0.0773449	1	4	39.8253	GO:0034363 Intermediate-density lipoprotein particle	https://amigo.geneontology.org/amigo/term/GO:0034363	APOE		0.00127303	2	4	79.6507	GO:0034714 Type iii transforming growth factor beta receptor binding	https://amigo.geneontology.org/amigo/term/GO:0034714	TGFBR2 TGFB1		4.25084e-05	6	89	10.7394	Path:hsa04512 ECM-receptor interaction	https://www.genome.jp/kegg-bin/show_pathway?hsa04512	COL1A1 COL1A2 COL4A1 TNC LAMA5 THBS1
5.6918e-20	56	2141	4.16669	GO:0051246 Regulation of protein metabolic process	https://amigo.geneontology.org/amigo/term/GO:0051246	TIMP1 SERPINE1 NFKB1 IGF1 HDAC4 SIRT1 MAPK1 EP300 GZMB TGFB1 CAV1 EZH2 VEGFA FOXO3 EGR1 CDKN1A IL1B APOE IL6 MYC THBS1 APP CCN1 S100A8 EGFR CDKN2A RPS3 IL15 CASP3 NQO1 PPIA TNF MIF NOS2 PTGS2 BAX LOX ODC1 PIK3CA PRKAA1 TP53 MMP14 SMAD3 BDNF TXN STAT3 AGER TNFRSF1A SIRT6 HIF1A MMP9 MAPK8 AQP1 TGFBR2 NFE2L2 SFN		0.0773449	1	4	39.8253	GO:0035867 Alphav-beta3 integrin-igf-1-igf1r complex	https://amigo.geneontology.org/amigo/term/GO:0035867	IGF1		0.00127303	2	4	79.6507	GO:0048408 Epidermal growth factor binding	https://amigo.geneontology.org/amigo/term/GO:0048408	EGFR SHC1		5.09278e-05	6	92	10.3892	Path:hsa04658 Th1 and Th2 cell differentiation	https://www.genome.jp/kegg-bin/show_pathway?hsa04658	MAPK14 FOS JUN NFKB1 MAPK1 MAPK8
8.18898e-20	23	225	16.2841	GO:0033002 Muscle cell proliferation	https://amigo.geneontology.org/amigo/term/GO:0033002	IGF1 HMOX1 TGFB1 PPARG IL6 THBS1 TNF SOD2 PTGS2 MMP2 PPARD MAPK14 PIK3CA APOE EGFR TERT FOS MMP9 PPARGC1A CDKN1A DNMT1 JUN ELN		0.0773449	1	4	39.8253	GO:0042567 Insulin-like growth factor ternary complex	https://amigo.geneontology.org/amigo/term/GO:0042567	IGF1		0.00127303	4	48	13.2751	GO:0051879 Hsp90 protein binding	https://amigo.geneontology.org/amigo/term/GO:0051879	HIF1A AHR RPS3 NR3C1		5.42771e-05	7	138	8.0805	Path:hsa04910 Insulin signaling pathway	https://www.genome.jp/kegg-bin/show_pathway?hsa04910	PPARGC1A PIK3CA PRKAA1 PRKAB1 MAPK1 MAPK8 SHC1
8.23183e-20	41	1067	6.12123	GO:0034097 Response to cytokine	https://amigo.geneontology.org/amigo/term/GO:0034097	TIMP1 NFKB1 IL1A IL1R1 IL18R1 IL1B STAT3 TNF HDAC4 SIRT1 HIF1A EGR1 IL6 IL15 COL3A1 NOS2 VIM TNFRSF1A PTGS2 MMP2 ICAM1 MAPK1 CAV1 COL1A1 MAPK14 LOX NFE2L2 POSTN THBS1 TP53 VEGFC FOS TRPV1 MMP12 HAS2 MT1X FOXO3 PPARG RPS3 APP CASP3		0.079396	9	670	2.13987	GO:0030425 Dendrite	https://amigo.geneontology.org/amigo/term/GO:0030425	NGF BDNF SOD1 APP PRKAA1 NQO1 TRPV1 MAPK8 APOE		0.00127303	2	4	79.6507	GO:0141050 Histone h3k deacetylase activity	https://amigo.geneontology.org/amigo/term/GO:0141050	SIRT6 SIRT1		6.87858e-05	5	59	13.5001	Path:hsa04370 VEGF signaling pathway	https://www.genome.jp/kegg-bin/show_pathway?hsa04370	MAPK14 PIK3CA MAPK1 PTGS2 VEGFA
8.23183e-20	66	3054	3.44266	GO:0048468 Cell development	https://amigo.geneontology.org/amigo/term/GO:0048468	IL1A IL1B NGF APP CASP3 BDNF HIF1A IGF1 EP300 TGFB1 VEGFA FOXO3 APOE PPARG IL6 IL15 TNF VIM TNC HDAC4 BAX MMP2 ESR1 SIRT1 MAPK1 EZH2 MAPK14 LOX NR3C1 IL18R1 NFE2L2 MFAP2 EGR1 PIK3CA CDKN1A LAMA5 POSTN GDF11 IRF4 TP53 SOD1 CRABP2 S100A8 EGFR DIAPH2 VEGFC MMP14 TGFBR2 SPRY1 SMAD3 STAT3 AR FOS JUNB SFN PPARA MITF TRPV1 AGER SOD2 ICAM1 TNFRSF1A MYC CDKN2A KLF6 MMP9		0.0800586	9	672	2.1335	GO:0097447 Dendritic tree	https://amigo.geneontology.org/amigo/term/GO:0097447	NGF BDNF SOD1 APP PRKAA1 NQO1 TRPV1 MAPK8 APOE		0.00132269	7	196	5.68933	GO:0030414 Peptidase inhibitor activity	https://amigo.geneontology.org/amigo/term/GO:0030414	TIMP1 SERPINE1 PI3 NGF THBS1 APP PROS1		7.07432e-05	4	30	21.2402	Path:hsa01523 Antifolate resistance	https://www.genome.jp/kegg-bin/show_pathway?hsa01523	IL1B IL6 NFKB1 TNF
8.57678e-20	27	362	11.8816	GO:0010038 Response to metal ion	https://amigo.geneontology.org/amigo/term/GO:0010038	MT1X MT1A MT1M MMP9 IL1A THBS1 AQP1 PTGS2 HMOX1 CAV1 NFE2L2 CAT PRKAA1 S100A8 EGFR CASP3 TERT FOS JUNB BSG NQO1 SOD2 HIF1A MAPK1 MAPK8 JUN AQP3		0.0855761	6	366	2.6115	GO:0061695 Transferase complex transferring phosphorus-containing groups	https://amigo.geneontology.org/amigo/term/GO:0061695	PRKAB1 PIK3CA CDKN1A PRKAA1 TERT TGFBR2		0.00157482	3	21	22.7573	GO:0005123 Death receptor binding	https://amigo.geneontology.org/amigo/term/GO:0005123	NGF BDNF CASP3		7.467e-05	6	99	9.65463	Path:hsa05410 Hypertrophic cardiomyopathy	https://www.genome.jp/kegg-bin/show_pathway?hsa05410	IGF1 IL6 PRKAA1 PRKAB1 TGFB1 TNF
1.0238e-19	32	579	8.80422	GO:0001525 Angiogenesis	https://amigo.geneontology.org/amigo/term/GO:0001525	SERPINE1 VEGFA THBS1 VEGFC HIF1A IL6 DCN SIRT1 HMOX1 SPARC IL1B PPARG TNF PTGS2 MMP2 CAV1 MAPK14 IL1A NFE2L2 CCN2 PIK3CA CCN1 MMP14 SHC1 TGFBR2 TERT STAT3 BSG COL4A1 SIRT6 TGFB1 AQP1		0.0855761	4	183	3.482	GO:1902911 Protein kinase complex	https://amigo.geneontology.org/amigo/term/GO:1902911	PRKAB1 CDKN1A PRKAA1 TGFBR2		0.00157482	7	202	5.52034	GO:0008237 Metallopeptidase activity	https://amigo.geneontology.org/amigo/term/GO:0008237	MMP2 MMP9 MMP13 MMP3 MMP14 MMP1 MMP12		9.18385e-05	6	103	9.27969	Path:hsa04137 Mitophagy-animal	https://www.genome.jp/kegg-bin/show_pathway?hsa04137	FOXO3 HIF1A JUN MITF MAPK8 TP53
1.0967e-19	34	679	7.9768	GO:0071396 Cellular response to lipid	https://amigo.geneontology.org/amigo/term/GO:0071396	ESR1 NR3C1 IL1A IL1B ESR2 AR EP300 AHR MAPK8 MAPK14 EGFR AQP1 NOS2 TNC PTGS2 MMP2 MAPK1 TGFB1 COL1A1 NFKB1 PPARD FOXO3 PPARG PRKAA1 FOS PPARA TNF MIF VIM SIRT1 SERPINE1 IL6 MMP9 MMP3		0.0917543	1	5	31.8603	GO:0016942 Insulin-like growth factor binding protein complex	https://amigo.geneontology.org/amigo/term/GO:0016942	IGF1		0.00180951	4	53	12.0227	GO:0050661 Nadp binding	https://amigo.geneontology.org/amigo/term/GO:0050661	HSD11B1 CAT NOS2 GSR		9.18385e-05	6	103	9.27969	Path:hsa04974 Protein digestion and absorption	https://www.genome.jp/kegg-bin/show_pathway?hsa04974	COL1A1 COL1A2 COL3A1 COL4A1 COL5A1 ELN
1.32779e-19	41	1082	6.03637	GO:1901652 Response to peptide	https://amigo.geneontology.org/amigo/term/GO:1901652	TIMP1 NFKB1 IL1A IL1R1 IL18R1 IL1B STAT3 TNF HDAC4 SIRT1 HIF1A EGR1 IL6 IL15 COL3A1 NOS2 VIM TNFRSF1A PTGS2 MMP2 ICAM1 MAPK1 CAV1 COL1A1 MAPK14 LOX NFE2L2 POSTN THBS1 TP53 VEGFC FOS TRPV1 MMP12 HAS2 MT1X FOXO3 PPARG RPS3 APP CASP3		0.0917543	1	5	31.8603	GO:0033553 Rdna heterochromatin	https://amigo.geneontology.org/amigo/term/GO:0033553	SIRT1		0.00194401	7	210	5.31005	GO:0061135 Endopeptidase regulator activity	https://amigo.geneontology.org/amigo/term/GO:0061135	TIMP1 SERPINE1 PI3 NGF THBS1 APP PROS1		0.000107032	6	106	9.01706	Path:hsa04922 Glucagon signaling pathway	https://www.genome.jp/kegg-bin/show_pathway?hsa04922	PPARGC1A EP300 SIRT1 PPARA PRKAA1 PRKAB1
2.12222e-19	56	2204	4.04758	GO:0045935 Positive regulation of nucleobase-containing compound metabolic process	https://amigo.geneontology.org/amigo/term/GO:0045935	EP300 NFKB1 PPARGC1A PPARD PPARG SMAD3 AR SMAD2 PPARA TET3 TNF HIF1A IGF1 KLF6 SIRT6 ESR1 SIRT1 TGFB1 AHR COL1A1 FOXM1 VEGFA NR3C1 NFE2L2 FOXO3 EGR1 IL1B IL6 MYC IRF4 ESR2 TP53 CCN1 EGFR CDKN2A RPS3 STAT3 FOS JUNB JUN MITF TNFRSF1A HDAC4 MAPK14 IL1A PRKAA1 APP MC1R DCN BAX MAPK1 APOE SHC1 TERT MMP12 CDKN1A		0.0998389	15	1423	1.67921	GO:0043005 Neuron projection	https://amigo.geneontology.org/amigo/term/GO:0043005	VIM PTGS2 NGF BDNF SOD1 APP HIF1A TGFB1 PRKAA1 BSG NQO1 TRPV1 AQP1 MAPK8 APOE		0.00194871	6	150	6.37205	GO:0019209 Kinase activator activity	https://amigo.geneontology.org/amigo/term/GO:0019209	TGFB1 VEGFA CDKN1A EGFR PIK3CA TGFBR2		0.000116739	7	157	7.10261	Path:hsa04390 Hippo signaling pathway	https://www.genome.jp/kegg-bin/show_pathway?hsa04390	CCN2 SMAD2 SMAD3 MYC SERPINE1 TGFB1 TGFBR2
2.52496e-19	28	418	10.6709	GO:2001233 Regulation of apoptotic signaling pathway	https://amigo.geneontology.org/amigo/term/GO:2001233	RPS3 TNF IGF1 ICAM1 HIF1A IL1B PPARG MYC THBS1 S100A8 AR MIF PTGS2 BAX MMP2 SIRT1 TP53 HMOX1 MMP9 CAV1 SERPINE1 NFE2L2 SOD1 TERT PPIA SOD2 BDNF IL1A		0.101663	3	114	4.19214	GO:0031970 Organelle envelope lumen	https://amigo.geneontology.org/amigo/term/GO:0031970	CYCS APP SOD1		0.00198755	2	5	63.7205	GO:0005163 Nerve growth factor receptor binding	https://amigo.geneontology.org/amigo/term/GO:0005163	NGF BDNF		0.000129336	5	68	11.7133	Path:hsa04664 Fc epsilon RI signaling pathway	https://www.genome.jp/kegg-bin/show_pathway?hsa04664	MAPK14 PIK3CA MAPK1 MAPK8 TNF
3.73525e-19	20	156	20.4233	GO:0048660 Regulation of smooth muscle cell proliferation	https://amigo.geneontology.org/amigo/term/GO:0048660	IGF1 HMOX1 TGFB1 PPARG IL6 THBS1 TNF SOD2 PTGS2 MMP2 PIK3CA APOE EGFR TERT MMP9 PPARGC1A CDKN1A DNMT1 JUN ELN		0.101663	3	114	4.19214	GO:0034708 Methyltransferase complex	https://amigo.geneontology.org/amigo/term/GO:0034708	EZH2 SIRT1 WTAP		0.00199663	3	23	20.7784	GO:0004407 Histone deacetylase activity	https://amigo.geneontology.org/amigo/term/GO:0004407	SIRT6 SIRT1 HDAC4		0.0001396	4	36	17.7002	Path:hsa05143 African trypanosomiasis	https://www.genome.jp/kegg-bin/show_pathway?hsa05143	ICAM1 IL1B IL6 TNF
4.28396e-19	51	1830	4.43955	GO:0045893 Positive regulation of dna-templated transcription	https://amigo.geneontology.org/amigo/term/GO:0045893	EP300 NFKB1 PPARGC1A PPARD PPARG SMAD3 AR SMAD2 PPARA TET3 TNF IGF1 KLF6 ESR1 SIRT1 HIF1A TGFB1 AHR COL1A1 FOXM1 VEGFA NR3C1 NFE2L2 FOXO3 EGR1 IL1B IL6 MYC IRF4 ESR2 TP53 CCN1 EGFR CDKN2A STAT3 FOS JUNB JUN MITF TNFRSF1A HDAC4 MAPK14 IL1A PRKAA1 APP MC1R DCN APOE SHC1 TERT MMP12		0.102391	1	6	26.5502	GO:0005587 Collagen type iv trimer	https://amigo.geneontology.org/amigo/term/GO:0005587	COL4A1		0.0022538	3	24	19.9127	GO:0033558 Protein lysine deacetylase activity	https://amigo.geneontology.org/amigo/term/GO:0033558	SIRT6 SIRT1 HDAC4		0.000155617	6	114	8.38428	Path:hsa04928 Parathyroid hormone synthesis secretion and action	https://www.genome.jp/kegg-bin/show_pathway?hsa04928	EGFR EGR1 FOS MMP13 MMP14 MAPK1
4.5278e-19	56	2241	3.98076	GO:0006952 Defense response	https://amigo.geneontology.org/amigo/term/GO:0006952	NOS2 TNFRSF1A NFKB1 PPARD IL1A IL1R1 PI3 IL1B PPARG S100A8 STAT3 PPARA AGER APOE IL15 HDAC4 GZMB HIF1A TGFB1 AHR MAPK8 MAPK14 IL6 THBS1 CASP3 SFN TNF VIM TNC PTGS2 ESR1 EP300 TIMP1 EZH2 NR3C1 IL18R1 NFE2L2 IRF4 TP53 SOD1 EGFR MMP3 SMAD3 NQO1 TRPV1 AQP1 MIF MMP12 IGF1 SERPINE1 APP HMOX1 CAV1 SHC1 MMP9 FOS		0.102391	1	6	26.5502	GO:0005638 Lamin filament	https://amigo.geneontology.org/amigo/term/GO:0005638	LMNB1		0.00252978	3	25	19.1162	GO:0017025 Tbp-class protein binding	https://amigo.geneontology.org/amigo/term/GO:0017025	ESR1 AHR NR3C1		0.000170574	4	38	16.7686	Path:hsa04960 Aldosterone-regulated sodium reabsorption	https://www.genome.jp/kegg-bin/show_pathway?hsa04960	SFN IGF1 PIK3CA MAPK1
4.53211e-19	51	1833	4.43228	GO:1902680 Positive regulation of rna biosynthetic process	https://amigo.geneontology.org/amigo/term/GO:1902680	EP300 NFKB1 PPARGC1A PPARD PPARG SMAD3 AR SMAD2 PPARA TET3 TNF IGF1 KLF6 ESR1 SIRT1 HIF1A TGFB1 AHR COL1A1 FOXM1 VEGFA NR3C1 NFE2L2 FOXO3 EGR1 IL1B IL6 MYC IRF4 ESR2 TP53 CCN1 EGFR CDKN2A STAT3 FOS JUNB JUN MITF TNFRSF1A HDAC4 MAPK14 IL1A PRKAA1 APP MC1R DCN APOE SHC1 TERT MMP12		0.102391	1	6	26.5502	GO:0036021 Endolysosome lumen	https://amigo.geneontology.org/amigo/term/GO:0036021	CTSB		0.00260577	13	706	2.93331	GO:0019904 Protein domain specific binding	https://amigo.geneontology.org/amigo/term/GO:0019904	BAX PPARG SIRT1 AR PPARA VIM HIF1A NFE2L2 IL1B TP53 APP CDKN2A SMAD2		0.00020373	10	367	4.34064	Path:hsa05014 Amyotrophic lateral sclerosis	https://www.genome.jp/kegg-bin/show_pathway?hsa05014	MAPK14 NOS2 CYCS BAX SOD1 TNF TNFRSF1A TP53 CASP3 CAT
6.08496e-19	20	160	19.9127	GO:0048659 Smooth muscle cell proliferation	https://amigo.geneontology.org/amigo/term/GO:0048659	IGF1 HMOX1 TGFB1 PPARG IL6 THBS1 TNF SOD2 PTGS2 MMP2 PIK3CA APOE EGFR TERT MMP9 PPARGC1A CDKN1A DNMT1 JUN ELN		0.102391	1	6	26.5502	GO:0090733 Tenascin complex	https://amigo.geneontology.org/amigo/term/GO:0090733	TNC		0.00279309	2	6	53.1005	GO:0017136 Nad-dependent histone deacetylase activity	https://amigo.geneontology.org/amigo/term/GO:0017136	SIRT6 SIRT1		0.000274108	4	43	14.8187	Path:hsa04940 Type I diabetes mellitus	https://www.genome.jp/kegg-bin/show_pathway?hsa04940	GZMB IL1A IL1B TNF
9.76705e-19	26	359	11.5371	GO:0030198 Extracellular matrix organization	https://amigo.geneontology.org/amigo/term/GO:0030198	MMP2 MMP9 COL1A1 LOX COL5A1 POSTN MMP13 FBLN5 MMP3 MMP14 COL1A2 COL3A1 HAS2 COL4A1 MMP1 MMP12 TGFB1 PPARG SMAD3 ELN TNFRSF1A CAV1 APP CCN1 TNF IL6		0.102391	1	6	26.5502	GO:0097180 Serine protease inhibitor complex	https://amigo.geneontology.org/amigo/term/GO:0097180	SERPINE1		0.00279309	2	6	53.1005	GO:0035033 Histone deacetylase regulator activity	https://amigo.geneontology.org/amigo/term/GO:0035033	TP53 MAPK8		0.000316633	5	83	9.59647	Path:hsa04146 Peroxisome	https://www.genome.jp/kegg-bin/show_pathway?hsa04146	CRAT NOS2 SOD1 SOD2 CAT
1.03962e-18	26	360	11.5051	GO:0043062 Extracellular structure organization	https://amigo.geneontology.org/amigo/term/GO:0043062	MMP2 MMP9 COL1A1 LOX COL5A1 POSTN MMP13 FBLN5 MMP3 MMP14 COL1A2 COL3A1 HAS2 COL4A1 MMP1 MMP12 TGFB1 PPARG SMAD3 ELN TNFRSF1A CAV1 APP CCN1 TNF IL6		0.102391	1	6	26.5502	GO:0097441 Basal dendrite	https://amigo.geneontology.org/amigo/term/GO:0097441	MAPK8		0.00279309	2	6	53.1005	GO:0051525 Nfat protein binding	https://amigo.geneontology.org/amigo/term/GO:0051525	MAPK14 PPARA		0.000316633	5	83	9.59647	Path:hsa04662 B cell receptor signaling pathway	https://www.genome.jp/kegg-bin/show_pathway?hsa04662	FOS JUN NFKB1 PIK3CA MAPK1
1.18603e-18	26	362	11.4415	GO:0045229 External encapsulating structure organization	https://amigo.geneontology.org/amigo/term/GO:0045229	MMP2 MMP9 COL1A1 LOX COL5A1 POSTN MMP13 FBLN5 MMP3 MMP14 COL1A2 COL3A1 HAS2 COL4A1 MMP1 MMP12 TGFB1 PPARG SMAD3 ELN TNFRSF1A CAV1 APP CCN1 TNF IL6		0.103322	2	49	6.5021	GO:0009295 Nucleoid	https://amigo.geneontology.org/amigo/term/GO:0009295	TERT SOD2		0.00279309	2	6	53.1005	GO:0070051 Fibrinogen binding	https://amigo.geneontology.org/amigo/term/GO:0070051	THBS1 MFAP2		0.000379904	4	47	13.5576	Path:hsa04930 Type II diabetes mellitus	https://www.genome.jp/kegg-bin/show_pathway?hsa04930	PIK3CA MAPK1 MAPK8 TNF
2.13624e-18	57	2406	3.77397	GO:0010558 Negative regulation of macromolecule biosynthetic process	https://amigo.geneontology.org/amigo/term/GO:0010558	SIRT6 SIRT1 SERPINE1 EZH2 PPARD LMNB1 DNMT1 PPARG PPARA NFKB1 IGF1 HDAC4 ESR1 EP300 GZMB TGFB1 VEGFA NR3C1 FOXO3 MYC THBS1 ESR2 TP53 RPS3 TERT SMAD3 STAT3 AR JUN AGER TNF MIF NOS2 CAV1 CCN2 EGR1 PIK3CA CDKN1A APOE PRKAA1 TXN SMAD2 SFN TRPV1 MMP12 IL6 APP VIM HIF1A FOXM1 CDKN2A SHC1 CASP3 MITF MC1R AHR MAPK14		0.103322	2	49	6.5021	GO:0042645 Mitochondrial nucleoid	https://amigo.geneontology.org/amigo/term/GO:0042645	TERT SOD2		0.00280767	4	61	10.446	GO:0001098 Basal transcription machinery binding	https://amigo.geneontology.org/amigo/term/GO:0001098	ESR1 AHR TP53 AR		0.000524935	8	268	4.75526	Path:hsa05012 Parkinson disease	https://www.genome.jp/kegg-bin/show_pathway?hsa05012	NFE2L2 CYCS MAPK8 BAX SOD1 TP53 TXN CASP3
2.13624e-18	28	454	9.82475	GO:0050727 Regulation of inflammatory response	https://amigo.geneontology.org/amigo/term/GO:0050727	PPARD IL1R1 PPARG PPARA AGER APOE IL15 AHR NFKB1 IL6 S100A8 CASP3 STAT3 TNC TNFRSF1A PTGS2 ESR1 IL1B SOD1 SMAD3 TNF IGF1 SERPINE1 TGFB1 APP MMP9 MAPK14 MMP3		0.107999	3	120	3.98253	GO:0043202 Lysosomal lumen	https://amigo.geneontology.org/amigo/term/GO:0043202	DCN CTSB BGN		0.00280767	4	61	10.446	GO:0001099 Basal rna polymerase ii transcription machinery binding	https://amigo.geneontology.org/amigo/term/GO:0001099	ESR1 AHR TP53 AR		0.00052723	5	93	8.56459	Path:hsa04520 Adherens junction	https://www.genome.jp/kegg-bin/show_pathway?hsa04520	EGFR EP300 SMAD3 MAPK1 TGFBR2
3.54023e-18	33	707	7.43557	GO:0002521 Leukocyte differentiation	https://amigo.geneontology.org/amigo/term/GO:0002521	IL1A IL1B EP300 TGFB1 VEGFA FOXO3 PPARG IL15 TNF BAX SIRT1 EZH2 MAPK14 NR3C1 IL18R1 EGR1 IRF4 TP53 MMP14 TGFBR2 STAT3 FOS JUNB MITF APP MYC AGER IL6 CDKN2A KLF6 SOD1 HDAC4 MMP9		0.113174	1	7	22.7573	GO:0001940 Male pronucleus	https://amigo.geneontology.org/amigo/term/GO:0001940	TET3		0.00302501	10	457	3.48581	GO:0004175 Endopeptidase activity	https://amigo.geneontology.org/amigo/term/GO:0004175	MMP2 GZMB MMP9 MMP13 MMP3 MMP14 CASP3 CTSB MMP1 MMP12		0.000698978	5	99	8.04552	Path:hsa04640 Hematopoietic cell lineage	https://www.genome.jp/kegg-bin/show_pathway?hsa04640	IL1A IL1B IL1R1 IL6 TNF
3.55513e-18	45	1465	4.89322	GO:0009968 Negative regulation of signal transduction	https://amigo.geneontology.org/amigo/term/GO:0009968	PRKAA1 SPRY1 DCN IGF1 ICAM1 ESR1 SIRT1 HIF1A CAV1 SFRP4 IL1B APOE GDF15 PPARG THBS1 MMP14 AR PPARA TNF MIF PTGS2 BAX MAPK14 LOX FOXO3 EGR1 IRF4 TP53 EGFR MMP3 MMP12 HMOX1 MMP9 SERPINE1 EZH2 FOXM1 NFE2L2 TERT PPIA SOD2 IL6 MYC BDNF IL1A IGFBP2		0.113174	1	7	22.7573	GO:0005757 Mitochondrial permeability transition pore complex	https://amigo.geneontology.org/amigo/term/GO:0005757	BAX		0.00306151	5	110	7.24097	GO:0008013 Beta-catenin binding	https://amigo.geneontology.org/amigo/term/GO:0008013	AR SMAD3 ESR1 EP300 FOXO3		0.000726823	5	100	7.96507	Path:hsa04916 Melanogenesis	https://www.genome.jp/kegg-bin/show_pathway?hsa04916	EP300 MC1R MITF MAPK1 TYR
4.21747e-18	31	608	8.12227	GO:0010562 Positive regulation of phosphorus metabolic process	https://amigo.geneontology.org/amigo/term/GO:0010562	HIF1A IGF1 MAPK1 TGFB1 CAV1 EZH2 VEGFA CDKN1A IL1B IL6 APP CCN1 EGFR IL15 PPIA TNF MIF PTGS2 PRKAA1 TP53 BDNF TXN AGER TNFRSF1A SIRT1 MMP9 THBS1 RPS3 AR PPARA TGFBR2		0.113174	1	7	22.7573	GO:0034751 Aryl hydrocarbon receptor complex	https://amigo.geneontology.org/amigo/term/GO:0034751	AHR		0.00306151	19	1326	2.2826	GO:0060090 Molecular adaptor activity	https://amigo.geneontology.org/amigo/term/GO:0060090	VIM TGFBR2 AGER SIRT6 SIRT1 EP300 CAV1 PPARGC1A HDAC4 NFE2L2 TP53 AR EZH2 NFKB1 IRF4 SHC1 COL1A2 LOX STAT3		0.000735366	6	154	6.20655	Path:hsa04934 Cushing syndrome	https://www.genome.jp/kegg-bin/show_pathway?hsa04934	CDKN1A CDKN2A EGFR AHR MAPK1 ORAI1
4.21747e-18	31	608	8.12227	GO:0045937 Positive regulation of phosphate metabolic process	https://amigo.geneontology.org/amigo/term/GO:0045937	HIF1A IGF1 MAPK1 TGFB1 CAV1 EZH2 VEGFA CDKN1A IL1B IL6 APP CCN1 EGFR IL15 PPIA TNF MIF PTGS2 PRKAA1 TP53 BDNF TXN AGER TNFRSF1A SIRT1 MMP9 THBS1 RPS3 AR PPARA TGFBR2		0.113174	13	1216	1.70306	GO:0099081 Supramolecular polymer	https://amigo.geneontology.org/amigo/term/GO:0099081	VIM COL1A1 MFAP2 COL5A1 DIAPH2 COL1A2 ELN COL3A1 MMP2 LMNB1 KRT15 COL4A1 FBLN5		0.00337201	6	170	5.6224	GO:0019955 Cytokine binding	https://amigo.geneontology.org/amigo/term/GO:0019955	TNFRSF1A IL1R1 IL18R1 TGFBR2 THBS1 BGN		0.000781899	6	156	6.12698	Path:hsa04150 mTOR signaling pathway	https://www.genome.jp/kegg-bin/show_pathway?hsa04150	IGF1 PIK3CA PRKAA1 MAPK1 TNF TNFRSF1A
4.71369e-18	39	1067	5.82264	GO:0030097 Hemopoiesis	https://amigo.geneontology.org/amigo/term/GO:0030097	IL1A IL1B CASP3 HIF1A EP300 TGFB1 VEGFA FOXO3 PPARG IL15 TNF BAX SIRT1 EZH2 MAPK14 LOX NR3C1 IL18R1 NFE2L2 MFAP2 EGR1 IRF4 TP53 MMP14 TGFBR2 STAT3 FOS JUNB MITF SOD2 APP MYC AGER IL6 CDKN2A KLF6 SOD1 HDAC4 MMP9		0.121512	2	55	5.79278	GO:0001772 Immunological synapse	https://amigo.geneontology.org/amigo/term/GO:0001772	ICAM1 GZMB		0.00360082	2	7	45.5147	GO:0004908 Interleukin-1 receptor activity	https://amigo.geneontology.org/amigo/term/GO:0004908	IL1R1 IL18R1		0.000927029	4	60	10.6201	Path:hsa04978 Mineral absorption	https://www.genome.jp/kegg-bin/show_pathway?hsa04978	HMOX1 MT1A MT1M MT1X
4.84139e-18	57	2450	3.7062	GO:0031327 Negative regulation of cellular biosynthetic process	https://amigo.geneontology.org/amigo/term/GO:0031327	SIRT6 SIRT1 SERPINE1 EZH2 PPARD LMNB1 DNMT1 PPARG PPARA NFKB1 IGF1 HDAC4 ESR1 EP300 GZMB TGFB1 VEGFA NR3C1 FOXO3 MYC THBS1 ESR2 TP53 RPS3 TERT SMAD3 STAT3 AR JUN AGER TNF MIF NOS2 CAV1 CCN2 EGR1 PIK3CA CDKN1A APOE PRKAA1 TXN SMAD2 SFN TRPV1 MMP12 IL6 APP VIM HIF1A FOXM1 CDKN2A SHC1 CASP3 MITF MC1R AHR MAPK14		0.121512	8	634	2.01011	GO:0019866 Organelle inner membrane	https://amigo.geneontology.org/amigo/term/GO:0019866	SIRT1 PTGS2 RPS3 SMAD3 CRAT LMNB1 APP CYCS		0.00360082	2	7	45.5147	GO:0015168 Glycerol transmembrane transporter activity	https://amigo.geneontology.org/amigo/term/GO:0015168	AQP3 AQP1		0.00109242	5	110	7.24097	Path:hsa04914 Progesterone-mediated oocyte maturation	https://www.genome.jp/kegg-bin/show_pathway?hsa04914	MAPK14 IGF1 PIK3CA MAPK1 MAPK8
5.74121e-18	31	615	8.02983	GO:0043068 Positive regulation of programmed cell death	https://amigo.geneontology.org/amigo/term/GO:0043068	MAPK8 RPS3 CASP3 TNF SOD1 BAX SIRT1 SFRP4 FOXO3 PPARG IL6 MYC THBS1 TP53 S100A8 SOD2 TNFRSF1A PTGS2 MMP2 HMOX1 MMP9 TGFB1 NR3C1 CDKN1A CCN1 NQO1 TRPV1 NOS2 CAV1 CDKN2A JUN		0.122018	1	8	19.9127	GO:0034365 Discoidal high-density lipoprotein particle	https://amigo.geneontology.org/amigo/term/GO:0034365	APOE		0.00360082	2	7	45.5147	GO:0050543 Icosatetraenoic acid binding	https://amigo.geneontology.org/amigo/term/GO:0050543	PPARG S100A8		0.0011312	6	168	5.68933	Path:hsa04140 Autophagy-animal	https://www.genome.jp/kegg-bin/show_pathway?hsa04140	CTSB HIF1A PIK3CA PRKAA1 MAPK1 MAPK8
5.79712e-18	41	1205	5.42021	GO:0051247 Positive regulation of protein metabolic process	https://amigo.geneontology.org/amigo/term/GO:0051247	IGF1 HDAC4 MAPK1 TGFB1 CAV1 EZH2 VEGFA CDKN1A IL1B APOE IL6 MYC THBS1 APP CCN1 S100A8 EGFR IL15 CASP3 PPIA TNF MIF PTGS2 PRKAA1 TP53 MMP14 BDNF TXN STAT3 AGER TNFRSF1A SIRT6 SIRT1 MMP9 MAPK8 EGR1 CDKN2A RPS3 SMAD3 TGFBR2 NFE2L2		0.122018	1	8	19.9127	GO:0097179 Protease inhibitor complex	https://amigo.geneontology.org/amigo/term/GO:0097179	SERPINE1		0.00360082	2	7	45.5147	GO:0050544 Arachidonate binding	https://amigo.geneontology.org/amigo/term/GO:0050544	PPARG S100A8		0.00131761	5	115	6.92615	Path:hsa04670 Leukocyte transendothelial migration	https://www.genome.jp/kegg-bin/show_pathway?hsa04670	MAPK14 ICAM1 MMP2 MMP9 PIK3CA
7.96656e-18	57	2477	3.6658	GO:0009890 Negative regulation of biosynthetic process	https://amigo.geneontology.org/amigo/term/GO:0009890	SIRT6 SIRT1 SERPINE1 EZH2 PPARD LMNB1 DNMT1 PPARG PPARA NFKB1 IGF1 HDAC4 ESR1 EP300 GZMB TGFB1 VEGFA NR3C1 FOXO3 APOE IL6 MYC THBS1 ESR2 TP53 RPS3 TERT SMAD3 STAT3 AR JUN AGER TNF MIF NOS2 CAV1 CCN2 EGR1 PIK3CA CDKN1A PRKAA1 TXN SMAD2 SFN TRPV1 MMP12 APP VIM HIF1A FOXM1 CDKN2A SHC1 CASP3 MITF MC1R AHR MAPK14		0.122018	1	8	19.9127	GO:0098642 Network-forming collagen trimer	https://amigo.geneontology.org/amigo/term/GO:0098642	COL4A1		0.00360082	2	7	45.5147	GO:1990254 Keratin filament binding	https://amigo.geneontology.org/amigo/term/GO:1990254	VIM SIRT1		0.00153025	4	69	9.23486	Path:hsa05416 Viral myocarditis	https://www.genome.jp/kegg-bin/show_pathway?hsa05416	ICAM1 CYCS CASP3 CAV1
9.18266e-18	28	481	9.27326	GO:0042060 Wound healing	https://amigo.geneontology.org/amigo/term/GO:0042060	SERPINE1 IGF1 APOE IL6 THBS1 CCN1 COL3A1 TNF MMP12 HIF1A TIMP1 PPARD IL1A NFE2L2 CDKN1A PPARG SMAD3 PROS1 PPARA PPIA AQP1 HMOX1 CAV1 VEGFA COL5A1 TGFB1 MAPK14 PIK3CA		0.122018	1	8	19.9127	GO:0098645 Collagen network	https://amigo.geneontology.org/amigo/term/GO:0098645	COL4A1		0.00464158	4	71	8.97473	GO:0032813 Tumor necrosis factor receptor superfamily binding	https://amigo.geneontology.org/amigo/term/GO:0032813	NGF BDNF TNF CASP3		0.00178259	4	72	8.85008	Path:hsa04622 RIG-I-like receptor signaling pathway	https://www.genome.jp/kegg-bin/show_pathway?hsa04622	MAPK14 NFKB1 MAPK8 TNF
9.86822e-18	43	1362	5.02934	GO:0001775 Cell activation	https://amigo.geneontology.org/amigo/term/GO:0001775	IL1A IL1B IL15 IGF1 EP300 TGFB1 CAV1 AHR IGFBP2 FOXO3 APOE PRKAA1 IL6 THBS1 TGFBR2 PPIA AGER MIF BAX EZH2 IL18R1 EGR1 CDKN1A IRF4 TP53 EGFR MMP14 CASP3 SMAD3 STAT3 TRPV1 TNF APP ICAM1 RPS3 CDKN2A KLF6 SOD1 COL3A1 JUNB HDAC4 MAPK14 PIK3CA		0.122018	1	8	19.9127	GO:0098651 Basement membrane collagen trimer	https://amigo.geneontology.org/amigo/term/GO:0098651	COL4A1		0.00468505	2	8	39.8253	GO:0034979 Nad-dependent protein lysine deacetylase activity	https://amigo.geneontology.org/amigo/term/GO:0034979	SIRT6 SIRT1		0.00208043	6	190	5.03057	Path:hsa04062 Chemokine signaling pathway	https://www.genome.jp/kegg-bin/show_pathway?hsa04062	FOXO3 NFKB1 PIK3CA MAPK1 SHC1 STAT3
1.29392e-17	33	740	7.10398	GO:0045596 Negative regulation of cell differentiation	https://amigo.geneontology.org/amigo/term/GO:0045596	PPARG PPARA TGFB1 VEGFA COL5A1 SMAD3 HDAC4 SIRT1 MAPK1 MMP9 CAV1 EZH2 PPARD IL1A NFE2L2 FOXO3 GDF11 TP53 APP VEGFC SPRY1 STAT3 TRPV1 TNF SOD2 IGF1 DNMT1 MYC EGFR CDKN2A BDNF IL6 IL1B		0.122018	1	8	19.9127	GO:0170014 Ankyrin-1 complex	https://amigo.geneontology.org/amigo/term/GO:0170014	AQP1		0.00468505	2	8	39.8253	GO:0050542 Icosanoid binding	https://amigo.geneontology.org/amigo/term/GO:0050542	PPARG S100A8		0.00215116	4	76	8.38428	Path:hsa03320 PPAR signaling pathway	https://www.genome.jp/kegg-bin/show_pathway?hsa03320	MMP1 PPARA PPARD PPARG
1.29392e-17	30	583	8.19733	GO:1903131 Mononuclear cell differentiation	https://amigo.geneontology.org/amigo/term/GO:1903131	IL1A IL1B EP300 TGFB1 VEGFA FOXO3 PPARG IL15 BAX SIRT1 EZH2 NR3C1 IL18R1 EGR1 IRF4 TP53 MMP14 TGFBR2 STAT3 FOS APP MYC AGER IL6 CDKN2A KLF6 SOD1 JUNB HDAC4 MMP9		0.129872	1	9	17.7002	GO:0005577 Fibrinogen complex	https://amigo.geneontology.org/amigo/term/GO:0005577	THBS1		0.00501343	3	33	14.4819	GO:0097718 Disordered domain specific binding	https://amigo.geneontology.org/amigo/term/GO:0097718	TP53 CDKN2A SMAD2		0.00282985	4	82	7.7708	Path:hsa04623 Cytosolic DNA-sensing pathway	https://www.genome.jp/kegg-bin/show_pathway?hsa04623	IL1B IL6 NFKB1 CASP3
1.30105e-17	51	1987	4.08876	GO:0051254 Positive regulation of rna metabolic process	https://amigo.geneontology.org/amigo/term/GO:0051254	EP300 NFKB1 PPARGC1A PPARD PPARG SMAD3 AR SMAD2 PPARA TET3 TNF IGF1 KLF6 ESR1 SIRT1 HIF1A TGFB1 AHR COL1A1 FOXM1 VEGFA NR3C1 NFE2L2 FOXO3 EGR1 IL1B IL6 MYC IRF4 ESR2 TP53 CCN1 EGFR CDKN2A STAT3 FOS JUNB JUN MITF TNFRSF1A HDAC4 MAPK14 IL1A PRKAA1 APP MC1R DCN APOE SHC1 TERT MMP12		0.129872	1	9	17.7002	GO:0005943 Phosphatidylinositol 3-kinase complex class ia	https://amigo.geneontology.org/amigo/term/GO:0005943	PIK3CA		0.00559466	6	190	5.03057	GO:0031406 Carboxylic acid binding	https://amigo.geneontology.org/amigo/term/GO:0031406	CRABP2 PPARD PPIA NOS2 PPARG S100A8		0.0034189	3	41	11.6562	Path:hsa04216 Ferroptosis	https://www.genome.jp/kegg-bin/show_pathway?hsa04216	GPX4 HMOX1 TP53
1.33949e-17	46	1594	4.59715	GO:0023057 Negative regulation of signaling	https://amigo.geneontology.org/amigo/term/GO:0023057	PRKAA1 SPRY1 DCN IGF1 ICAM1 ESR1 SIRT1 HIF1A CAV1 SFRP4 IL1B APOE GDF15 PPARG THBS1 MMP14 AR PPARA TNF MIF PTGS2 BAX MAPK14 LOX FOXO3 EGR1 IRF4 TP53 EGFR MMP3 MMP12 AGER HMOX1 MMP9 SERPINE1 EZH2 FOXM1 NFE2L2 TERT PPIA SOD2 IL6 MYC BDNF IL1A IGFBP2		0.129872	1	9	17.7002	GO:0031264 Death-inducing signaling complex	https://amigo.geneontology.org/amigo/term/GO:0031264	CASP3		0.00588044	2	9	35.4003	GO:0070878 Primary mirna binding	https://amigo.geneontology.org/amigo/term/GO:0070878	EZH2 STAT3		0.00404942	6	218	4.38444	Path:hsa04081 Hormone signaling	https://www.genome.jp/kegg-bin/show_pathway?hsa04081	ESR1 ESR2 IGF1 MC1R PIK3CA STAT3
1.3641e-17	46	1595	4.59427	GO:0010648 Negative regulation of cell communication	https://amigo.geneontology.org/amigo/term/GO:0010648	PRKAA1 SPRY1 DCN IGF1 ICAM1 ESR1 SIRT1 HIF1A CAV1 SFRP4 IL1B APOE GDF15 PPARG THBS1 MMP14 AR PPARA TNF MIF PTGS2 BAX MAPK14 LOX FOXO3 EGR1 IRF4 TP53 EGFR MMP3 MMP12 AGER HMOX1 MMP9 SERPINE1 EZH2 FOXM1 NFE2L2 TERT PPIA SOD2 IL6 MYC BDNF IL1A IGFBP2		0.129872	1	9	17.7002	GO:0036396 Rna n6-methyladenosine methyltransferase complex	https://amigo.geneontology.org/amigo/term/GO:0036396	WTAP		0.00603354	4	77	8.2754	GO:0016811 Hydrolase activity acting on carbon-nitrogen (but not peptide) bonds in linear amides	https://amigo.geneontology.org/amigo/term/GO:0016811	SIRT6 SIRT1 HDAC4 CAT		0.00550118	4	99	6.43642	Path:hsa04061 Viral protein interaction with cytokine and cytokine receptor	https://www.genome.jp/kegg-bin/show_pathway?hsa04061	IL6 TNF TNFRSF1A IL18R1
1.71133e-17	17	113	23.9657	GO:0032963 Collagen metabolic process	https://amigo.geneontology.org/amigo/term/GO:0032963	MMP2 MMP9 MMP13 MMP3 MMP14 MMP1 MMP12 MRC2 TGFB1 IL6 CTSB HIF1A PPARG COL1A2 VIM COL1A1 COL5A1		0.129872	1	9	17.7002	GO:0043256 Laminin complex	https://amigo.geneontology.org/amigo/term/GO:0043256	LAMA5		0.00690481	4	80	7.96507	GO:0033293 Monocarboxylic acid binding	https://amigo.geneontology.org/amigo/term/GO:0033293	CRABP2 PPARD PPARG S100A8		0.00554992	3	49	9.75315	Path:hsa04672 Intestinal immune network for IgA production	https://www.genome.jp/kegg-bin/show_pathway?hsa04672	IL6 IL15 TGFB1
2.23385e-17	27	453	9.49478	GO:0009410 Response to xenobiotic stimulus	https://amigo.geneontology.org/amigo/term/GO:0009410	AHR IL1B MYC TGFBR2 NOS2 PTGS2 MMP2 TGFB1 COL1A1 LOX IGFBP2 NFE2L2 FOXO3 CAT CDKN1A PPARG PRKAA1 TP53 SOD1 EGFR VEGFC CASP3 FOS NQO1 TNF SOD2 THBS1		0.129872	1	9	17.7002	GO:0044352 Pinosome	https://amigo.geneontology.org/amigo/term/GO:0044352	MMP14		0.00713261	2	10	31.8603	GO:0015279 Store-operated calcium channel activity	https://amigo.geneontology.org/amigo/term/GO:0015279	TRPC7 ORAI1		0.00554992	3	49	9.75315	Path:hsa05030 Cocaine addiction	https://www.genome.jp/kegg-bin/show_pathway?hsa05030	JUN NFKB1 BDNF
2.36875e-17	25	369	10.7928	GO:0048545 Response to steroid hormone	https://amigo.geneontology.org/amigo/term/GO:0048545	ESR1 NR3C1 ESR2 AR EP300 TGFB1 CAV1 IL6 TNF AQP1 PTGS2 COL1A1 PPARD LOX IGFBP2 FOXO3 PIK3CA CDKN1A EGFR CASP3 FOS PPARA SIRT1 MAPK1 THBS1		0.129872	1	9	17.7002	GO:0044354 Macropinosome	https://amigo.geneontology.org/amigo/term/GO:0044354	MMP14		0.00713261	2	10	31.8603	GO:0030023 Extracellular matrix constituent conferring elasticity	https://amigo.geneontology.org/amigo/term/GO:0030023	ELN FBLN5		0.00559067	6	234	4.08465	Path:hsa04714 Thermogenesis	https://www.genome.jp/kegg-bin/show_pathway?hsa04714	PPARGC1A MAPK14 SIRT6 PPARG PRKAA1 PRKAB1
2.61978e-17	35	874	6.37935	GO:0019725 Cellular homeostasis	https://amigo.geneontology.org/amigo/term/GO:0019725	TRPC7 GSR CAV1 MT1X MT1A MT1M HMOX1 HIF1A TXN MYC AGER AQP1 BAX ICAM1 SIRT1 MAPK1 TGFB1 COL1A1 LOX IL1A NFE2L2 FOXO3 PIK3CA APOE PRKAA1 SOD1 APP SMAD3 SMAD2 NQO1 SOD2 PPARGC1A NOS2 IL6 S100A8		0.129872	1	9	17.7002	GO:0097651 Phosphatidylinositol 3-kinase complex class i	https://amigo.geneontology.org/amigo/term/GO:0097651	PIK3CA		0.00734467	6	202	4.73172	GO:0043177 Organic acid binding	https://amigo.geneontology.org/amigo/term/GO:0043177	CRABP2 PPARD PPIA NOS2 PPARG S100A8		0.00648313	3	52	9.19046	Path:hsa04913 Ovarian steroidogenesis	https://www.genome.jp/kegg-bin/show_pathway?hsa04913	HSD17B2 IGF1 PTGS2
2.78361e-17	24	332	11.5158	GO:0009416 Response to light stimulus	https://amigo.geneontology.org/amigo/term/GO:0009416	SIRT6 TYR MMP2 EP300 MMP9 TIMP1 MAPK8 MAPK14 TP53 EGFR MMP3 MMP1 AQP1 MC1R BAX HIF1A CAT CDKN1A PRKAA1 APP CASP3 FOS MYC SIRT1		0.142946	1	10	15.9301	GO:0001939 Female pronucleus	https://amigo.geneontology.org/amigo/term/GO:0001939	TET3		0.00820747	5	141	5.64898	GO:0051087 Protein-folding chaperone binding	https://amigo.geneontology.org/amigo/term/GO:0051087	RPS3 BAX TP53 SOD1 TERT		0.00789655	6	252	3.79289	Path:hsa04020 Calcium signaling pathway	https://www.genome.jp/kegg-bin/show_pathway?hsa04020	EGFR NGF NOS2 VEGFA VEGFC ORAI1
3.40699e-17	24	335	11.4126	GO:0062012 Regulation of small molecule metabolic process	https://amigo.geneontology.org/amigo/term/GO:0062012	PPARD PPARG PPARA HIF1A NFKB1 IGF1 SIRT6 SIRT1 MAPK1 EP300 APOE TNF HDAC4 PTGS2 CAV1 NR3C1 EGR1 GDF15 PRKAA1 TP53 STAT3 IL1B APP PPARGC1A		0.143564	5	337	2.36352	GO:0045111 Intermediate filament cytoskeleton	https://amigo.geneontology.org/amigo/term/GO:0045111	VIM S100A8 MMP14 LMNB1 KRT15		0.00836025	2	11	28.9639	GO:0001094 Tfiid-class transcription factor complex binding	https://amigo.geneontology.org/amigo/term/GO:0001094	AHR TP53		0.00794981	4	111	5.74059	Path:hsa04726 Serotonergic synapse	https://www.genome.jp/kegg-bin/show_pathway?hsa04726	APP MAPK1 PTGS2 CASP3
3.77574e-17	41	1273	5.13068	GO:0032101 Regulation of response to external stimulus	https://amigo.geneontology.org/amigo/term/GO:0032101	SERPINE1 PPARD VEGFA IL1R1 PPARG VEGFC PPARA AGER APOE IL15 TGFB1 AHR MAPK8 NFKB1 IL6 THBS1 S100A8 CASP3 STAT3 SFN TNF MIF TNC TNFRSF1A PTGS2 ESR1 NFE2L2 IL1B IRF4 SOD1 SMAD3 PROS1 MMP12 IGF1 MAPK1 CAV1 APP EP300 MMP9 MAPK14 MMP3		0.144234	3	144	3.31878	GO:0072562 Blood microparticle	https://amigo.geneontology.org/amigo/term/GO:0072562	TGFB1 APOE PROS1		0.00836025	2	11	28.9639	GO:0003953 Nad+ nucleosidase activity	https://amigo.geneontology.org/amigo/term/GO:0003953	IL1R1 IL18R1		0.00864257	3	58	8.23973	Path:hsa00480 Glutathione metabolism	https://www.genome.jp/kegg-bin/show_pathway?hsa00480	GPX4 GSR ODC1
3.7896e-17	38	1072	5.64688	GO:0044093 Positive regulation of molecular function	https://amigo.geneontology.org/amigo/term/GO:0044093	IGF1 ESR1 EP300 MMP9 EZH2 PPARGC1A IL18R1 CDKN1A IL1B APOE PPARG IL6 TXN MYC ESR2 CCN1 S100A8 EGFR RPS3 TERT BDNF PPIA AGER TNF ORAI1 STAT3 HDAC4 SIRT1 HIF1A MAPK8 MAPK14 THBS1 CDKN2A SMAD3 AR CAV1 NGF TGFBR2		0.144744	2	65	4.90158	GO:0031519 Pcg protein complex	https://amigo.geneontology.org/amigo/term/GO:0031519	EZH2 SIRT1		0.00836025	5	142	5.6092	GO:0030295 Protein kinase activator activity	https://amigo.geneontology.org/amigo/term/GO:0030295	TGFB1 VEGFA CDKN1A EGFR PIK3CA		0.0104181	5	190	4.19214	Path:hsa04613 Neutrophil extracellular trap formation	https://www.genome.jp/kegg-bin/show_pathway?hsa04613	MAPK14 AGER NFKB1 PIK3CA MAPK1
3.81235e-17	25	377	10.5638	GO:0050678 Regulation of epithelial cell proliferation	https://amigo.geneontology.org/amigo/term/GO:0050678	CAV1 VEGFA EGFR VEGFC HIF1A IGF1 TGFB1 SPARC APOE MYC THBS1 TNF MMP12 BAX PPARD LAMA5 SMAD3 STAT3 AR HAS2 SFN HMOX1 SIRT6 SIRT1 PPARG		0.147753	2	66	4.82731	GO:1904115 Axon cytoplasm	https://amigo.geneontology.org/amigo/term/GO:1904115	HIF1A SOD1		0.00836025	2	11	28.9639	GO:0097677 Stat family protein binding	https://amigo.geneontology.org/amigo/term/GO:0097677	EP300 PPARG		0.0112156	3	64	7.46725	Path:hsa04929 GnRH secretion	https://www.genome.jp/kegg-bin/show_pathway?hsa04929	ESR2 PIK3CA MAPK1
4.79024e-17	35	892	6.25061	GO:0042325 Regulation of phosphorylation	https://amigo.geneontology.org/amigo/term/GO:0042325	IGF1 MAPK1 TGFB1 CAV1 EZH2 VEGFA CDKN1A IL1B APOE IL6 APP CCN1 EGFR CDKN2A IL15 PPIA TNF MIF PTGS2 BAX LOX PIK3CA PRKAA1 TP53 BDNF TXN AGER TNFRSF1A SIRT1 MMP9 THBS1 RPS3 AR TGFBR2 SFN		0.151946	1	11	14.4819	GO:0097136 Bcl-2 family protein complex	https://amigo.geneontology.org/amigo/term/GO:0097136	BAX		0.00868985	3	41	11.6562	GO:0019213 Deacetylase activity	https://amigo.geneontology.org/amigo/term/GO:0019213	SIRT6 SIRT1 HDAC4		0.0128799	18	1556	1.84282	Path:hsa01100 Metabolic pathways	https://www.genome.jp/kegg-bin/show_pathway?hsa01100	NQO1 DNMT1 EZH2 SIRT1 GPX4 GSR HMOX1 HSD11B1 HSD17B2 MIF NOS2 ODC1 SIRT6 PIK3CA CYCS PTGS2 TYR CAT
5.37586e-17	34	836	6.47876	GO:0001932 Regulation of protein phosphorylation	https://amigo.geneontology.org/amigo/term/GO:0001932	IGF1 MAPK1 TGFB1 CAV1 EZH2 VEGFA CDKN1A IL1B APOE IL6 APP CCN1 EGFR CDKN2A IL15 PPIA TNF MIF PTGS2 BAX LOX PIK3CA PRKAA1 TP53 BDNF TXN AGER TNFRSF1A SIRT1 MMP9 THBS1 RPS3 TGFBR2 SFN		0.161792	1	12	13.2751	GO:0001527 Microfibril	https://amigo.geneontology.org/amigo/term/GO:0001527	MFAP2		0.00963424	2	12	26.5502	GO:0015166 Polyol transmembrane transporter activity	https://amigo.geneontology.org/amigo/term/GO:0015166	AQP3 AQP1		0.0130864	3	68	7.028	Path:hsa04924 Renin secretion	https://www.genome.jp/kegg-bin/show_pathway?hsa04924	CTSB AQP1 ORAI1
5.45549e-17	16	99	25.7457	GO:0042542 Response to hydrogen peroxide	https://amigo.geneontology.org/amigo/term/GO:0042542	CAT SIRT1 IL6 RPS3 AQP1 MMP2 EZH2 COL1A1 PRKAA1 SOD1 CASP3 NQO1 SOD2 NFE2L2 TXN HMOX1		0.161792	1	12	13.2751	GO:0005614 Interstitial matrix	https://amigo.geneontology.org/amigo/term/GO:0005614	TNC		0.00963424	2	12	26.5502	GO:0016668 Oxidoreductase activity acting on a sulfur group of donors nad(p) as acceptor	https://amigo.geneontology.org/amigo/term/GO:0016668	GSR TXN		0.0135368	3	69	6.92615	Path:hsa05031 Amphetamine addiction	https://www.genome.jp/kegg-bin/show_pathway?hsa05031	SIRT1 FOS JUN
5.46451e-17	33	779	6.74833	GO:0008285 Negative regulation of cell population proliferation	https://amigo.geneontology.org/amigo/term/GO:0008285	CAV1 CDKN2A HMOX1 TGFB1 SPARC IL1A CDKN1A IL1B APOE PPARG MYC THBS1 TP53 APP SOD2 HDAC4 PTGS2 SIRT6 BAX SFRP4 PPARD GDF11 SPRY1 CASP3 SMAD3 STAT3 AR SMAD2 SFN TNF PPARGC1A NGF IL6		0.161792	2	71	4.48736	GO:0005771 Multivesicular body	https://amigo.geneontology.org/amigo/term/GO:0005771	APOE EGFR		0.00963424	2	12	26.5502	GO:0019215 Intermediate filament binding	https://amigo.geneontology.org/amigo/term/GO:0019215	VIM SIRT1		0.0161585	4	138	4.61743	Path:hsa04114 Oocyte meiosis	https://www.genome.jp/kegg-bin/show_pathway?hsa04114	MAPK14 IGF1 AR MAPK1
7.22312e-17	36	966	5.9367	GO:0071345 Cellular response to cytokine stimulus	https://amigo.geneontology.org/amigo/term/GO:0071345	IL1A IL1R1 IL18R1 IL1B STAT3 TNF HDAC4 SIRT1 HIF1A EGR1 IL6 IL15 NOS2 VIM TNFRSF1A MMP2 ICAM1 MAPK1 CAV1 COL1A1 NFKB1 MAPK14 LOX NFE2L2 POSTN THBS1 TP53 VEGFC FOS TRPV1 MMP12 HAS2 MT1X FOXO3 PPARG RPS3		0.161792	2	71	4.48736	GO:0043073 Germ cell nucleus	https://amigo.geneontology.org/amigo/term/GO:0043073	DNMT1 TP53		0.00963424	2	12	26.5502	GO:0097493 Structural molecule activity conferring elasticity	https://amigo.geneontology.org/amigo/term/GO:0097493	ELN FBLN5		0.0186443	3	78	6.12698	Path:hsa05100 Bacterial invasion of epithelial cells	https://www.genome.jp/kegg-bin/show_pathway?hsa05100	PIK3CA SHC1 CAV1
7.61034e-17	33	788	6.67125	GO:0000165 Mapk cascade	https://amigo.geneontology.org/amigo/term/GO:0000165	MAPK8 AGER MAPK1 IGF1 TGFB1 EZH2 MAPK14 VEGFA CCN2 IL1B APOE GDF15 PPARG IL6 MYC CCN1 EGFR SHC1 PPIA TNF MIF CAV1 NFKB1 IL1A SOD1 SPRY1 SMAD3 AR APP ICAM1 FOXM1 THBS1 RPS3		0.161792	1	12	13.2751	GO:0098966 Perisynaptic extracellular matrix	https://amigo.geneontology.org/amigo/term/GO:0098966	TNC		0.00963424	2	12	26.5502	GO:0140537 Transcription regulator activator activity	https://amigo.geneontology.org/amigo/term/GO:0140537	MYC HIF1A		0.019746	4	147	4.33473	Path:hsa04072 Phospholipase D signaling pathway	https://www.genome.jp/kegg-bin/show_pathway?hsa04072	EGFR PIK3CA MAPK1 SHC1
8.0592e-17	22	273	12.8375	GO:0071560 Cellular response to transforming growth factor beta stimulus	https://amigo.geneontology.org/amigo/term/GO:0071560	TGFB1 TGFBR2 SMAD3 SMAD2 SIRT1 NR3C1 GDF15 PPARG THBS1 COL1A2 COL3A1 FOS JUN PPARA CAV1 COL1A1 LOX POSTN TP53 SPRY1 STAT3 EP300		0.170824	12	1208	1.58246	GO:0099512 Supramolecular fiber	https://amigo.geneontology.org/amigo/term/GO:0099512	VIM COL1A1 MFAP2 COL5A1 DIAPH2 COL1A2 ELN COL3A1 MMP2 LMNB1 KRT15 FBLN5		0.0104905	4	92	6.92615	GO:0051117 Atpase binding	https://amigo.geneontology.org/amigo/term/GO:0051117	ESR1 AR CAV1 EGFR		0.0200785	4	148	4.30544	Path:hsa04723 Retrograde endocannabinoid signaling	https://www.genome.jp/kegg-bin/show_pathway?hsa04723	MAPK14 MAPK1 MAPK8 PTGS2
9.36526e-17	30	629	7.59784	GO:0040008 Regulation of growth	https://amigo.geneontology.org/amigo/term/GO:0040008	IGF1 TNC TGFB1 CDKN1A EGFR CDKN2A MMP14 SMAD3 BDNF HIF1A PPARD MAPK14 VEGFA PIK3CA GDF15 PPARG SOD1 APP CRABP2 STAT3 AR SFN PPARA TP53 MT1X MT1A MT1M ESR2 APOE S100A8		0.175721	2	75	4.24804	GO:0005657 Replication fork	https://amigo.geneontology.org/amigo/term/GO:0005657	DNMT1 TP53		0.0105689	5	152	5.24018	GO:0031072 Heat shock protein binding	https://amigo.geneontology.org/amigo/term/GO:0031072	HIF1A AHR RPS3 BAX NR3C1		0.0269549	2	34	9.37067	Path:hsa04710 Circadian rhythm	https://www.genome.jp/kegg-bin/show_pathway?hsa04710	PRKAA1 PRKAB1
1.04895e-16	31	685	7.20926	GO:0031401 Positive regulation of protein modification process	https://amigo.geneontology.org/amigo/term/GO:0031401	IGF1 HDAC4 MAPK1 TGFB1 CAV1 EZH2 VEGFA CDKN1A IL1B IL6 APP CCN1 EGFR IL15 PPIA TNF MIF PTGS2 PRKAA1 TP53 BDNF TXN AGER TNFRSF1A SIRT1 MMP9 EGR1 THBS1 CDKN2A RPS3 TGFBR2		0.178465	1	14	11.3787	GO:0000782 Telomere cap complex	https://amigo.geneontology.org/amigo/term/GO:0000782	TERT		0.0111402	2	13	24.5079	GO:0070410 Co-smad binding	https://amigo.geneontology.org/amigo/term/GO:0070410	SMAD3 SMAD2		0.0291574	5	250	3.18603	Path:hsa04144 Endocytosis	https://www.genome.jp/kegg-bin/show_pathway?hsa04144	EGFR SMAD2 SMAD3 TGFBR2 CAV1
1.3632e-16	22	280	12.5165	GO:0071559 Response to transforming growth factor beta	https://amigo.geneontology.org/amigo/term/GO:0071559	TGFB1 TGFBR2 SMAD3 SMAD2 SIRT1 NR3C1 GDF15 PPARG THBS1 COL1A2 COL3A1 FOS JUN PPARA CAV1 COL1A1 LOX POSTN TP53 SPRY1 STAT3 EP300		0.178465	1	14	11.3787	GO:0000783 Nuclear telomere cap complex	https://amigo.geneontology.org/amigo/term/GO:0000783	TERT		0.0119512	4	96	6.63756	GO:0051219 Phosphoprotein binding	https://amigo.geneontology.org/amigo/term/GO:0051219	SFN MAPK1 SHC1 TRPV1		0.0296756	2	36	8.85008	Path:hsa00350 Tyrosine metabolism	https://www.genome.jp/kegg-bin/show_pathway?hsa00350	MIF TYR
1.49008e-16	21	246	13.5989	GO:0009743 Response to carbohydrate	https://amigo.geneontology.org/amigo/term/GO:0009743	THBS1 AGER PTGS2 ICAM1 HIF1A TGFB1 COL1A1 IL1A FOXO3 EGR1 CAT PIK3CA IL1B PRKAA1 CASP3 SMAD3 SMAD2 NQO1 PPARA TNF SOD2		0.178465	1	14	11.3787	GO:0035253 Ciliary rootlet	https://amigo.geneontology.org/amigo/term/GO:0035253	APP		0.0119512	6	227	4.21061	GO:0140993 Histone modifying activity	https://amigo.geneontology.org/amigo/term/GO:0140993	SIRT6 SIRT1 EP300 EZH2 HDAC4 PRKAA1		0.0303341	4	169	3.77045	Path:hsa04530 Tight junction	https://www.genome.jp/kegg-bin/show_pathway?hsa04530	JUN PRKAA1 PRKAB1 MAPK8
1.69026e-16	68	3755	2.88482	GO:0006355 Regulation of dna-templated transcription	https://amigo.geneontology.org/amigo/term/GO:0006355	KLF6 SIRT6 ESR1 SIRT1 EP300 HIF1A NFKB1 PPARGC1A FOXM1 PPARD NR3C1 NFE2L2 FOXO3 EGR1 PPARG MYC IRF4 ESR2 TP53 SMAD3 STAT3 AR FOS JUNB SMAD2 JUN PPARA MITF TET3 TNF IGF1 HDAC4 TGFB1 EZH2 SFRP4 AHR COL1A1 VEGFA IL18R1 IL1B IL6 CCN1 EGFR CDKN2A PPIA AGER TNFRSF1A MAPK1 CAV1 MAPK14 IL1A DNMT1 PRKAA1 TXN APP SFN TRPV1 MC1R MMP12 SOD2 DCN RPS3 APOE SHC1 TERT HMOX1 CRABP2 S100A8		0.178465	1	14	11.3787	GO:0042627 Chylomicron	https://amigo.geneontology.org/amigo/term/GO:0042627	APOE		0.0126477	2	14	22.7573	GO:0005161 Platelet-derived growth factor receptor binding	https://amigo.geneontology.org/amigo/term/GO:0005161	VEGFA IL1R1		0.0309869	3	96	4.97817	Path:hsa04713 Circadian entrainment	https://www.genome.jp/kegg-bin/show_pathway?hsa04713	FOS MTNR1A MAPK1
1.75188e-16	38	1125	5.38085	GO:0031399 Regulation of protein modification process	https://amigo.geneontology.org/amigo/term/GO:0031399	IGF1 HDAC4 SIRT1 MAPK1 EP300 TGFB1 CAV1 EZH2 VEGFA EGR1 CDKN1A IL1B APOE IL6 APP CCN1 EGFR CDKN2A RPS3 IL15 PPIA TNF MIF PTGS2 BAX LOX PIK3CA PRKAA1 TP53 BDNF TXN AGER TNFRSF1A HIF1A MMP9 THBS1 TGFBR2 SFN		0.178465	1	14	11.3787	GO:0044194 Cytolytic granule	https://amigo.geneontology.org/amigo/term/GO:0044194	GZMB		0.0126477	2	14	22.7573	GO:0008191 Metalloendopeptidase inhibitor activity	https://amigo.geneontology.org/amigo/term/GO:0008191	TIMP1 NGF		0.0320996	2	38	8.38428	Path:hsa00760 Nicotinate and nicotinamide metabolism	https://www.genome.jp/kegg-bin/show_pathway?hsa00760	SIRT1 SIRT6
1.95787e-16	31	701	7.04471	GO:1901699 Cellular response to nitrogen compound	https://amigo.geneontology.org/amigo/term/GO:1901699	SHC1 STAT3 ICAM1 SIRT1 EP300 AHR PIK3CA TP53 APP AQP1 PTGS2 MAPK1 TGFB1 CAV1 EZH2 NFKB1 NFE2L2 FOXO3 IL1B GDF15 PRKAA1 FOS TRPV1 AGER TNF IGF1 VIM PPARG CASP3 EGR1 MMP3		0.181837	4	266	2.39551	GO:0070382 Exocytic vesicle	https://amigo.geneontology.org/amigo/term/GO:0070382	NGF BDNF APP IGF1		0.0126493	5	160	4.97817	GO:0020037 Heme binding	https://amigo.geneontology.org/amigo/term/GO:0020037	HMOX1 CAT NOS2 PTGS2 CYCS		0.0320996	2	38	8.38428	Path:hsa05330 Allograft rejection	https://www.genome.jp/kegg-bin/show_pathway?hsa05330	GZMB TNF
1.99105e-16	18	157	18.2639	GO:2000377 Regulation of reactive oxygen species metabolic process	https://amigo.geneontology.org/amigo/term/GO:2000377	TGFB1 THBS1 SOD1 MMP3 TNF HIF1A NFE2L2 FOXO3 CDKN1A TP53 EGFR SOD2 SHC1 FOXM1 MAPK14 TGFBR2 PPARA FBLN5		0.181837	21	2449	1.366	GO:0120025 Plasma membrane bounded cell projection	https://amigo.geneontology.org/amigo/term/GO:0120025	VIM PTGS2 NGF BDNF TGFB1 SOD1 APP EGFR RPS3 AQP1 MAPK1 HIF1A CAV1 PIK3CA PRKAA1 AQP5 BSG NQO1 TRPV1 MAPK8 APOE		0.0126493	28	2624	1.69986	GO:0140096 Catalytic activity acting on a protein	https://amigo.geneontology.org/amigo/term/GO:0140096	HDAC4 SIRT6 MMP2 SIRT1 GZMB MMP9 MAPK14 CDKN2A MAPK1 EP300 EZH2 MAPK8 LOX PRKAA1 MMP13 EGFR MMP3 MMP14 TGFBR2 CASP3 CTSB PPIA MMP1 MMP12 PRKAB1 CDKN1A TXN PIK3CA		0.0383828	3	105	4.55147	Path:hsa05414 Dilated cardiomyopathy	https://www.genome.jp/kegg-bin/show_pathway?hsa05414	IGF1 TGFB1 TNF
2.05847e-16	29	596	7.75124	GO:0043065 Positive regulation of apoptotic process	https://amigo.geneontology.org/amigo/term/GO:0043065	MAPK8 RPS3 CASP3 TNF SOD1 BAX SIRT1 SFRP4 FOXO3 PPARG IL6 MYC THBS1 TP53 S100A8 SOD2 TNFRSF1A PTGS2 MMP2 HMOX1 MMP9 TGFB1 NR3C1 CCN1 NQO1 TRPV1 CAV1 CDKN2A JUN		0.186364	1	15	10.6201	GO:0005652 Nuclear lamina	https://amigo.geneontology.org/amigo/term/GO:0005652	LMNB1		0.0132597	3	49	9.75315	GO:0016538 Cyclin-dependent protein serine/threonine kinase regulator activity	https://amigo.geneontology.org/amigo/term/GO:0016538	CDKN2A CDKN1A CASP3		0.0470249	3	114	4.19214	Path:hsa04725 Cholinergic synapse	https://www.genome.jp/kegg-bin/show_pathway?hsa04725	FOS PIK3CA MAPK1
2.21848e-16	68	3776	2.86877	GO:2001141 Regulation of rna biosynthetic process	https://amigo.geneontology.org/amigo/term/GO:2001141	KLF6 SIRT6 ESR1 SIRT1 EP300 HIF1A NFKB1 PPARGC1A FOXM1 PPARD NR3C1 NFE2L2 FOXO3 EGR1 PPARG MYC IRF4 ESR2 TP53 SMAD3 STAT3 AR FOS JUNB SMAD2 JUN PPARA MITF TET3 TNF IGF1 HDAC4 TGFB1 EZH2 SFRP4 AHR COL1A1 VEGFA IL18R1 IL1B IL6 CCN1 EGFR CDKN2A PPIA AGER TNFRSF1A MAPK1 CAV1 MAPK14 IL1A DNMT1 PRKAA1 TXN APP SFN TRPV1 MC1R MMP12 SOD2 DCN RPS3 APOE SHC1 TERT HMOX1 CRABP2 S100A8		0.186364	1	15	10.6201	GO:0140445 Chromosome telomeric repeat region	https://amigo.geneontology.org/amigo/term/GO:0140445	TERT		0.0142088	2	15	21.2402	GO:0005172 Vascular endothelial growth factor receptor binding	https://amigo.geneontology.org/amigo/term/GO:0005172	VEGFA VEGFC		0.0504955	2	49	6.5021	Path:hsa00330 Arginine and proline metabolism	https://www.genome.jp/kegg-bin/show_pathway?hsa00330	NOS2 ODC1
2.43692e-16	26	454	9.12299	GO:0001503 Ossification	https://amigo.geneontology.org/amigo/term/GO:0001503	MRC2 TNC CAT COL1A1 IGF1 IL6 CCN1 HDAC4 PTGS2 MMP2 MAPK1 HIF1A TGFB1 MAPK14 VEGFA LOX CCN2 MMP13 VEGFC MMP14 COL1A2 SMAD3 JUNB TNF PPARG EGFR		0.188302	4	271	2.35131	GO:0031968 Organelle outer membrane	https://amigo.geneontology.org/amigo/term/GO:0031968	BAX PTGS2 FOXO3 HMOX1		0.0155149	3	52	9.19046	GO:0140693 Molecular condensate scaffold activity	https://amigo.geneontology.org/amigo/term/GO:0140693	NFE2L2 TP53 AR		0.0656382	3	131	3.64812	Path:hsa04728 Dopaminergic synapse	https://www.genome.jp/kegg-bin/show_pathway?hsa04728	MAPK14 FOS MAPK8
2.4656e-16	30	653	7.31859	GO:0007169 Cell surface receptor protein tyrosine kinase signaling pathway	https://amigo.geneontology.org/amigo/term/GO:0007169	IGF1 VEGFA IGFBP2 NGF VEGFC SHC1 SPRY1 STAT3 BDNF HIF1A IL1B DCN SIRT1 MAPK1 TGFB1 GDF15 THBS1 EGFR MMP14 CASP3 COL1A1 LOX CCN2 PIK3CA PRKAA1 AR COL4A1 MMP9 MAPK14 MMP2		0.189576	3	172	2.77851	GO:0001650 Fibrillar center	https://amigo.geneontology.org/amigo/term/GO:0001650	KLF6 SIRT1 AGER		0.015737	2	16	19.9127	GO:0005159 Insulin-like growth factor receptor binding	https://amigo.geneontology.org/amigo/term/GO:0005159	IGF1 SHC1		0.0694024	2	59	5.40005	Path:hsa04730 Long-term depression	https://www.genome.jp/kegg-bin/show_pathway?hsa04730	IGF1 MAPK1
2.831e-16	26	457	9.0631	GO:0043434 Response to peptide hormone	https://amigo.geneontology.org/amigo/term/GO:0043434	SHC1 STAT3 SIRT1 PIK3CA PTGS2 MAPK1 TIMP1 TGFB1 CAV1 COL1A1 MAPK14 NFE2L2 EGR1 CAT IL1B GDF15 PRKAA1 COL3A1 FOS BSG PPARA TRPV1 NFKB1 PPARG SMAD3 IGFBP2		0.189576	4	273	2.33409	GO:0019867 Outer membrane	https://amigo.geneontology.org/amigo/term/GO:0019867	BAX PTGS2 FOXO3 HMOX1		0.015737	5	170	4.68533	GO:0046906 Tetrapyrrole binding	https://amigo.geneontology.org/amigo/term/GO:0046906	HMOX1 CAT NOS2 PTGS2 CYCS		0.0694024	2	59	5.40005	Path:hsa04923 Regulation of lipolysis in adipocytes	https://www.genome.jp/kegg-bin/show_pathway?hsa04923	PIK3CA PTGS2
2.84273e-16	28	553	8.06589	GO:0042327 Positive regulation of phosphorylation	https://amigo.geneontology.org/amigo/term/GO:0042327	IGF1 MAPK1 TGFB1 CAV1 EZH2 VEGFA CDKN1A IL1B IL6 APP CCN1 EGFR IL15 PPIA TNF MIF PTGS2 TP53 BDNF TXN AGER TNFRSF1A SIRT1 MMP9 THBS1 RPS3 AR TGFBR2		0.189576	2	82	3.8854	GO:0035097 Histone methyltransferase complex	https://amigo.geneontology.org/amigo/term/GO:0035097	EZH2 SIRT1		0.015737	2	16	19.9127	GO:0061809 Nad+ nucleotidase cyclic adp-ribose generating	https://amigo.geneontology.org/amigo/term/GO:0061809	IL1R1 IL18R1		0.0750608	2	62	5.13875	Path:hsa00590 Arachidonic acid metabolism	https://www.genome.jp/kegg-bin/show_pathway?hsa00590	GPX4 PTGS2
4.09514e-16	20	225	14.1601	GO:0009612 Response to mechanical stimulus	https://amigo.geneontology.org/amigo/term/GO:0009612	MAPK8 COL1A1 AQP1 TNC PTGS2 MMP2 TGFB1 NFKB1 MAPK14 IGFBP2 PIK3CA PPARG POSTN THBS1 EGFR MMP14 FOS TNF TNFRSF1A IL1B		0.189576	10	990	1.6091	GO:1990234 Transferase complex	https://amigo.geneontology.org/amigo/term/GO:1990234	EP300 EZH2 PRKAB1 PIK3CA CDKN1A PRKAA1 TERT SIRT1 WTAP TGFBR2		0.015737	2	16	19.9127	GO:0070411 I-smad binding	https://amigo.geneontology.org/amigo/term/GO:0070411	SMAD3 SMAD2		0.0750608	4	231	2.75847	Path:hsa04810 Regulation of actin cytoskeleton	https://www.genome.jp/kegg-bin/show_pathway?hsa04810	DIAPH2 EGFR PIK3CA MAPK1
4.09514e-16	50	2079	3.8312	GO:0044419 Biological process involved in interspecies interaction between organisms	https://amigo.geneontology.org/amigo/term/GO:0044419	NOS2 NFKB1 IL1A PI3 IL1B S100A8 HDAC4 BAX ICAM1 EP300 GZMB HIF1A TGFB1 CAV1 AHR MAPK8 MAPK14 IL6 BSG SFN JUN TNF VIM TNFRSF1A PTGS2 ESR1 MAPK1 NFE2L2 APOE IRF4 TP53 EGFR MMP3 IL15 CASP3 CTSB SMAD3 FOS NQO1 AQP1 MIF MMP12 SOD2 ODC1 SERPINE1 PPARG SHC1 PPARA MMP9 PPIA		0.19175	1	16	9.95634	GO:0032591 Dendritic spine membrane	https://amigo.geneontology.org/amigo/term/GO:0032591	TRPV1		0.0174876	3	55	8.68917	GO:0001222 Transcription corepressor binding	https://amigo.geneontology.org/amigo/term/GO:0001222	ESR1 EZH2 SMAD3		0.0758719	2	63	5.05719	Path:hsa00140 Steroid hormone biosynthesis	https://www.genome.jp/kegg-bin/show_pathway?hsa00140	HSD11B1 HSD17B2
4.43238e-16	70	4046	2.75608	GO:0051252 Regulation of rna metabolic process	https://amigo.geneontology.org/amigo/term/GO:0051252	KLF6 SIRT6 ESR1 SIRT1 EP300 HIF1A NFKB1 PPARGC1A FOXM1 PPARD NR3C1 NFE2L2 FOXO3 EGR1 PPARG MYC IRF4 ESR2 TP53 WTAP SMAD3 STAT3 AR FOS JUNB SMAD2 JUN PPARA MITF TET3 TNF IGF1 HDAC4 TGFB1 EZH2 SFRP4 AHR COL1A1 VEGFA IL18R1 IL1B IL6 CCN1 EGFR CDKN2A PPIA AGER TNFRSF1A MAPK1 CAV1 MAPK14 IL1A DNMT1 PRKAA1 TXN APP SFN TRPV1 MC1R MMP12 SOD2 DCN RPS3 VIM APOE SHC1 TERT HMOX1 CRABP2 S100A8		0.194459	8	745	1.71062	GO:0098797 Plasma membrane protein complex	https://amigo.geneontology.org/amigo/term/GO:0098797	IL6 CASP3 IGF1 IL18R1 CAV1 TGFBR2 EGFR SHC1		0.0174876	2	17	18.7413	GO:0005149 Interleukin-1 receptor binding	https://amigo.geneontology.org/amigo/term/GO:0005149	IL1A IL1B		0.0758719	2	63	5.05719	Path:hsa03250 Viral life cycle-HIV-1	https://www.genome.jp/kegg-bin/show_pathway?hsa03250	EP300 PPIA
4.72839e-16	23	337	10.8722	GO:0097193 Intrinsic apoptotic signaling pathway	https://amigo.geneontology.org/amigo/term/GO:0097193	BAX EP300 HIF1A MYC TP53 S100A8 SFN MIF TNFRSF1A PTGS2 MMP2 SIRT1 CDKN1A CASP3 TNF SOD2 MMP9 CAV1 NFE2L2 SOD1 RPS3 PPIA CYCS										0.0174876	2	17	18.7413	GO:0070403 Nad+ binding	https://amigo.geneontology.org/amigo/term/GO:0070403	SIRT6 SIRT1		0.0758719	2	63	5.05719	Path:hsa05217 Basal cell carcinoma	https://www.genome.jp/kegg-bin/show_pathway?hsa05217	BAX TP53
4.78324e-16	51	2174	3.73706	GO:0032879 Regulation of localization	https://amigo.geneontology.org/amigo/term/GO:0032879	PPARD PPARG PPARA NFKB1 IGF1 SIRT6 EP300 MMP9 TGFB1 CAV1 SERPINE1 SFRP4 MAPK8 VEGFA PIK3CA IL1B APOE IL6 THBS1 EGFR CDKN2A IL15 TERT AR BSG TNF ORAI1 TNFRSF1A PTGS2 BAX SIRT1 MAPK1 HIF1A MAPK14 IL1A NFE2L2 PRKAA1 TXN SOD1 S100A8 VEGFC CASP3 SFN MIF NOS2 MMP14 PPIA AQP1 SMAD3 GZMB BDNF										0.0192244	3	57	8.38428	GO:0042056 Chemoattractant activity	https://amigo.geneontology.org/amigo/term/GO:0042056	VEGFA VEGFC MIF		0.0776576	3	143	3.34199	Path:hsa05017 Spinocerebellar ataxia	https://www.genome.jp/kegg-bin/show_pathway?hsa05017	PIK3CA CYCS MAPK8
6.3141e-16	29	623	7.41531	GO:0007507 Heart development	https://amigo.geneontology.org/amigo/term/GO:0007507	TGFBR2 IGF1 TGFB1 ELN TNFRSF1A SIRT6 MMP2 MAPK1 EP300 HIF1A MAPK14 VEGFA LOX IL1A CDKN1A COL5A1 PPARG TP53 CCN1 SHC1 SPRY1 CASP3 SMAD3 HAS2 SMAD2 PPARA SOD2 EGFR COL3A1										0.0204607	15	1151	2.07604	GO:0030674 Protein-macromolecule adaptor activity	https://amigo.geneontology.org/amigo/term/GO:0030674	SIRT6 SIRT1 EP300 PPARGC1A NFE2L2 TP53 AR HDAC4 CAV1 EZH2 NFKB1 IRF4 SHC1 COL1A2 STAT3		0.0814637	2	66	4.82731	Path:hsa04720 Long-term potentiation	https://www.genome.jp/kegg-bin/show_pathway?hsa04720	EP300 MAPK1
7.2329e-16	34	915	5.9194	GO:0060284 Regulation of cell development	https://amigo.geneontology.org/amigo/term/GO:0060284	HIF1A EP300 VEGFA FOXO3 IL1B IL6 BDNF TNF HDAC4 TGFB1 EZH2 MAPK14 LOX IL1A PPARG TP53 CRABP2 EGFR VEGFC MMP14 TGFBR2 IL15 FOS MITF TRPV1 IGF1 TNFRSF1A MYC STAT3 AGER CDKN2A IRF4 SOD1 JUNB										0.022855	3	61	7.83449	GO:0004601 Peroxidase activity	https://amigo.geneontology.org/amigo/term/GO:0004601	CAT GPX4 PTGS2		0.0875709	2	69	4.61743	Path:hsa05204 Chemical carcinogenesis-DNA adducts	https://www.genome.jp/kegg-bin/show_pathway?hsa05204	HSD11B1 PTGS2
7.88404e-16	39	1250	4.9702	GO:0010629 Negative regulation of gene expression	https://amigo.geneontology.org/amigo/term/GO:0010629	SERPINE1 EZH2 LMNB1 DNMT1 IGF1 HDAC4 SIRT6 ESR1 SIRT1 GZMB TGFB1 NFKB1 VEGFA PPARG THBS1 RPS3 TERT STAT3 AGER TNF MIF NOS2 CCN2 PIK3CA CDKN1A APOE PRKAA1 TP53 SMAD2 IL6 APP VIM HIF1A MYC CASP3 SMAD3 PPARA MC1R MAPK14										0.022855	3	61	7.83449	GO:0045309 Protein phosphorylated amino acid binding	https://amigo.geneontology.org/amigo/term/GO:0045309	SFN MAPK1 SHC1		0.0907122	1	12	13.2751	Path:hsa00130 Ubiquinone and other terpenoid-quinone biosynthesis	https://www.genome.jp/kegg-bin/show_pathway?hsa00130	NQO1
7.88814e-16	27	526	8.17707	GO:0001934 Positive regulation of protein phosphorylation	https://amigo.geneontology.org/amigo/term/GO:0001934	IGF1 MAPK1 TGFB1 CAV1 EZH2 VEGFA CDKN1A IL1B IL6 APP CCN1 EGFR IL15 PPIA TNF MIF PTGS2 TP53 BDNF TXN AGER TNFRSF1A SIRT1 MMP9 THBS1 RPS3 TGFBR2										0.0232412	2	20	15.9301	GO:0000979 Rna polymerase ii core promoter sequence-specific dna binding	https://amigo.geneontology.org/amigo/term/GO:0000979	EZH2 FOS		0.111719	2	80	3.98253	Path:hsa04612 Antigen processing and presentation	https://www.genome.jp/kegg-bin/show_pathway?hsa04612	CTSB TNF
8.3275e-16	35	983	5.67197	GO:0031347 Regulation of defense response	https://amigo.geneontology.org/amigo/term/GO:0031347	PPARD IL1R1 PPARG PPARA AGER APOE IL15 TGFB1 AHR MAPK8 NFKB1 IL6 S100A8 CASP3 STAT3 SFN TNC TNFRSF1A PTGS2 ESR1 NFE2L2 IL1B IRF4 SOD1 SMAD3 TNF MMP12 IGF1 SERPINE1 CAV1 APP EP300 MMP9 MAPK14 MMP3										0.0232412	2	20	15.9301	GO:0005520 Insulin-like growth factor binding	https://amigo.geneontology.org/amigo/term/GO:0005520	IGFBP2 CCN2		0.113214	3	170	2.8112	Path:hsa04141 Protein processing in endoplasmic reticulum	https://www.genome.jp/kegg-bin/show_pathway?hsa04141	NFE2L2 MAPK8 BAX
8.84335e-16	38	1185	5.1084	GO:0045321 Leukocyte activation	https://amigo.geneontology.org/amigo/term/GO:0045321	IL1A IL1B IL15 IGF1 EP300 TGFB1 CAV1 AHR IGFBP2 FOXO3 PRKAA1 IL6 THBS1 TGFBR2 AGER MIF BAX EZH2 IL18R1 EGR1 CDKN1A IRF4 TP53 MMP14 CASP3 SMAD3 STAT3 TRPV1 TNF APP ICAM1 RPS3 CDKN2A KLF6 SOD1 JUNB HDAC4 PIK3CA										0.0232412	2	20	15.9301	GO:0030297 Transmembrane receptor protein tyrosine kinase activator activity	https://amigo.geneontology.org/amigo/term/GO:0030297	VEGFA EGFR		0.117056	1	16	9.95634	Path:hsa00360 Phenylalanine metabolism	https://www.genome.jp/kegg-bin/show_pathway?hsa00360	MIF
9.09736e-16	24	390	9.80316	GO:0007178 Cell surface receptor protein serine/threonine kinase signaling pathway	https://amigo.geneontology.org/amigo/term/GO:0007178	TGFB1 TGFBR2 SMAD3 SMAD2 SIRT1 CAV1 GDF15 PPARG THBS1 COL1A2 COL3A1 FOS JUN PPARA MAPK14 LOX EGR1 GDF11 TP53 SPRY1 CCN1 STAT3 EP300 SFRP4										0.0244772	3	63	7.58578	GO:0016684 Oxidoreductase activity acting on peroxide as acceptor	https://amigo.geneontology.org/amigo/term/GO:0016684	CAT GPX4 PTGS2		0.117056	2	83	3.83859	Path:hsa03083 Polycomb repressive complex	https://www.genome.jp/kegg-bin/show_pathway?hsa03083	EP300 EZH2
1.02068e-15	35	990	5.63187	GO:0001816 Cytokine production	https://amigo.geneontology.org/amigo/term/GO:0001816	IL18R1 IL15 NOS2 HIF1A TGFB1 MAPK14 IL1A IL1R1 IL1B IL6 IRF4 THBS1 SOD1 BSG AGER TNF MIF PTGS2 SIRT1 EZH2 NFKB1 EGR1 POSTN SMAD3 COL3A1 MMP12 IGF1 APP STAT3 SERPINE1 RPS3 CASP3 PPARA MC1R HMOX1										0.024512	5	192	4.14847	GO:0016705 Oxidoreductase activity acting on paired donors with incorporation or reduction of molecular oxygen	https://amigo.geneontology.org/amigo/term/GO:0016705	NOS2 PTGS2 TYR HMOX1 TET3		0.123604	2	86	3.70468	Path:hsa04610 Complement and coagulation cascades	https://www.genome.jp/kegg-bin/show_pathway?hsa04610	SERPINE1 PROS1
1.41867e-15	72	4363	2.62886	GO:0019219 Regulation of nucleobase-containing compound metabolic process	https://amigo.geneontology.org/amigo/term/GO:0019219	KLF6 SIRT6 ESR1 SIRT1 EP300 HIF1A NFKB1 PPARGC1A FOXM1 PPARD NR3C1 NFE2L2 FOXO3 EGR1 PPARG MYC IRF4 ESR2 TP53 WTAP SMAD3 STAT3 AR FOS JUNB SMAD2 JUN PPARA MITF TET3 TNF IGF1 HDAC4 TGFB1 EZH2 SFRP4 AHR COL1A1 VEGFA IL18R1 IL1B IL6 CCN1 EGFR CDKN2A RPS3 PPIA AGER TNFRSF1A MAPK1 CAV1 MAPK14 IL1A CDKN1A DNMT1 PRKAA1 TXN APP SFN TRPV1 MC1R MMP12 SOD2 DCN VIM BAX APOE SHC1 TERT HMOX1 CRABP2 S100A8										0.0275989	2	22	14.4819	GO:0005158 Insulin receptor binding	https://amigo.geneontology.org/amigo/term/GO:0005158	IGF1 SHC1		0.127782	2	88	3.62049	Path:hsa04540 Gap junction	https://www.genome.jp/kegg-bin/show_pathway?hsa04540	EGFR MAPK1
1.4624e-15	68	3919	2.7641	GO:0006351 Dna-templated transcription	https://amigo.geneontology.org/amigo/term/GO:0006351	KLF6 SIRT6 ESR1 SIRT1 EP300 HIF1A NFKB1 PPARGC1A FOXM1 PPARD NR3C1 NFE2L2 FOXO3 EGR1 PPARG MYC IRF4 ESR2 TP53 SMAD3 STAT3 AR FOS JUNB SMAD2 JUN PPARA MITF TET3 TNF IGF1 HDAC4 TGFB1 EZH2 SFRP4 AHR COL1A1 VEGFA IL18R1 IL1B IL6 CCN1 EGFR CDKN2A PPIA AGER TNFRSF1A MAPK1 CAV1 MAPK14 IL1A DNMT1 PRKAA1 TXN APP SFN TRPV1 MC1R MMP12 SOD2 DCN RPS3 APOE SHC1 TERT HMOX1 CRABP2 S100A8										0.0288111	10	658	2.42099	GO:0008047 Enzyme activator activity	https://amigo.geneontology.org/amigo/term/GO:0008047	APOE CASP3 TGFB1 VEGFA CDKN1A EGFR JUN CAV1 PIK3CA TGFBR2		0.138189	3	188	2.54204	Path:hsa05034 Alcoholism	https://www.genome.jp/kegg-bin/show_pathway?hsa05034	MAPK1 BDNF SHC1
1.50146e-15	61	3185	3.05098	GO:0065008 Regulation of biological quality	https://amigo.geneontology.org/amigo/term/GO:0065008	NOS2 AQP1 CAV1 SERPINE1 SIRT6 HSD17B2 BAX HIF1A TGFB1 NFKB1 VEGFA IL1B APOE GDF15 IL6 THBS1 APP CDKN2A CASP3 TERT SMAD3 BDNF TNF ELN PTGS2 MMP2 ESR1 SIRT1 MAPK1 EP300 MAPK14 NR3C1 NFE2L2 EGR1 PIK3CA PPARG POSTN TP53 SOD1 CRABP2 EGFR VEGFC AQP5 CTSB AQP3 AR HAS2 SMAD2 PROS1 PPARA PPIA TRPV1 AGER ORAI1 SOD2 DCN IGF1 VIM COL1A2 COL3A1 PPARGC1A										0.0322158	2	24	13.2751	GO:0030021 Extracellular matrix structural constituent conferring compression resistance	https://amigo.geneontology.org/amigo/term/GO:0030021	DCN BGN		0.141058	2	94	3.38939	Path:hsa05150 Staphylococcus aureus infection	https://www.genome.jp/kegg-bin/show_pathway?hsa05150	ICAM1 KRT15
2.28746e-15	22	322	10.8839	GO:1901342 Regulation of vasculature development	https://amigo.geneontology.org/amigo/term/GO:1901342	SERPINE1 VEGFA THBS1 VEGFC HIF1A IL6 DCN SIRT1 HMOX1 TGFB1 SPARC IL1B PPARG TNF IL1A NFE2L2 TGFBR2 TERT STAT3 SHC1 SIRT6 AQP1										0.0322158	2	24	13.2751	GO:0050431 Transforming growth factor beta binding	https://amigo.geneontology.org/amigo/term/GO:0050431	TGFBR2 THBS1		0.147747	2	97	3.28456	Path:hsa04666 Fc gamma R-mediated phagocytosis	https://www.genome.jp/kegg-bin/show_pathway?hsa04666	PIK3CA MAPK1
2.37937e-15	55	2629	3.33266	GO:0051128 Regulation of cellular component organization	https://amigo.geneontology.org/amigo/term/GO:0051128	IGF1 TNC BAX SIRT1 EP300 TGFB1 CAV1 SERPINE1 SFRP4 MAPK8 VEGFA CCN2 CDKN1A IL1B APOE PPARG TP53 APP EGFR CDKN2A MMP3 MMP14 IL15 SMAD3 AR BDNF MMP1 TNF VIM ELN TNFRSF1A ICAM1 MAPK1 EZH2 MAPK14 IL1A NFE2L2 PIK3CA GDF15 COL5A1 PRKAA1 SOD1 CRABP2 RPS3 HAS2 SFN PPARA DCN SIRT6 MMP9 IL6 MYC ESR2 THBS1 S100A8										0.0384839	5	216	3.68753	GO:0005516 Calmodulin binding	https://amigo.geneontology.org/amigo/term/GO:0005516	ESR1 NOS2 EGFR TRPV1 ORAI1		0.158936	1	23	6.92615	Path:hsa00220 Arginine biosynthesis	https://www.genome.jp/kegg-bin/show_pathway?hsa00220	NOS2
3.08025e-15	36	1094	5.24209	GO:0048878 Chemical homeostasis	https://amigo.geneontology.org/amigo/term/GO:0048878	TRPC7 CAV1 APOE MT1X MT1A MT1M AQP1 HMOX1 HIF1A SFRP4 IL6 MYC AGER SIRT6 BAX ICAM1 SIRT1 MAPK1 TGFB1 COL1A1 VEGFA IL1A FOXO3 PIK3CA PRKAA1 SOD1 APP AQP3 SMAD3 STAT3 HAS2 SMAD2 SOD2 PPARG PPARGC1A S100A8										0.039924	10	694	2.29541	GO:0008233 Peptidase activity	https://amigo.geneontology.org/amigo/term/GO:0008233	MMP2 GZMB MMP9 MMP13 MMP3 MMP14 CASP3 CTSB MMP1 MMP12		0.158936	1	23	6.92615	Path:hsa04964 Proximal tubule bicarbonate reclamation	https://www.genome.jp/kegg-bin/show_pathway?hsa04964	AQP1
3.38006e-15	23	370	9.90252	GO:0141091 Transforming growth factor beta receptor superfamily signaling pathway	https://amigo.geneontology.org/amigo/term/GO:0141091	TGFB1 TGFBR2 SMAD3 SMAD2 SIRT1 CAV1 GDF15 PPARG THBS1 COL1A2 COL3A1 FOS JUN PPARA LOX EGR1 TP53 SPRY1 CCN1 STAT3 EP300 GDF11 SFRP4										0.039924	4	142	4.48736	GO:0042826 Histone deacetylase binding	https://amigo.geneontology.org/amigo/term/GO:0042826	HIF1A HDAC4 MAPK8 TP53
4.11278e-15	13	65	31.8603	GO:0046686 Response to cadmium ion	https://amigo.geneontology.org/amigo/term/GO:0046686	MT1X MT1A MT1M MMP9 HMOX1 CAT TERT SOD2 MAPK1 MAPK8 EGFR FOS JUN										0.043333	3	79	6.04942	GO:0003684 Damaged dna binding	https://amigo.geneontology.org/amigo/term/GO:0003684	SIRT6 EP300 RPS3
4.11439e-15	34	972	5.57227	GO:0030155 Regulation of cell adhesion	https://amigo.geneontology.org/amigo/term/GO:0030155	TNC IL1A IL1B IL15 IGF1 EP300 TGFB1 CAV1 SERPINE1 VEGFA IGFBP2 FOXO3 PRKAA1 IL6 THBS1 TGFBR2 PPARA TNF MMP12 MMP2 COL1A1 MAPK14 LAMA5 POSTN CCN1 MMP14 CASP3 SMAD3 HAS2 AGER CDKN2A RPS3 SFN PIK3CA										0.0443954	21	2007	1.66683	GO:0038023 Signaling receptor activity	https://amigo.geneontology.org/amigo/term/GO:0038023	MRC2 TNFRSF1A ESR1 AHR PPARD NR3C1 IL1R1 IL18R1 PPARG ESR2 EGFR TGFBR2 MTNR1A AR PPARA AGER MC1R STAT3 BSG TRPV1 ICAM1
4.27062e-15	20	255	12.4942	GO:2001234 Negative regulation of apoptotic signaling pathway	https://amigo.geneontology.org/amigo/term/GO:2001234	IGF1 ICAM1 HIF1A IL1B AR TNF MIF PTGS2 BAX SIRT1 HMOX1 MMP9 SERPINE1 NFE2L2 TERT PPIA SOD2 BDNF IL1A THBS1										0.0443954	21	2007	1.66683	GO:0060089 Molecular transducer activity	https://amigo.geneontology.org/amigo/term/GO:0060089	MRC2 TNFRSF1A ESR1 AHR PPARD NR3C1 IL1R1 IL18R1 PPARG ESR2 EGFR TGFBR2 MTNR1A AR PPARA AGER MC1R STAT3 BSG TRPV1 ICAM1
4.58374e-15	19	221	13.6956	GO:0034284 Response to monosaccharide	https://amigo.geneontology.org/amigo/term/GO:0034284	THBS1 AGER PTGS2 ICAM1 HIF1A TGFB1 COL1A1 IL1A FOXO3 EGR1 CAT PIK3CA PRKAA1 CASP3 SMAD3 SMAD2 PPARA TNF SOD2										0.0446453	2	29	10.9863	GO:0046875 Ephrin receptor binding	https://amigo.geneontology.org/amigo/term/GO:0046875	SHC1 AQP1
4.58374e-15	29	674	6.85421	GO:0043408 Regulation of mapk cascade	https://amigo.geneontology.org/amigo/term/GO:0043408	AGER IGF1 TGFB1 EZH2 VEGFA CCN2 IL1B APOE GDF15 PPARG IL6 CCN1 EGFR SHC1 PPIA TNF MIF MAPK1 CAV1 IL1A SOD1 SPRY1 AR APP ICAM1 FOXM1 THBS1 RPS3 MYC										0.0446453	2	29	10.9863	GO:0051019 Mitogen-activated protein kinase binding	https://amigo.geneontology.org/amigo/term/GO:0051019	SIRT1 MAPK14
5.32809e-15	29	678	6.81378	GO:0048589 Developmental growth	https://amigo.geneontology.org/amigo/term/GO:0048589	IGF1 BDNF TNC ESR1 EP300 TGFB1 EZH2 PPARD MAPK14 VEGFA FOXO3 PIK3CA CDKN1A GDF15 POSTN MMP13 TP53 SOD1 APP CRABP2 TGFBR2 SPRY1 SMAD3 COL3A1 STAT3 AR SMAD2 PPARA APOE										0.0474115	2	30	10.6201	GO:0005217 Intracellularly ligand-gated monoatomic ion channel activity	https://amigo.geneontology.org/amigo/term/GO:0005217	AQP1 TRPV1
5.41741e-15	56	2777	3.21242	GO:0006357 Regulation of transcription by rna polymerase ii	https://amigo.geneontology.org/amigo/term/GO:0006357	KLF6 SIRT6 ESR1 EP300 HIF1A NFKB1 PPARGC1A FOXM1 PPARD NR3C1 NFE2L2 FOXO3 EGR1 PPARG MYC IRF4 ESR2 TP53 SMAD3 STAT3 AR FOS JUNB SMAD2 JUN PPARA MITF TET3 TNF IGF1 HDAC4 SIRT1 TGFB1 EZH2 AHR VEGFA IL6 CCN1 EGFR CDKN2A TNFRSF1A MAPK1 CAV1 MAPK14 IL1A IL1B DNMT1 TXN APP SFN TRPV1 MC1R MMP12 SOD2 DCN HMOX1										0.0502346	2	31	10.2775	GO:0051059 Nf-kappab binding	https://amigo.geneontology.org/amigo/term/GO:0051059	CDKN2A EP300
5.59192e-15	34	983	5.50992	GO:0001817 Regulation of cytokine production	https://amigo.geneontology.org/amigo/term/GO:0001817	IL18R1 IL15 NOS2 HIF1A TGFB1 MAPK14 IL1A IL1R1 IL1B IL6 IRF4 THBS1 SOD1 BSG AGER TNF MIF PTGS2 SIRT1 EZH2 NFKB1 EGR1 POSTN SMAD3 MMP12 IGF1 APP STAT3 SERPINE1 RPS3 CASP3 PPARA MC1R HMOX1										0.0513485	1	3	53.1005	GO:0000210 Nad+ diphosphatase activity	https://amigo.geneontology.org/amigo/term/GO:0000210	ENPP5
5.61521e-15	45	1796	3.9914	GO:0007155 Cell adhesion	https://amigo.geneontology.org/amigo/term/GO:0007155	TNC ICAM1 IL1A CCN2 IL1B COL5A1 POSTN CCN1 S100A8 IL15 IGF1 EP300 TGFB1 CAV1 SERPINE1 VEGFA IGFBP2 FOXO3 LAMA5 PRKAA1 IL6 THBS1 TGFBR2 COL3A1 PPARA TNF MMP12 MMP2 COL1A1 PPARD MAPK14 FBLN5 APP MMP14 SHC1 CASP3 SMAD3 HAS2 PPIA AGER EGFR CDKN2A RPS3 SFN PIK3CA										0.0513485	1	3	53.1005	GO:0004096 Catalase activity	https://amigo.geneontology.org/amigo/term/GO:0004096	CAT
6.25169e-15	34	987	5.48759	GO:0046649 Lymphocyte activation	https://amigo.geneontology.org/amigo/term/GO:0046649	IL1A IL1B IL15 IGF1 EP300 TGFB1 CAV1 AHR IGFBP2 FOXO3 PRKAA1 IL6 TGFBR2 AGER MIF BAX EZH2 IL18R1 EGR1 CDKN1A IRF4 TP53 MMP14 CASP3 SMAD3 STAT3 ICAM1 RPS3 CDKN2A KLF6 SOD1 JUNB HDAC4 PIK3CA										0.0513485	1	3	53.1005	GO:0004392 Heme oxygenase (decyclizing) activity	https://amigo.geneontology.org/amigo/term/GO:0004392	HMOX1
6.50851e-15	44	1722	4.07042	GO:0051049 Regulation of transport	https://amigo.geneontology.org/amigo/term/GO:0051049	NFKB1 IGF1 SIRT6 EP300 MMP9 TGFB1 CAV1 SERPINE1 SFRP4 VEGFA IL1B APOE PPARG IL6 THBS1 IL15 BSG TNF ORAI1 TNFRSF1A PTGS2 BAX SIRT1 MAPK1 HIF1A MAPK14 IL1A NFE2L2 PRKAA1 TXN SOD1 S100A8 EGFR VEGFC CASP3 TERT SFN MIF NOS2 CDKN2A PPIA AQP1 SMAD3 PPARA										0.0513485	1	3	53.1005	GO:0004517 Nitric-oxide synthase activity	https://amigo.geneontology.org/amigo/term/GO:0004517	NOS2
6.67897e-15	25	475	8.38428	GO:0048732 Gland development	https://amigo.geneontology.org/amigo/term/GO:0048732	TNC TYR BAX MMP2 ESR1 MAPK1 HIF1A TGFB1 CAV1 EZH2 NFKB1 VEGFA NR3C1 PIK3CA LAMA5 EGFR TGFBR2 SMAD3 AR SMAD2 TNF ORAI1 SOD2 IL6 SOD1										0.0513485	1	3	53.1005	GO:0004705 Jun kinase activity	https://amigo.geneontology.org/amigo/term/GO:0004705	MAPK8
7.82672e-15	21	302	11.0772	GO:0061448 Connective tissue development	https://amigo.geneontology.org/amigo/term/GO:0061448	TGFB1 SIRT1 HIF1A TIMP1 COL1A1 PPARGC1A PPARD MAPK14 LOX CCN2 PIK3CA COL5A1 PRKAA1 MMP13 CCN1 TGFBR2 SMAD3 COL3A1 BGN EGR1 PPARG										0.0513485	1	3	53.1005	GO:0004980 Melanocyte-stimulating hormone receptor activity	https://amigo.geneontology.org/amigo/term/GO:0004980	MC1R
7.91813e-15	35	1062	5.25005	GO:0060341 Regulation of cellular localization	https://amigo.geneontology.org/amigo/term/GO:0060341	SIRT6 EP300 TGFB1 MAPK8 VEGFA PIK3CA IL1B IL6 EGFR CDKN2A TERT AR BSG TNF PTGS2 BAX MAPK1 HIF1A CAV1 MAPK14 PPARG PRKAA1 TXN VEGFC SFN ORAI1 NOS2 IGF1 IL1A APOE MMP14 PPIA SMAD3 GZMB BDNF										0.0513485	1	3	53.1005	GO:0005006 Epidermal growth factor receptor activity	https://amigo.geneontology.org/amigo/term/GO:0005006	EGFR
9.42898e-15	15	112	21.335	GO:0048144 Fibroblast proliferation	https://amigo.geneontology.org/amigo/term/GO:0048144	IGF1 MYC AQP1 MIF SIRT6 BAX ESR1 TGFB1 CAV1 CDKN1A PPARG TP53 EGFR COL3A1 SOD2										0.0513485	2	32	9.95634	GO:0008327 Methyl-cpg binding	https://amigo.geneontology.org/amigo/term/GO:0008327	TET3 DNMT1
1.13281e-14	28	643	6.93692	GO:0001819 Positive regulation of cytokine production	https://amigo.geneontology.org/amigo/term/GO:0001819	IL18R1 IL15 NOS2 HIF1A TGFB1 IL1A IL1R1 IL1B IL6 IRF4 THBS1 SOD1 BSG TNF MIF PTGS2 SIRT1 EGR1 POSTN SMAD3 AGER MMP12 APP STAT3 SERPINE1 MAPK14 RPS3 HMOX1										0.0513485	1	3	53.1005	GO:0008426 Protein kinase c inhibitor activity	https://amigo.geneontology.org/amigo/term/GO:0008426	SFN
1.13281e-14	37	1214	4.85515	GO:0051130 Positive regulation of cellular component organization	https://amigo.geneontology.org/amigo/term/GO:0051130	IGF1 BAX EP300 TGFB1 SERPINE1 SFRP4 MAPK8 VEGFA CCN2 APOE TP53 MMP3 IL15 SMAD3 AR BDNF MMP1 TNF CAV1 EZH2 MAPK14 NFE2L2 GDF15 PPARG SOD1 CRABP2 RPS3 DCN SIRT6 MAPK1 MMP9 IL1A IL1B IL6 APP PIK3CA MYC										0.0513485	1	3	53.1005	GO:0008458 Carnitine o-octanoyltransferase activity	https://amigo.geneontology.org/amigo/term/GO:0008458	CRAT
1.23901e-14	16	140	18.2059	GO:0001101 Response to acid chemical	https://amigo.geneontology.org/amigo/term/GO:0001101	EP300 VEGFA PTGS2 MMP2 COL1A1 NFE2L2 PIK3CA DNMT1 EGFR MMP3 CASP3 COL1A2 COL3A1 NQO1 COL4A1 TNF										0.0513485	4	155	4.111	GO:0016810 Hydrolase activity acting on carbon-nitrogen (but not peptide) bonds	https://amigo.geneontology.org/amigo/term/GO:0016810	SIRT6 SIRT1 HDAC4 CAT
1.27864e-14	17	169	16.0244	GO:0071453 Cellular response to oxygen levels	https://amigo.geneontology.org/amigo/term/GO:0071453	HIF1A VEGFA MYC AQP3 AQP1 PPARD NFE2L2 FOXO3 PPARG PRKAA1 TP53 TERT FOS PTGS2 SIRT1 TGFB1 CAV1										0.0513485	2	32	9.95634	GO:0019789 Sumo transferase activity	https://amigo.geneontology.org/amigo/term/GO:0019789	HDAC4 CDKN2A
1.28321e-14	21	310	10.7914	GO:0048511 Rhythmic process	https://amigo.geneontology.org/amigo/term/GO:0048511	NOS2 SIRT6 MMP2 ESR1 SIRT1 EP300 EZH2 AHR MAPK8 PPARGC1A FOXO3 EGR1 PPARG PRKAA1 TP53 EGFR CASP3 HAS2 PPARA TNF MTNR1A										0.0513485	1	3	53.1005	GO:0032810 Sterol response element binding	https://amigo.geneontology.org/amigo/term/GO:0032810	SMAD3
1.67032e-14	14	93	23.9809	GO:0034644 Cellular response to uv	https://amigo.geneontology.org/amigo/term/GO:0034644	MMP2 EP300 MMP9 TIMP1 MAPK14 TP53 MMP3 MMP1 AQP1 MC1R BAX CDKN1A MYC SIRT1										0.0513485	1	3	53.1005	GO:0043183 Vascular endothelial growth factor receptor 1 binding	https://amigo.geneontology.org/amigo/term/GO:0043183	VEGFA
1.67032e-14	14	93	23.9809	GO:0048145 Regulation of fibroblast proliferation	https://amigo.geneontology.org/amigo/term/GO:0048145	IGF1 MYC AQP1 MIF SIRT6 BAX ESR1 TGFB1 CAV1 PPARG TP53 EGFR SOD2 CDKN1A										0.0513485	1	3	53.1005	GO:0043398 Hlh domain binding	https://amigo.geneontology.org/amigo/term/GO:0043398	SIRT1
1.80627e-14	39	1380	4.502	GO:0002684 Positive regulation of immune system process	https://amigo.geneontology.org/amigo/term/GO:0002684	VEGFA IL1A IL1B VEGFC IL15 IGF1 BAX SIRT1 EP300 TGFB1 CAV1 MAPK8 IGFBP2 IL1R1 IL18R1 FOXO3 PRKAA1 IL6 THBS1 TGFBR2 AQP3 TNF MIF ESR1 MAPK1 NFKB1 CDKN1A IRF4 MMP14 FOS MMP12 ICAM1 SERPINE1 APP RPS3 AGER S100A8 NOS2 PIK3CA										0.0513485	2	32	9.95634	GO:0043425 Bhlh transcription factor binding	https://amigo.geneontology.org/amigo/term/GO:0043425	SIRT1 SMAD3
1.85235e-14	21	316	10.5865	GO:0045765 Regulation of angiogenesis	https://amigo.geneontology.org/amigo/term/GO:0045765	SERPINE1 VEGFA THBS1 VEGFC HIF1A IL6 DCN SIRT1 HMOX1 SPARC IL1B PPARG TNF IL1A NFE2L2 TGFBR2 TERT STAT3 SHC1 SIRT6 AQP1										0.0513485	1	3	53.1005	GO:0043993 Histone h3k18 acetyltransferase activity	https://amigo.geneontology.org/amigo/term/GO:0043993	EP300
2.24751e-14	14	95	23.476	GO:0071229 Cellular response to acid chemical	https://amigo.geneontology.org/amigo/term/GO:0071229	EP300 VEGFA PTGS2 MMP2 COL1A1 NFE2L2 PIK3CA DNMT1 EGFR MMP3 COL1A2 COL3A1 COL4A1 TNF										0.0513485	1	3	53.1005	GO:0044729 Hemi-methylated dna-binding	https://amigo.geneontology.org/amigo/term/GO:0044729	EGR1
2.35473e-14	16	146	17.4577	GO:0071456 Cellular response to hypoxia	https://amigo.geneontology.org/amigo/term/GO:0071456	HIF1A VEGFA MYC AQP3 AQP1 PPARD NFE2L2 FOXO3 PPARG PRKAA1 TP53 TERT FOS PTGS2 SIRT1 TGFB1										0.0513485	1	3	53.1005	GO:0046970 Nad-dependent histone h4k16 deacetylase activity	https://amigo.geneontology.org/amigo/term/GO:0046970	SIRT1
2.5316e-14	26	556	7.44934	GO:0001501 Skeletal system development	https://amigo.geneontology.org/amigo/term/GO:0001501	COL1A1 MMP14 IGF1 TGFB1 MMP13 HDAC4 MMP2 HIF1A MMP9 TIMP1 MAPK14 VEGFA LOX CCN2 GDF11 CCN1 TGFBR2 SMAD3 COL3A1 HAS2 SMAD2 BGN SFRP4 LAMA5 TP53 COL1A2										0.0513485	1	3	53.1005	GO:0051425 Ptb domain binding	https://amigo.geneontology.org/amigo/term/GO:0051425	APP
2.60028e-14	32	907	5.62033	GO:0051050 Positive regulation of transport	https://amigo.geneontology.org/amigo/term/GO:0051050	IGF1 SIRT6 EP300 TGFB1 CAV1 SERPINE1 SFRP4 VEGFA APOE PPARG IL15 BSG TNF ORAI1 PTGS2 BAX SIRT1 HIF1A MAPK14 IL1A NFE2L2 IL1B SOD1 S100A8 EGFR VEGFC TERT SFN MIF PPIA AQP1 SMAD3										0.0513485	1	3	53.1005	GO:0070579 5-methylcytosine dioxygenase activity	https://amigo.geneontology.org/amigo/term/GO:0070579	TET3
2.90575e-14	15	121	19.7481	GO:0032355 Response to estradiol	https://amigo.geneontology.org/amigo/term/GO:0032355	ESR1 TGFB1 ESR2 EGFR STAT3 PTGS2 MMP2 EZH2 COL1A1 IGFBP2 CAT POSTN CASP3 GPX4 NQO1										0.0513485	1	3	53.1005	GO:0071074 Eukaryotic initiation factor eif2 binding	https://amigo.geneontology.org/amigo/term/GO:0071074	MYC
4.50941e-14	26	570	7.26638	GO:0070201 Regulation of establishment of protein localization	https://amigo.geneontology.org/amigo/term/GO:0070201	SIRT6 EP300 TGFB1 IL1B IL6 BSG TNF PTGS2 HIF1A MAPK14 PPARG PRKAA1 TXN EGFR VEGFC SFN ORAI1 NOS2 IGF1 IL1A APOE CDKN2A PPIA SMAD3 GZMB MAPK8										0.0513485	2	32	9.95634	GO:0071813 Lipoprotein particle binding	https://amigo.geneontology.org/amigo/term/GO:0071813	THBS1 APOE
4.60384e-14	30	800	5.9738	GO:0030855 Epithelial cell differentiation	https://amigo.geneontology.org/amigo/term/GO:0030855	CASP3 KRT15 SERPINE1 SFRP4 VEGFA IL1B TAGLN TNF VIM ESR1 HIF1A MMP9 TGFB1 CAV1 EZH2 IL1A CDKN1A GDF11 SOD1 SPRY1 SMAD3 AR SMAD2 SFN COL4A1 CTSB ICAM1 TNFRSF1A PPARG AQP3										0.0513485	2	32	9.95634	GO:0071814 Protein-lipid complex binding	https://amigo.geneontology.org/amigo/term/GO:0071814	THBS1 APOE
4.87069e-14	16	153	16.659	GO:0036294 Cellular response to decreased oxygen levels	https://amigo.geneontology.org/amigo/term/GO:0036294	HIF1A VEGFA MYC AQP3 AQP1 PPARD NFE2L2 FOXO3 PPARG PRKAA1 TP53 TERT FOS PTGS2 SIRT1 TGFB1										0.0513485	1	3	53.1005	GO:0097603 Temperature-gated ion channel activity	https://amigo.geneontology.org/amigo/term/GO:0097603	TRPV1
5.09698e-14	56	2929	3.04571	GO:0006366 Transcription by rna polymerase ii	https://amigo.geneontology.org/amigo/term/GO:0006366	KLF6 SIRT6 ESR1 EP300 HIF1A NFKB1 PPARGC1A FOXM1 PPARD NR3C1 NFE2L2 FOXO3 EGR1 PPARG MYC IRF4 ESR2 TP53 SMAD3 STAT3 AR FOS JUNB SMAD2 JUN PPARA MITF TET3 TNF IGF1 HDAC4 SIRT1 TGFB1 EZH2 AHR VEGFA IL6 CCN1 EGFR CDKN2A TNFRSF1A MAPK1 CAV1 MAPK14 IL1A IL1B DNMT1 TXN APP SFN TRPV1 MC1R MMP12 SOD2 DCN HMOX1										0.0513485	1	3	53.1005	GO:0140773 Nad-dependent protein demyristoylase activity	https://amigo.geneontology.org/amigo/term/GO:0140773	SIRT6
5.23171e-14	26	574	7.21574	GO:0071407 Cellular response to organic cyclic compound	https://amigo.geneontology.org/amigo/term/GO:0071407	ESR1 NR3C1 ESR2 AR EP300 AHR EGFR AQP1 TNC PTGS2 MMP2 TGFB1 EZH2 COL1A1 NFKB1 PPARD FOXO3 DNMT1 PPARG CASP3 PPARA TRPV1 SIRT1 MAPK1 CAV1 EGR1										0.0513485	1	3	53.1005	GO:0140774 Nad-dependent protein depalmitoylase activity	https://amigo.geneontology.org/amigo/term/GO:0140774	SIRT6
5.23373e-14	14	101	22.0814	GO:0048661 Positive regulation of smooth muscle cell proliferation	https://amigo.geneontology.org/amigo/term/GO:0048661	IGF1 HMOX1 TGFB1 IL6 THBS1 TNF PTGS2 MMP2 PIK3CA EGFR TERT MMP9 DNMT1 JUN										0.0513485	1	3	53.1005	GO:0140951 Histone h3k27 trimethyltransferase activity	https://amigo.geneontology.org/amigo/term/GO:0140951	EZH2
5.23405e-14	15	126	18.9644	GO:0043200 Response to amino acid	https://amigo.geneontology.org/amigo/term/GO:0043200	EP300 PTGS2 MMP2 COL1A1 NFE2L2 PIK3CA DNMT1 EGFR MMP3 CASP3 COL1A2 COL3A1 NQO1 COL4A1 TNF										0.0523815	9	636	2.25426	GO:0004672 Protein kinase activity	https://amigo.geneontology.org/amigo/term/GO:0004672	MAPK14 MAPK1 MAPK8 PRKAA1 EGFR TGFBR2 PRKAB1 CDKN1A PIK3CA
5.25125e-14	18	218	13.1533	GO:0007179 Transforming growth factor beta receptor signaling pathway	https://amigo.geneontology.org/amigo/term/GO:0007179	TGFB1 TGFBR2 SMAD3 SMAD2 SIRT1 GDF15 PPARG THBS1 COL1A2 COL3A1 FOS JUN PPARA LOX TP53 SPRY1 STAT3 EP300										0.0551051	2	35	9.10294	GO:0030296 Protein tyrosine kinase activator activity	https://amigo.geneontology.org/amigo/term/GO:0030296	VEGFA EGFR
5.49758e-14	28	687	6.49263	GO:0032870 Cellular response to hormone stimulus	https://amigo.geneontology.org/amigo/term/GO:0032870	ESR1 PPARD NR3C1 PPARG ESR2 SHC1 STAT3 AR PPARA SIRT1 EP300 PIK3CA AQP1 TNC MAPK1 TGFB1 CAV1 IGFBP2 NFE2L2 FOXO3 IL1B GDF15 PRKAA1 EGFR FOS CTSB EZH2 NFKB1										0.0551051	2	35	9.10294	GO:0030332 Cyclin binding	https://amigo.geneontology.org/amigo/term/GO:0030332	CRABP2 CDKN1A
5.55794e-14	39	1431	4.34155	GO:0016310 Phosphorylation	https://amigo.geneontology.org/amigo/term/GO:0016310	IGF1 MAPK1 TGFB1 CAV1 EZH2 MAPK8 PRKAB1 VEGFA PIK3CA CDKN1A IL1B APOE PRKAA1 IL6 APP CCN1 EGFR CDKN2A IL15 PPIA TNF MIF PTGS2 BAX MAPK14 LOX TP53 TGFBR2 BDNF TXN AGER TNFRSF1A SIRT1 MMP9 THBS1 RPS3 AR STAT3 SFN										0.0578671	3	94	5.08409	GO:0043178 Alcohol binding	https://amigo.geneontology.org/amigo/term/GO:0043178	TRPC7 CRABP2 CAV1
5.94886e-14	25	525	7.58578	GO:1903829 Positive regulation of protein localization	https://amigo.geneontology.org/amigo/term/GO:1903829	SIRT6 EP300 TGFB1 VEGFA PIK3CA EGFR CDKN2A TERT BSG TNF PTGS2 HIF1A MAPK14 PPARG PRKAA1 VEGFC SFN ORAI1 IGF1 IL1A PPIA IL1B SMAD3 GZMB MAPK8										0.0608776	3	96	4.97817	GO:0001618 Virus receptor activity	https://amigo.geneontology.org/amigo/term/GO:0001618	ICAM1 EGFR BSG
7.45258e-14	29	755	6.11886	GO:0018193 Peptidyl-amino acid modification	https://amigo.geneontology.org/amigo/term/GO:0018193	IGF1 HDAC4 SIRT1 MAPK1 EP300 TGFB1 CAV1 MAPK8 VEGFA LOX EGR1 IL6 EGFR IL15 PPIA TNF MIF PTGS2 BAX PRKAA1 TP53 BDNF TXN APP TNFRSF1A S100A8 CDKN2A NOS2 MAPK14										0.0621077	1	4	39.8253	GO:0001093 Tfiib-class transcription factor binding	https://amigo.geneontology.org/amigo/term/GO:0001093	ESR1
7.45258e-14	36	1220	4.7007	GO:0051241 Negative regulation of multicellular organismal process	https://amigo.geneontology.org/amigo/term/GO:0051241	SERPINE1 THBS1 DCN TGFB1 SPARC APOE PPARG AGER TNF TNFRSF1A PTGS2 MMP2 HIF1A EZH2 NFKB1 VEGFA IL18R1 IL1B GDF15 TP53 SOD1 SPRY1 IL15 CASP3 SMAD3 PROS1 PPARA TRPV1 IGF1 SHC1 TIMP1 MYC EGFR MC1R IL6 CDKN2A										0.0621077	1	4	39.8253	GO:0003886 Dna (cytosine-5-)-methyltransferase activity	https://amigo.geneontology.org/amigo/term/GO:0003886	DNMT1
8.56791e-14	35	1154	4.8315	GO:0050790 Regulation of catalytic activity	https://amigo.geneontology.org/amigo/term/GO:0050790	SIRT1 TIMP1 SERPINE1 EZH2 NFKB1 VEGFA CDKN1A IL1B APOE MYC THBS1 SOD1 CCN1 S100A8 EGFR CDKN2A RPS3 TERT PPIA TNF ORAI1 CTSB STAT3 AGER IGF1 MMP9 CAV1 MAPK8 MAPK14 SMAD3 AQP1 TGFBR2 HIF1A TP53 SFN										0.0621077	1	4	39.8253	GO:0008502 Melatonin receptor activity	https://amigo.geneontology.org/amigo/term/GO:0008502	MTNR1A
9.41805e-14	32	952	5.35467	GO:0032880 Regulation of protein localization	https://amigo.geneontology.org/amigo/term/GO:0032880	SIRT6 EP300 TGFB1 MAPK8 VEGFA PIK3CA IL1B IL6 EGFR CDKN2A TERT AR BSG TNF PTGS2 HIF1A MAPK14 PPARG PRKAA1 TXN VEGFC SFN ORAI1 NOS2 IGF1 IL1A APOE MMP14 PPIA SMAD3 GZMB BDNF										0.0621077	1	4	39.8253	GO:0008753 Nadph dehydrogenase (quinone) activity	https://amigo.geneontology.org/amigo/term/GO:0008753	NQO1
1.16014e-13	21	348	9.61301	GO:1904951 Positive regulation of establishment of protein localization	https://amigo.geneontology.org/amigo/term/GO:1904951	SIRT6 EP300 TGFB1 BSG TNF PTGS2 HIF1A MAPK14 PPARG PRKAA1 EGFR VEGFC SFN ORAI1 IGF1 IL1A PPIA IL1B SMAD3 GZMB MAPK8										0.0621077	2	39	8.1693	GO:0033764 Steroid dehydrogenase activity acting on the ch-oh group of donors nad or nadp as acceptor	https://amigo.geneontology.org/amigo/term/GO:0033764	HSD17B2 HSD11B1
1.38224e-13	17	196	13.817	GO:0071478 Cellular response to radiation	https://amigo.geneontology.org/amigo/term/GO:0071478	MMP2 EP300 MMP9 TIMP1 MAPK14 TP53 MMP3 MMP1 TNF AQP1 MC1R BAX SIRT1 TGFB1 EGR1 CDKN1A MYC										0.0621077	1	4	39.8253	GO:0034246 Mitochondrial transcription factor activity	https://amigo.geneontology.org/amigo/term/GO:0034246	FOXO3
1.43547e-13	19	269	11.2518	GO:0009636 Response to toxic substance	https://amigo.geneontology.org/amigo/term/GO:0009636	SOD1 MT1X MT1A MT1M BAX AHR CAT NQO1 PTGS2 GSR NFE2L2 CDKN1A APOE GPX4 FOS TNF SOD2 TXN FBLN5										0.0621077	1	4	39.8253	GO:0034617 Tetrahydrobiopterin binding	https://amigo.geneontology.org/amigo/term/GO:0034617	NOS2
1.61224e-13	18	233	12.3065	GO:1901654 Response to ketone	https://amigo.geneontology.org/amigo/term/GO:1901654	TGFB1 CAV1 AHR POSTN AR AQP1 TNC FOXO3 PIK3CA CDKN1A PPARG PRKAA1 THBS1 EGFR FOS NQO1 SIRT1 NR3C1										0.0621077	1	4	39.8253	GO:0034739 Histone h4k16 deacetylase activity	https://amigo.geneontology.org/amigo/term/GO:0034739	SIRT1
1.69092e-13	20	312	10.2116	GO:0051402 Neuron apoptotic process	https://amigo.geneontology.org/amigo/term/GO:0051402	NGF CASP3 BDNF BAX HIF1A MMP2 SIRT1 TGFB1 PPARGC1A NR3C1 EGR1 PIK3CA TP53 SOD1 APP TERT NQO1 TNF SOD2 FOXO3										0.0621077	1	4	39.8253	GO:0035379 Carbon dioxide transmembrane transporter activity	https://amigo.geneontology.org/amigo/term/GO:0035379	AQP1
1.75261e-13	28	721	6.18646	GO:0061061 Muscle structure development	https://amigo.geneontology.org/amigo/term/GO:0061061	IGF1 TGFB1 SOD2 ELN HDAC4 SIRT6 SIRT1 EP300 CAV1 EZH2 PPARD MAPK14 VEGFA LOX EGR1 GDF15 LAMA5 PRKAA1 MMP14 CASP3 SMAD3 COL3A1 FOS PPARA TNF DNMT1 BDNF TAGLN										0.0621077	1	4	39.8253	GO:0035662 Toll-like receptor 4 binding	https://amigo.geneontology.org/amigo/term/GO:0035662	S100A8
1.80388e-13	37	1332	4.42504	GO:0006468 Protein phosphorylation	https://amigo.geneontology.org/amigo/term/GO:0006468	IGF1 MAPK1 TGFB1 CAV1 EZH2 MAPK8 PRKAB1 VEGFA CDKN1A IL1B APOE PRKAA1 IL6 APP CCN1 EGFR CDKN2A IL15 PPIA TNF MIF PTGS2 BAX MAPK14 LOX PIK3CA TP53 TGFBR2 BDNF TXN AGER TNFRSF1A SIRT1 MMP9 THBS1 RPS3 SFN										0.0621077	2	39	8.1693	GO:0042805 Actinin binding	https://amigo.geneontology.org/amigo/term/GO:0042805	NFKB1 PPARG
3.3382e-13	23	463	7.91346	GO:0051223 Regulation of protein transport	https://amigo.geneontology.org/amigo/term/GO:0051223	SIRT6 EP300 TGFB1 IL1B IL6 BSG TNF PTGS2 HIF1A MAPK14 PPARG TXN EGFR VEGFC SFN ORAI1 NOS2 IGF1 IL1A APOE CDKN2A PPIA SMAD3										0.0621077	1	4	39.8253	GO:0047066 Phospholipid-hydroperoxide glutathione peroxidase activity	https://amigo.geneontology.org/amigo/term/GO:0047066	GPX4
3.71862e-13	44	1936	3.62049	GO:0009607 Response to biotic stimulus	https://amigo.geneontology.org/amigo/term/GO:0009607	NOS2 NFKB1 IL1A PI3 IL1B S100A8 HDAC4 BAX GZMB HIF1A TGFB1 CAV1 AHR MAPK8 MAPK14 PRKAA1 IL6 TP53 SFN TNF VIM TNFRSF1A PTGS2 ESR1 MAPK1 NFE2L2 APOE IRF4 MMP3 IL15 CASP3 SMAD3 FOS NQO1 AQP1 MIF MMP12 SOD2 ODC1 SERPINE1 PPARG SHC1 EP300 MMP9										0.0621077	1	4	39.8253	GO:0050501 Hyaluronan synthase activity	https://amigo.geneontology.org/amigo/term/GO:0050501	HAS2
3.77938e-13	16	175	14.5647	GO:1904018 Positive regulation of vasculature development	https://amigo.geneontology.org/amigo/term/GO:1904018	VEGFA VEGFC HIF1A SIRT1 HMOX1 TGFB1 IL1B IL1A NFE2L2 TGFBR2 TERT STAT3 SIRT6 SERPINE1 THBS1 AQP1										0.0621077	1	4	39.8253	GO:0050692 Dna binding domain binding	https://amigo.geneontology.org/amigo/term/GO:0050692	PPARG
4.50478e-13	16	177	14.4001	GO:0007584 Response to nutrient	https://amigo.geneontology.org/amigo/term/GO:0007584	POSTN TNC PTGS2 TYR TGFB1 COL1A1 IL1A IGFBP2 NFE2L2 CAT PPARG EGFR NQO1 PPARA SOD2 AQP3										0.0621077	1	4	39.8253	GO:0070052 Collagen v binding	https://amigo.geneontology.org/amigo/term/GO:0070052	THBS1
4.90014e-13	17	212	12.7742	GO:0030324 Lung development	https://amigo.geneontology.org/amigo/term/GO:0030324	TNF TNC MAPK1 EP300 TGFB1 VEGFA LOX HSD11B1 CCN2 LAMA5 EGFR MMP14 TGFBR2 SPRY1 COL3A1 SMAD2 MMP12										0.0621077	1	4	39.8253	GO:0070326 Very-low-density lipoprotein particle receptor binding	https://amigo.geneontology.org/amigo/term/GO:0070326	APOE
6.17758e-13	72	4902	2.3398	GO:0141187 Nucleic acid biosynthetic process	https://amigo.geneontology.org/amigo/term/GO:0141187	KLF6 SIRT6 ESR1 SIRT1 EP300 HIF1A NFKB1 PPARGC1A FOXM1 PPARD NR3C1 NFE2L2 FOXO3 EGR1 PPARG MYC IRF4 ESR2 TP53 WTAP TERT SMAD3 STAT3 AR FOS JUNB SMAD2 JUN PPARA MITF TET3 TNF IGF1 HDAC4 TGFB1 EZH2 SFRP4 AHR COL1A1 VEGFA IL18R1 IL1B IL6 CCN1 EGFR CDKN2A PPIA AGER TNFRSF1A MAPK1 CAV1 MAPK14 LOX IL1A CCN2 CDKN1A DNMT1 PRKAA1 TXN APP SFN TRPV1 MC1R MMP12 SOD2 DCN RPS3 APOE SHC1 HMOX1 CRABP2 S100A8										0.0621077	2	38	8.38428	GO:0071889 14-3-3 protein binding	https://amigo.geneontology.org/amigo/term/GO:0071889	TP53 ESR1
6.47792e-13	28	761	5.86129	GO:0055082 Intracellular chemical homeostasis	https://amigo.geneontology.org/amigo/term/GO:0055082	TRPC7 CAV1 MT1X MT1A MT1M HMOX1 HIF1A MYC AGER AQP1 BAX ICAM1 SIRT1 MAPK1 TGFB1 COL1A1 IL1A FOXO3 PIK3CA APOE PRKAA1 SOD1 APP SMAD3 SMAD2 SOD2 PPARGC1A S100A8										0.0621077	3	97	4.92685	GO:0140272 Exogenous protein binding	https://amigo.geneontology.org/amigo/term/GO:0140272	ICAM1 EGFR BSG
6.59902e-13	17	216	12.5376	GO:0030323 Respiratory tube development	https://amigo.geneontology.org/amigo/term/GO:0030323	TNF TNC MAPK1 EP300 TGFB1 VEGFA LOX HSD11B1 CCN2 LAMA5 EGFR MMP14 TGFBR2 SPRY1 COL3A1 SMAD2 MMP12										0.0621077	1	4	39.8253	GO:0141051 Histone h4k deacetylase activity	https://amigo.geneontology.org/amigo/term/GO:0141051	SIRT1
6.89505e-13	18	254	11.2891	GO:0043523 Regulation of neuron apoptotic process	https://amigo.geneontology.org/amigo/term/GO:0043523	NGF CASP3 BDNF BAX HIF1A MMP2 SIRT1 PPARGC1A NR3C1 EGR1 PIK3CA TP53 SOD1 TERT NQO1 TNF SOD2 FOXO3										0.0657074	8	565	2.25559	GO:0003712 Transcription coregulator activity	https://amigo.geneontology.org/amigo/term/GO:0003712	SIRT6 SIRT1 EP300 PPARGC1A HDAC4 EZH2 NFKB1 IRF4
[truncated: 737 more rows]

## Sheet: S5
id	Compound_CID	Data_Source	Compound	Source_Chemical_ID	Source_Chemical	Source_Chemical_URL	Source_Target_ID	Source_Target	Source_Target_URL	Protein_Accession	Protein	Gene_ID	Gene	Taxonomy_ID	Taxonomy	Action	Activity_Name	Activity	Evidence_IDs	Evidence_URLs	Evidence_PMIDs	Evidence_DOIs	pmcids	pclids	References
[truncated: 2,046 more rows]

[truncated: 7 more sheets: S6, S7, S8, S9, S10, S11, S12]
